# Supplementary material for: Board social capital and structure, ownership and financial variables of Brazilian companies: A three levels dataset integrating directors, board networks and firm characteristics
Source: Data Brief. 2019 Sep 12;26:104502. doi: 10.1016/j.dib.2019.104502 (PMC6812178; doi:10.1016/j.dib.2019.104502)
Supplement: Multimedia component 1 [file mmc1.zip]

Archive with 6 entries (6 files):
- Data_Board_Brazilian_Companies/1_Panel_Data_Brazilian_Companies.dta
- Data_Board_Brazilian_Companies/1_Panel_Data_Brazilian_Companies.sav
- Data_Board_Brazilian_Companies/1_Panel_Data_Brazilian_Companies.xlsx
- Data_Board_Brazilian_Companies/2.1_Board_Social_Capital_Network_Data.xlsx
- Data_Board_Brazilian_Companies/2.2_Board_Heterogeneous_Social_Capital_Network_Data.xlsx
- Data_Board_Brazilian_Companies/3_Directors_Data.xlsx
