# Supplementary material for: Board social capital and structure, ownership and financial variables of Brazilian companies: A three levels dataset integrating directors, board networks and firm characteristics
Source: Data Brief. 2019 Sep 12;26:104502. doi: 10.1016/j.dib.2019.104502 (PMC6812178; doi:10.1016/j.dib.2019.104502)
Supplement: Multimedia component 1 [file mmc1.zip › Data_Board_Brazilian_Companies/1_Panel_Data_Brazilian_Companies.xlsx]

## Sheet: Panel Data
Economatica_Name	Company_Name	Stock_Class	Company_status	Stock_Exchange_Company_Code	CNPJ	Economatica_Code	CVM_Code	Industry	Year	Total_Assets	Volatility	Liquidity	ROA	Market_Value	Beta	Current_Liabilities	Long_Term_Liabilities	Floating_Asset	Stock	Accounting_Asset	Revenue	Tobin_Q	Assets_Tangibility	Sales_Increasing	Board_Size	Outsiders_Board_number	Duality	CEO_in_Board	External_Independent_Directors	Busy_Directors	Busy_Board	Degree	EigenVector	Coefficient_Cluster	Efficiency	Social_Capital(Thousands_of_Reais)	Heter_Social_Capital(Thousands_of_Reais)	ADR_Name	ADR_Level	Bovespa_Classification	Percentual_Biggest_Owner_ON	Sum_3_Largers_Owners_ON	Sum_5_Largers_Owners_ON	Percentual_Biggest_Owner_PF	Sum_3_Largers_PF	Sum_5_Largers_PF	HHI_3_Largers_ON	HHI_5_Largers_ON	HHI_3_Largers_PF
521 Particip	521 PARTICIPAÇÕES S/A	ON	canceled	QVUM3B	1547749000116	1633	16330	COMPANY. ADM. PARTICIPATIONS - ELECTRICAL ENERGY	2002	1.622e+07		0	-4.1044			5.3414e+06	6.27526e+06	3.75604e+06	0	5.50012e+06	5.81773e+06		0.3391	-0.1119	6	6	0	0	0	1	0	10	0.0066	0.1111	0.9	1.08773e+08	8.9019e+07			Traditional	100	100	100				1	1
521 Particip	521 PARTICIPAÇÕES S/A	ON	canceled	QVUM3B	1547749000116	1633	16330	COMPANY. ADM. PARTICIPATIONS - ELECTRICAL ENERGY	2003	1.41726e+07		0	-0.5917			3.31379e+06	5.89658e+06	2.96003e+06	0	5.01747e+06	6.14244e+06		0.354	0.0558	3	2	0	0	0	2	1	8	0.0016	0.2857	0.75	1.70761e+08	1.48737e+08			Traditional
521 Particip	521 PARTICIPAÇÕES S/A	ON	canceled	QVUM3B	1547749000116	1633	16330	COMPANY. ADM. PARTICIPATIONS - ELECTRICAL ENERGY	2004	1.29874e+07		0	4.8792			2.76732e+06	5.32307e+06	3.31014e+06	0	4.36511e+06	5.92493e+06		0.3361	-0.0354	5	5	0	0	0	4	1	12	0.0007	0.3182	0.7083	2.82081e+08	2.06855e+08			Traditional
521 Particip	521 PARTICIPAÇÕES S/A	ON	canceled	QVUM3B	1547749000116	1633	16330	COMPANY. ADM. PARTICIPATIONS - ELECTRICAL ENERGY	2005	1.28155e+07		0	9.2832			3.08668e+06	4.54989e+06	3.25026e+06	0	4.18544e+06	6.24308e+06		0.3266	0.0537	5	5	0	0	0	3	1	11	0	0.2727	0.7521	2.96139e+08	2.63902e+08			Traditional
521 Particip	521 PARTICIPAÇÕES S/A	ON	canceled	QVUM3B	1547749000116	1633	16330	COMPANY. ADM. PARTICIPATIONS - ELECTRICAL ENERGY	2006	1.2695e+07		0	9.3453			3.03244e+06	4.57844e+06	3.36276e+06	0	4.68488e+06	6.92868e+06		0.369	0.1098	6	6	0	0	0	3	0	9	0.0045	0.4444	0.6049	1.3379e+08	9.5387e+07			Traditional
521 Particip	521 PARTICIPAÇÕES S/A	ON	canceled	QVUM3B	1547749000116	1633	16330	COMPANY. ADM. PARTICIPATIONS - ELECTRICAL ENERGY	2007	1.32199e+07		0	10.1672			3.54243e+06	4.71089e+06	3.73986e+06	0	5.13314e+06	6.95167e+06		0.3883	0.0033	6	6	0	0	0	1	0	6	0.0266	0.6	0.5	1.82375e+08	8.6615e+07			Traditional
521 Particip	521 PARTICIPAÇÕES S/A	ON	canceled	QVUM3B	1547749000116	1633	16330	COMPANY. ADM. PARTICIPATIONS - ELECTRICAL ENERGY	2008	1.31659e+07		0	8.8821			3.45683e+06	4.92872e+06	3.34746e+06	0	5.40289e+06	6.82024e+06		0.4104	-0.0189	6	5	1	0	0	3	0	10	0.0094	0.3556	0.68	7.0676e+07	5.07836e+07			Traditional
521 Particip	521 PARTICIPAÇÕES S/A	ON	canceled	QVUM3B	1547749000116	1633	16330	COMPANY. ADM. PARTICIPATIONS - ELECTRICAL ENERGY	2009	5.25434e+06		0	15.2203			1.05432e+06	1.35635e+06	1.63071e+06	0	2.21569e+06	4.44266e+06		0.4217	-0.3486	6	5	1	0	0	4	1	10	0.0065	0.3556	0.68	7.57108e+07	5.51499e+07			Traditional
521 Particip	521 PARTICIPAÇÕES S/A	ON	canceled	QVUM3B	1547749000116	1633	16330	COMPANY. ADM. PARTICIPATIONS - ELECTRICAL ENERGY	2010	5.34675e+06		0	10.4262			816188		1.74158e+06	0	1.00815e+06	2.40542e+06		0.1886	-0.4586	6	5	1	0	0	2	0	9	0.0058	0.4722	0.5802	4.50897e+08	2.16423e+08			Traditional	99.9998	99.9998	99.9998				1	1
521 Particip	521 PARTICIPAÇÕES S/A	ON	canceled	QVUM3B	1547749000116	1633	16330	COMPANY. ADM. PARTICIPATIONS - ELECTRICAL ENERGY	2011	147254		0	70.9803			1844.27	0	146759	0	11.1421	550549		0.0001	-0.7711	6	5	1	0	0	3	0	14	0.0765	0.3956	0.6327	3.21546e+08	1.52993e+08			Traditional	99.9998	100	100				1	1
521 Particip	521 PARTICIPAÇÕES S/A	ON	canceled	QVUM3B	1547749000116	1633	16330	COMPANY. ADM. PARTICIPATIONS - ELECTRICAL ENERGY	2012	75709		0	5.3859			1065.32	0	75205	0	7.8956	0		0.0001		6	5	1	0	0	4	1	13	0.0939	0.4872	0.5503	3.13207e+08	1.27078e+08			Traditional	100	100	100				1	1
521 Particip	521 PARTICIPAÇÕES S/A	ON	canceled	QVUM3B	1547749000116	1633	16330	COMPANY. ADM. PARTICIPATIONS - ELECTRICAL ENERGY	2013	71379.2		0	4.8098			1026.77	0	70866.5	0	6.2124	0		0.0001		6	5	1	0	0	4	1	13	0.0775	0.5	0.5385	2.35405e+08	9.34748e+07			Traditional	100	100	100				1	1
521 Particip	521 PARTICIPAÇÕES S/A	ON	canceled	QVUM3B	1547749000116	1633	16330	COMPANY. ADM. PARTICIPATIONS - ELECTRICAL ENERGY	2014	29590.6		0	5.815			486.513	0	28849.8	0	3.503	0		0.0001		6	5	1	0	0	2	0	12	0.0004	0.3636	0.6667	1.42007e+08	6.31234e+07			Traditional	100	100	100				1	1
524 Particip	524 PARTICIPACOES SA	ON	active	QVQP3B	1851771000155	1628	16284	COMPANY. ADM. PARTICIPATIONS - NO MAIN SECTOR	2002	1515.82		0	-54.6282			2.3002	0	1515.82	0	0	0		0		3	2	0	0	0	3	1	31	0.1756	0.9828	0.0489	3.26992e+07	2.58799e+06			Traditional
524 Particip	524 PARTICIPACOES SA	ON	active	QVQP3B	1851771000155	1628	16284	COMPANY. ADM. PARTICIPATIONS - NO MAIN SECTOR	2003	845.995		0	-67.9104			35.7759	0	845.995	0	0	0		0		3	2	0	0	0	3	1	31	0.1739	1	0.0323	4.01166e+07	1.29409e+06			Traditional
524 Particip	524 PARTICIPACOES SA	ON	active	QVQP3B	1851771000155	1628	16284	COMPANY. ADM. PARTICIPATIONS - NO MAIN SECTOR	2004	621.948		0	-26.7296			35.2046	0	621.948	0	0	0		0		3	2	0	0	0	3	1	25	0.1944	1	0.04	3.32392e+06	132957			Traditional
524 Particip	524 PARTICIPACOES SA	ON	active	QVQP3B	1851771000155	1628	16284	COMPANY. ADM. PARTICIPATIONS - NO MAIN SECTOR	2005	964.121		0	22.8407			173.949	14.8042	964.121	0	0	0		0		3	2	0	0	0	3	1	17	0.2353	1	0.0588	0	0			Traditional
524 Particip	524 PARTICIPACOES SA	ON	active	QVQP3B	1851771000155	1628	16284	COMPANY. ADM. PARTICIPATIONS - NO MAIN SECTOR	2006	976.019		0	-18.0147			41.2655	0	976.019	0	0	0		0		3	2	0	0	0	2	1	13	0.2205	1	0.0769	6.35344e+06	488726			Traditional	99.9987	99.9987	99.9987				1	1
524 Particip	524 PARTICIPACOES SA	ON	active	QVQP3B	1851771000155	1628	16284	COMPANY. ADM. PARTICIPATIONS - NO MAIN SECTOR	2007	946.394		0	-10.1633			75.5741	72.1389	946.394	0	0	0		0		3	2	0	0	0	2	1	11	0.0001	1	0.0909	1.128e+07	1.02546e+06			Traditional
524 Particip	524 PARTICIPACOES SA	ON	active	QVQP3B	1851771000155	1628	16284	COMPANY. ADM. PARTICIPATIONS - NO MAIN SECTOR	2008	1175.81		0	-8.9655			105.417	0	228.675	0	0	0		0		3	2	1	0	0	2	1	11	0.0222	1	0.0909	2.45581e+07	2.23255e+06			Traditional
524 Particip	524 PARTICIPACOES SA	ON	active	QVQP3B	1851771000155	1628	16284	COMPANY. ADM. PARTICIPATIONS - NO MAIN SECTOR	2009	988.83		0	-21.0692			0	0	43.5334	0	0	0		0		3	2	0	0	0	3	1	12	0.0723	1	0.0833	3.09996e+07	2.5833e+06			Traditional
524 Particip	524 PARTICIPACOES SA	ON	active	QVQP3B	1851771000155	1628	16284	COMPANY. ADM. PARTICIPATIONS - NO MAIN SECTOR	2010	1399.02		0	318.573			1247.81	0	1399.02	0	0	0		0		3	2	0	0	0	2	1	10	0.0056	0.9556	0.14	4.42838e+06	442838			Traditional
524 Particip	524 PARTICIPACOES SA	ON	active	QVQP3B	1851771000155	1628	16284	COMPANY. ADM. PARTICIPATIONS - NO MAIN SECTOR	2011	48.2433		0	-197.143			1.3784	0	48.2433	0	0	0		0		3	2	1	0	0	2	1	11	0.0814	0.9273	0.157	4.49447e+06	408588			Traditional
524 Particip	524 PARTICIPACOES SA	ON	active	QVQP3B	1851771000155	1628	16284	COMPANY. ADM. PARTICIPATIONS - NO MAIN SECTOR	2012	655.078		0	93.0417			131.536	0	655.078	0	0	0		0		3	2	1	0	0	2	1	11	0.0205	0.9455	0.1405	5.05139e+06	459217			Traditional	99.9995	99.9995	99.9995				1	1
524 Particip	524 PARTICIPACOES SA	ON	active	QVQP3B	1851771000155	1628	16284	COMPANY. ADM. PARTICIPATIONS - NO MAIN SECTOR	2013	618.518		0	18.8867			36.8898	0	618.518	0	0	0		0		3	2	0	1	0	3	1	12	0.1966	1	0.0833	3.09961e+06	258301			Traditional
524 Particip	524 PARTICIPACOES SA	ON	active	QVQP3B	1851771000155	1628	16284	COMPANY. ADM. PARTICIPATIONS - NO MAIN SECTOR	2014	372.107		0	-46.8944			0	0	372.107	0	0	0		0		3	2	0	1	0	3	1	11	0.2841	1	0.0909	2.1354e+06	194127			Traditional	99.9995	99.9995	99.9995				1	1
524 Particip	524 PARTICIPACOES SA	ON	active	QVQP3B	1851771000155	1628	16284	COMPANY. ADM. PARTICIPATIONS - NO MAIN SECTOR	2015	259.997		0	-29.3173			0	0	259.997	0	0	0		0		3	2	0	1	0	3	1	11	0.2867	1	0.0909	1.73651e+06	157865			Traditional	99.9995	99.9995	99.9995				1	1
A P Participacoes	A.P. PARTICIPAÇÕES S.A.	ON	canceled	APPA3	2288752000125	1680	16802	COMPANY ADM. PARTICIPATIONS	2002	2564.7		0				607.246	0	2564.7	0	0			0		3	2	0	0	0	0	0	0	0	0	0	0	0			Traditional
A P Participacoes	A.P. PARTICIPAÇÕES S.A.	ON	canceled	APPA3	2288752000125	1680	16802	COMPANY ADM. PARTICIPATIONS	2003	2605.33		0	2.9887			31.567	723.936	2605.33	0	0	0		0		3	2	0	0	0	0	0	0	0	0	0	0	0			Traditional	100	100	100	100	100	100	1	1	1
Abc Brasil	ABC BRASIL	PN	active	ABCB4	28195667000106	2095	20958	BANKS	2006	6.77616e+06		0	1.6151			4.16198e+06	1.82268e+06	5.09141e+06		12441.7					6	5	0	1	0	0	0	0	0	0	0	0	0			Traditional
Abc Brasil	ABC BRASIL	PN	active	ABCB4	28195667000106	2095	20958	BANKS	2007	9.73135e+06		0.0049	1.7211	2.76083e+06		6.11345e+06	1.7431e+06	6.8571e+06		11992.4		0.3864			6	5	0	1	1	0	0	0	0	0	0	0	0			Level 2
Abc Brasil	ABC BRASIL	PN	active	ABCB4	28195667000106	2095	20958	BANKS	2008	1.21553e+07	65.0425	0.0332	2.0025	1.10365e+06	1.168	8.5696e+06	1.68768e+06	9.32687e+06		9534.08		0.1673			6	5	0	1	1	0	0	1	0.0014	0	1	698720	698720			Level 2	85.586	90.7403	90.7403	26.3325	28.0615	28.0615	0.7352	0.7352	0.0696
Abc Brasil	ABC BRASIL	PN	active	ABCB4	28195667000106	2095	20958	BANKS	2009	1.14698e+07	44.1486	0.0457	2.0489	2.4395e+06	1.2577	7.08111e+06	2.46528e+06	8.13177e+06		20667.8		0.336			6	5	0	1	1	0	0	1	0.0059	0	1	952273	952273			Level 2	85.586	90.7403	90.7403	26.3325	42.2368	50.8645	0.7352	0.7352	0.0821
Abc Brasil	ABC BRASIL	PN	active	ABCB4	28195667000106	2095	20958	BANKS	2010	1.44114e+07	38.1902	0.0754	2.06	2.85802e+06	1.1684	7.45245e+06	4.95132e+06	9.69558e+06		20042.8		0.3862			6	6	0	0	2	0	0	1	0.0175	0	1	1.12552e+06	1.12552e+06			Level 2
Abc Brasil	ABC BRASIL	PN	active	ABCB4	28195667000106	2095	20958	BANKS	2011	1.44879e+07	36.7407	0.0642	2.2457	2.27393e+06	1.4503	9.03815e+06	3.35261e+06	1.005e+07		20952.6		0.3185			6	6	0	0	2	0	0	1	0.0004	0	1	820676	820676			Level 2	88.1632	88.1632	88.1632	26.3325	40.5289	47.6089	0.7773	0.7773	0.0797
Abc Brasil	ABC BRASIL	PN	active	ABCB4	28195667000106	2095	20958	BANKS	2012	1.75596e+07	32.1205	0.0694	1.6808	2.54927e+06	0.9195	1.06288e+07	4.71061e+06	1.27418e+07		20254.7		0.2931			6	6	0	0	2	0	0	1	0.0126	0	1	676393	676393			Level 2	88.1632	88.1632	88.1632	26.3325	43.2073	45.6116	0.7773	0.7773	0.0845
Abc Brasil	ABC BRASIL	PN	active	ABCB4	28195667000106	2095	20958	BANKS	2013	2.12236e+07	28.9666	0.0797	1.5543	2.16993e+06	0.7293	1.32364e+07	5.59244e+06	1.49538e+07		16111.3		0.2848			7	7	0	0	2	0	0	1	0.0002	0	1	618034	618034			Level 2	89.4537	89.4537	89.4537	25.7326	39.9276	50.3693	0.8002	0.8002	0.0765
Abc Brasil	ABC BRASIL	PN	active	ABCB4	28195667000106	2095	20958	BANKS	2014	2.39679e+07	28.8901	0.0691	1.4978	2.27655e+06	0.8689	1.50477e+07	6.35996e+06	1.67681e+07		21344.9		0.2886			8	8	0	0	3	1	0	4	0.0001	0.5	0.625	1.77363e+06	1.20245e+06			Level 2	90.5431	90.5431	90.5431	25.3029	41.0838	51.4221	0.8198	0.8198	0.0772
Abc Brasil	ABC BRASIL	PN	active	ABCB4	28195667000106	2095	20958	BANKS	2015	2.52817e+07	33.6676	0.0671	1.5319	1.36684e+06	1.0882	1.58368e+07	6.79348e+06	1.87318e+07		31409		0.2083			7	7	0	0	3	1	0	4	0.0001	0.5	0.625	4.0902e+06	2.38653e+06			Level 2	91.5737	91.5737	91.5737	24.9705	39.636	49.8389	0.8386	0.8386	0.0739
Abyara	ABYARA	ON	canceled	ABYA3	7794351000160	2020	20206	COMPANY ADM. PARTICIPATIONS - CIVIL CONSTRUCTION, MAT. CONSTR. AND DECORATION	2006	464583		0.0013	1.5919	1.21644e+06		81427.6	81271.5	308277	57179.6	8533.16	73908.8	2.4281	0.1414		4	3	1	0	1	1	0	7	0.0083	1	0.1429	4.40511e+07	6.29301e+06			New Market
Abyara	ABYARA	ON	canceled	ABYA3	7794351000160	2020	20206	COMPANY ADM. PARTICIPATIONS - CIVIL CONSTRUCTION, MAT. CONSTR. AND DECORATION	2007	2.26342e+06	47.1205	0.1255	2.0483	1.89971e+06	0.1757	741872	1.19704e+06	1.05644e+06	817669	23504	213239	1.5904	0.3716	1.8852	6	5	1	0	1	1	0	8	0.0002	1	0.125	3.7049e+07	4.63113e+06			New Market	14.1295	41.8419	58.8936				0.0584	0.0758
Abyara	ABYARA	ON	canceled	ABYA3	7794351000160	2020	20206	COMPANY ADM. PARTICIPATIONS - CIVIL CONSTRUCTION, MAT. CONSTR. AND DECORATION	2008	1.98023e+06	99.3729	0.0751	2.4812	124533	1.9274	709718	963250	516274	259176	41387.6	427759	0.7779	0.1518	1.006	5	4	0	1	2	4	1	12	0.0077	0.7273	0.3333	2.75696e+07	7.43661e+06			New Market	14.1292	41.841	59.4451				0.0584	0.0763
Abyara	ABYARA	ON	canceled	ABYA3	7794351000160	2020	20206	COMPANY ADM. PARTICIPATIONS - CIVIL CONSTRUCTION, MAT. CONSTR. AND DECORATION	2009	1.47097e+06	66.5258	0.2591	0.5189	747017	0.8472	390967	623900	593463	316289	19301.1	351564	1.0093	0.2281	-0.1781	5	4	0	1	2	4	1	11	0.0021	0.7091	0.3554	5.43077e+07	1.64355e+07			New Market	50.9999	59.4809	61.8449				0.2637	0.2643
Aco Altona	ELECTRO AÇO ALTONA S/A	PN	active	EALT4	82643537000134	538	5380	METALLURGY AND SIDERURGY	2002	99706.3		0	-37.5238			64897.4	209493	29262.2	9952.73	66484.8	113848		0.7666	0.0479	2	2	0	0	0	0	0	0	0	0	0	0	0			Traditional	84.2051	93.3333	93.3333	25.4118	59.2941	71.1373	0.7168	0.7168	0.1239
Aco Altona	ELECTRO AÇO ALTONA S/A	PN	active	EALT4	82643537000134	538	5380	METALLURGY AND SIDERURGY	2003	113235		0	-11.6613			79743.3	206517	33746	14965.7	72065.3	142628		0.7686	0.2528	3	2	0	1	0	0	0	0	0	0	0	0	0			Traditional
Aco Altona	ELECTRO AÇO ALTONA S/A	PN	active	EALT4	82643537000134	538	5380	METALLURGY AND SIDERURGY	2004	129997		0	-2.3749	8845.15		97977	195911	43858.6	18538.5	78082	215038	2.134	0.7433	0.5077	3	2	0	1	0	0	0	0	0	0	0	0	0			Traditional
Aco Altona	ELECTRO AÇO ALTONA S/A	PN	active	EALT4	82643537000134	538	5380	METALLURGY AND SIDERURGY	2005	144050		0.0003	7.0131	25814.8		99879	189136	48191.5	15859.9	83548.2	286128	1.9611	0.6901	0.3306	3	2	0	1	0	0	0	0	0	0	0	0	0			Traditional	84.2505	93.4215	93.4215	34.7893	75.8195	76.5802	0.7177	0.7177	0.2052
Aco Altona	ELECTRO AÇO ALTONA S/A	PN	active	EALT4	82643537000134	538	5380	METALLURGY AND SIDERURGY	2006	172052		0.001	21.4368	213953	2.4611	95312.6	180407	65495.5	18678.9	88600.2	287704	2.574	0.6235	0.0055	3	2	0	1	0	0	0	0	0	0	0	0	0			Traditional	84.2505	93.4215	93.4215	34.7893	75.3489	76.1096	0.7177	0.7177	0.2034
Aco Altona	ELECTRO AÇO ALTONA S/A	PN	active	EALT4	82643537000134	538	5380	METALLURGY AND SIDERURGY	2007	209866		0.0024	9.4102	289844	0.8674	113662	175700	96649	24249	91044.8	291081	2.4149	0.5494	0.0117	5	5	0	0	0	0	0	0	0	0	0	0	0			Traditional
Aco Altona	ELECTRO AÇO ALTONA S/A	PN	active	EALT4	82643537000134	538	5380	METALLURGY AND SIDERURGY	2008	292425		0.0019	13.4581	150779	0.0503	136532	192808	150753	32207.4	87869.9	324721	1.2365	0.4106	0.1156	5	5	0	0	0	0	0	0	0	0	0	0	0			Traditional	84.2051	93.3333	93.3333	34.8235	60.7059	67.8431	0.7168	0.7168	0.1622
Aco Altona	ELECTRO AÇO ALTONA S/A	PN	active	EALT4	82643537000134	538	5380	METALLURGY AND SIDERURGY	2009	222636		0.0025	1.3729	117890	-0.9006	82722.8	172246	92071.6	20980	80025.8	193383	1.3554	0.4537	-0.4045	5	5	0	0	0	0	0	0	0	0	0	0	0			Traditional	84.2051	93.3333	93.3333	34.8235	63.3725	77.1765	0.7168	0.7168	0.164
Aco Altona	ELECTRO AÇO ALTONA S/A	PN	active	EALT4	82643537000134	538	5380	METALLURGY AND SIDERURGY	2010	349334		0.0015	2.4907	99091.2	0.863	59134.7		97100.6	29714.1	234498	216404	0.26	0.7563	0.119	5	5	0	0	0	0	0	1	0	0	1	74604.7	74604.7			Traditional	84.2505	95.5221	95.8309	34.7893	52.9802	52.9803	0.7182	0.7183	0.1515
Aco Altona	ELECTRO AÇO ALTONA S/A	PN	active	EALT4	82643537000134	538	5380	METALLURGY AND SIDERURGY	2011	328067		0.001	3.6545	80635.2	0.4615	71050		99516.3	28582.1	224478	239820	0.2461	0.7714	0.1082	5	5	0	0	0	1	0	2	0	1	0.5	844303	422152			Traditional	84.2505	95.5221	95.8309	34.7893	64.0442	78.1409	0.7182	0.7183	0.1639
Aco Altona	ELECTRO AÇO ALTONA S/A	PN	active	EALT4	82643537000134	538	5380	METALLURGY AND SIDERURGY	2012	331042		0.0015	3.0308	81754.5	0.1984	65963.6		105326	31644.3	221028	241845	0.2236	0.7633	0.0084	5	5	0	0	0	1	0	2	0.0001	1	0.5	315166	157583			Traditional	84.2505	95.5221	95.8309	34.7893	60.3658	71.992	0.7182	0.7183	0.1544
Aco Altona	ELECTRO AÇO ALTONA S/A	PN	active	EALT4	82643537000134	538	5380	METALLURGY AND SIDERURGY	2013	322198		0.0004	3.5173	71105	1.183	59830.3		108144	27507.5	210560	224098	0.1561	0.7389	-0.0734	5	5	0	0	0	0	0	0	0	0	0	0	0			Traditional	84.2505	95.5221	95.5221	34.7893	66.9384	71.3149	0.7182	0.7182	0.189
Aco Altona	ELECTRO AÇO ALTONA S/A	PN	active	EALT4	82643537000134	538	5380	METALLURGY AND SIDERURGY	2014	315484		0.0001	2.4798	53374.7	0.1786	61431.2		107197	37326.3	203419	200050	0.1424	0.7631	-0.1073	6	6	0	0	0	0	0	0	0	0	0	0	0			Traditional	84.2505	95.5221	95.5221	34.7893	67.1109	74.2717	0.7182	0.7182	0.193
Aco Altona	ELECTRO AÇO ALTONA S/A	PN	active	EALT4	82643537000134	538	5380	METALLURGY AND SIDERURGY	2015	281282		0.0001	0.0453	41293.3	0.9295	48394.9		103918	32624.9	175374	154710	0.0654	0.7395	-0.2266	6	6	0	0	0	0	0	0	0	0	0	0	0			Traditional	84.2505	95.5221	95.6041	34.7893	67.4168	74.358	0.7182	0.7182	0.1931
Acos Vill	ACOS VILLARES	ON	canceled	AVIL3	60664810000174	10	108	METALLURGY AND SIDERURGY	2002	2.75286e+06		0.0004	-3.8015	181790	0.1211	873255	1.71289e+06	983527	474075	1.52622e+06	2.64751e+06	0.8204	0.7266	0.2614	7	7	0	0	0	0	0	1	0.0003	0	1	8.92213e+07	8.92213e+07			Traditional	58.4373	93.1005	93.1961				0.4282	0.4282
Acos Vill	ACOS VILLARES	ON	canceled	AVIL3	60664810000174	10	108	METALLURGY AND SIDERURGY	2003	2.9391e+06		0.0016	10.8635	796964	1.5048	966901	1.50038e+06	1.0942e+06	501361	1.66476e+06	3.50071e+06	0.9089	0.737	0.3223	7	6	0	1	0	0	0	1	0	0	1	1.30415e+08	1.30415e+08			Traditional	58.4373	91.7246	94.9354				0.4268	0.4278
Acos Vill	ACOS VILLARES	ON	canceled	AVIL3	60664810000174	10	108	METALLURGY AND SIDERURGY	2004	2.71117e+06		0.0162	17.2416	2.222e+06	1.5552	1.02607e+06	1.06819e+06	1.1583e+06	483449	1.2617e+06	3.39042e+06	1.3431	0.6437	-0.0315	7	5	0	1	0	0	0	0	0	0	0	0	0			Traditional	58.4373	87.4143	87.4143				0.4249	0.4249
Acos Vill	ACOS VILLARES	ON	canceled	AVIL3	60664810000174	10	108	METALLURGY AND SIDERURGY	2005	3.00614e+06		0.0137	13.5255	1.82816e+06	0.8925	722003	1.5951e+06	1.308e+06	410331	1.26256e+06	3.22742e+06	1.0803	0.5565	-0.0481	5	4	0	1	0	0	0	1	0	0	1	1.66793e+06	1.66793e+06			Traditional	58.4373	87.4143	87.4143				0.4249	0.4249
Acos Vill	ACOS VILLARES	ON	canceled	AVIL3	60664810000174	10	108	METALLURGY AND SIDERURGY	2006	3.12356e+06		0.0062	14.441	3.59221e+06	0.6217	1.00413e+06	1.14944e+06	1.7398e+06	423626	1.24101e+06	3.01163e+06	1.4181	0.5329	-0.0669	5	4	0	0	0	0	0	2	0.0002	1	0.5	5.41108e+07	2.70554e+07			Traditional	58.4373	87.4143	87.4143				0.4249	0.4249
Acos Vill	ACOS VILLARES	ON	canceled	AVIL3	60664810000174	10	108	METALLURGY AND SIDERURGY	2007	3.04081e+06		0.041	17.9296	4.96342e+06	0.3105	778757	958146	1.71862e+06	510218	1.19947e+06	3.46757e+06	1.8061	0.5622	0.1514	5	4	0	1	0	1	0	2	0.0002	1	0.5	7.75767e+07	3.87883e+07			Traditional	58.4404	87.4174	87.4174				0.4249	0.4249
Acos Vill	ACOS VILLARES	ON	canceled	AVIL3	60664810000174	10	108	METALLURGY AND SIDERURGY	2008	3.18567e+06	52.8989	0.0179	19.7632	2.67035e+06	1.8069	981290	664845	1.8554e+06	644340	1.16792e+06	3.71318e+06	0.9748	0.5689	0.0708	3	2	0	0	0	0	0	2	0.0003	1	0.5	4.50742e+07	2.25371e+07			Traditional	58.4404	87.4174	87.4174				0.4249	0.4249
Acos Vill	ACOS VILLARES	ON	canceled	AVIL3	60664810000174	10	108	METALLURGY AND SIDERURGY	2009	2.87646e+06	48.7931	0.0175	10.6804	4.99192e+06	0.4319	894462	581359	1.89468e+06	383778	895684	2.30354e+06	1.7232	0.4448	-0.3796	5	4	0	1	0	2	0	2	0.0004	1	0.5	8.00037e+07	4.00018e+07			Traditional	58.4404	87.4174	87.4174				0.4249	0.4249
AES Elpa	AES ELPA	ON	active	AELP3	1917705000130	1931	19313	COMPANY. ADM. PARTICIPATIONS - ELECTRICAL ENERGY	2002	2.93574e+07		0.0014	-15.0685	121317		1.7129e+07	9.70018e+06	6.54993e+06	56715.4	1.22637e+07	1.35299e+07	0.6968	0.4197	-0.124	3	3	0	0	0	2	1	4	0	1	0.25	6.61637e+06	1.65409e+06			Traditional	42.3054	88.2103	88.2103				0.3009	0.3009
AES Elpa	AES ELPA	ON	active	AELP3	1917705000130	1931	19313	COMPANY. ADM. PARTICIPATIONS - ELECTRICAL ENERGY	2003	2.67728e+07		0.033	-1.0945	720282	3.2073	1.20769e+07	1.26757e+07	5.48818e+06	70783.7	1.10107e+07	1.37988e+07	0.7491	0.4139	0.0199	15	14	0	1	0	8	1	4	0	1	0.25	1.17334e+07	2.93336e+06			Traditional
AES Elpa	AES ELPA	ON	active	AELP3	1917705000130	1931	19313	COMPANY. ADM. PARTICIPATIONS - ELECTRICAL ENERGY	2004	2.45592e+07	65.1288	0.022	-0.4233	535248	0.6044	6.21386e+06	1.6572e+07	5.30838e+06	66614.9	1.02646e+07	1.47543e+07	0.7362	0.4207	0.0692	13	12	0	0	0	7	1	5	0	0.7	0.44	3.44667e+07	2.03605e+07			Traditional	88.2103	88.2103	88.2103				0.7781	0.7781
AES Elpa	AES ELPA	ON	active	AELP3	1917705000130	1931	19313	COMPANY. ADM. PARTICIPATIONS - ELECTRICAL ENERGY	2005	2.25492e+07		0.0139	-1.9535	2.23409e+06	1.6029	6.49355e+06	1.15993e+07	6.13092e+06	62997.3	9.66905e+06	1.56458e+07	0.6323	0.4316	0.0604	7	5	0	1	0	6	1	4	0	1	0.25	1.66373e+07	4.15933e+06			Traditional
AES Elpa	AES ELPA	ON	active	AELP3	1917705000130	1931	19313	COMPANY. ADM. PARTICIPATIONS - ELECTRICAL ENERGY	2006	2.20162e+07	52.82	0.0085	2.6752	3.24053e+06	0.9012	6.32453e+06	1.10036e+07	7.25181e+06	49793.1	9.18433e+06	1.52442e+07	0.6071	0.4194	-0.0257	6	5	0	1	0	4	1	4	0.0001	1	0.25	1.88018e+07	4.70045e+06			Traditional
AES Elpa	AES ELPA	ON	active	AELP3	1917705000130	1931	19313	COMPANY. ADM. PARTICIPATIONS - ELECTRICAL ENERGY	2007	2.26661e+07		0.0049	5.158	4.65337e+06	1.1588	5.04083e+06	1.12584e+07	6.34194e+06	45207.1	1.14853e+07	1.24841e+07	0.6466	0.5087	-0.1811	7	5	0	1	0	4	1	5	0.0002	1	0.2	4.99961e+07	9.99922e+06			Traditional	98.257	98.257	98.257				0.9654	0.9654
AES Elpa	AES ELPA	ON	active	AELP3	1917705000130	1931	19313	COMPANY. ADM. PARTICIPATIONS - ELECTRICAL ENERGY	2008	2.2004e+07		0.0018	8.6527	2.65944e+06	0.5224	6.19375e+06	9.82251e+06	6.54141e+06	74867.4	1.06313e+07	1.24688e+07	0.5549	0.4866	-0.0012	11	10	0	1	0	7	1	5	0.0053	1	0.2	3.81821e+07	7.63643e+06			Traditional	98.257	98.257	98.257				0.9654	0.9654
AES Elpa	AES ELPA	ON	active	AELP3	1917705000130	1931	19313	COMPANY. ADM. PARTICIPATIONS - ELECTRICAL ENERGY	2009	1.99577e+07		0.0018	8.1092	6.50161e+06	-0.2133	5.93357e+06	8.28778e+06	5.73196e+06	83217.2	1.03696e+07	1.27859e+07	0.7553	0.5237	0.0254	11	10	0	1	0	8	1	5	0.0114	1	0.2	4.72583e+07	9.45167e+06			Traditional	98.257	98.257	98.257				0.9654	0.9654
AES Elpa	AES ELPA	ON	active	AELP3	1917705000130	1931	19313	COMPANY. ADM. PARTICIPATIONS - ELECTRICAL ENERGY	2010	1.81206e+07		0.0015	10.5844	6.41796e+06	-0.3894	3.6999e+06		4.8551e+06	80012.8	165286	1.4515e+07	0.2948	0.0135	0.1352	13	11	0	1	0	6	0	3	0	1	0.3333	7.70142e+06	2.56714e+06			Traditional	98.257	98.257	98.257				0.9654	0.9654
AES Elpa	AES ELPA	ON	active	AELP3	1917705000130	1931	19313	COMPANY. ADM. PARTICIPATIONS - ELECTRICAL ENERGY	2011	1.59049e+07		0.0009	13.1862	5.99168e+06	-0.6349	3.60686e+06		4.2967e+06	72438	13313.4	1.36986e+07	0.3379	0.0054	-0.0562																Traditional	98.257	98.257	98.257				0.9654	0.9654
AES Elpa	AES ELPA	ON	active	AELP3	1917705000130	1931	19313	COMPANY. ADM. PARTICIPATIONS - ELECTRICAL ENERGY	2012	1.46227e+07		0.0015	0.3905	1.80379e+06	0.807	3.18571e+06		3.88116e+06	83266.5	8164.01	1.31056e+07	0.0815	0.0063	-0.0433																Traditional	98.257	98.257	98.257				0.9654	0.9654
AES Elpa	AES ELPA	ON	active	AELP3	1917705000130	1931	19313	COMPANY. ADM. PARTICIPATIONS - ELECTRICAL ENERGY	2013	1.39959e+07		0.0007	1.3229	1.08009e+06	0.8815	2.71138e+06		3.31162e+06	67412.4	18233.5	1.11975e+07	0.0391	0.0061	-0.1456	12	10	0	1	0	7	1	4	0.0007	1	0.25	1.05624e+07	2.64061e+06			Traditional	98.257	98.257	98.257				0.9654	0.9654
AES Elpa	AES ELPA	ON	active	AELP3	1917705000130	1931	19313	COMPANY. ADM. PARTICIPATIONS - ELECTRICAL ENERGY	2014	1.41347e+07		0.0002	-1.4543	1.03404e+06	0.3418	3.83637e+06		3.86262e+06	72961.9	13072	1.23274e+07	0.0765	0.0061	0.1009	12	10	0	1	0	8	1	4	0	1	0.25	9.02595e+06	2.25649e+06			Traditional	98.257	98.257	98.257				0.9654	0.9654
AES Elpa	AES ELPA	ON	active	AELP3	1917705000130	1931	19313	COMPANY. ADM. PARTICIPATIONS - ELECTRICAL ENERGY	2015	1.44847e+07		0.0002	0.3913	567200	1.4571	4.70779e+06		4.81333e+06	66781.5	43028.3	1.44199e+07	0.0365	0.0076	0.1697	14	12	0	1	0	9	1	4	0	1	0.25	7.34004e+06	1.83501e+06			Traditional	98.257	98.257	98.257				0.9654	0.9654
AES Sul	AES SUL DISTRIB. GAÚCHA DE ENERGIA S.A.	ON	canceled	AESL3	2016440000162	1652	16527	ELECTRICITY	2002	5.98569e+06		0.0002	-39.1777	996694		2.59498e+06	5.83931e+06	913544	648.649	3.40953e+06	2.50525e+06	1.4231	0.5697	-0.2772	7	6	0	0	0	2	0	7	0	0.5714	0.5102	7.76696e+06	3.36599e+06			Traditional	94.2749	94.2749	94.2749	99.0581	99.0581	99.0581	0.8888	0.8888	0.9813
AES Sul	AES SUL DISTRIB. GAÚCHA DE ENERGIA S.A.	ON	canceled	AESL3	2016440000162	1652	16527	ELECTRICITY	2003	5.29381e+06		0.0001	11.454	2.24979e+06		2.59228e+06	4.33544e+06	776371	854.413	2.99265e+06	2.38051e+06	1.5871	0.5655	-0.0498	8	5	0	1	0	7	1	4	0	1	0.25	1.02039e+07	2.55098e+06			Traditional	94.2749	94.2749	94.2749	99.0577	99.0577	99.0577	0.8888	0.8888	0.9812
AES Sul	AES SUL DISTRIB. GAÚCHA DE ENERGIA S.A.	ON	canceled	AESL3	2016440000162	1652	16527	ELECTRICITY	2004	4.49993e+06		0.0006	-5.7094	2.53759e+06	3.1211	2.08598e+06	4.20321e+06	772334	1660.48	2.68865e+06	2.42965e+06	1.7903	0.5979	0.0206	10	8	0	1	0	6	1	4	0	1	0.25	1.30023e+07	3.25057e+06			Traditional	94.2029	94.2029	94.2029	98.4615	98.4615	98.4615	0.8874	0.8874	0.9695
AES Sul	AES SUL DISTRIB. GAÚCHA DE ENERGIA S.A.	ON	canceled	AESL3	2016440000162	1652	16527	ELECTRICITY	2005	4.03549e+06		0	0.372			2.25639e+06	3.49287e+06	662536	1885.68	2.51201e+06	2.48844e+06		0.6229	0.0242	9	7	0	1	0	7	1	4	0	1	0.25	1.88714e+07	4.71785e+06			Traditional	94.2029	94.2029	94.2029	98.4615	98.4615	98.4615	0.8874	0.8874	0.9695
AES Sul	AES SUL DISTRIB. GAÚCHA DE ENERGIA S.A.	ON	canceled	AESL3	2016440000162	1652	16527	ELECTRICITY	2006	3.644e+06		0	3.1494			971187	1.59236e+06	758040	1412	1.15256e+06	2.48142e+06		0.3167	-0.0028	8	6	0	1	0	5	1	4	0.0001	1	0.25	2.20423e+07	5.51058e+06			Traditional	99.5327	100	100	100	100	100	0.9907	0.9907	1
AES Sul	AES SUL DISTRIB. GAÚCHA DE ENERGIA S.A.	ON	canceled	AESL3	2016440000162	1652	16527	ELECTRICITY	2007	3.5717e+06		0	1.6682			1.05596e+06	1.47956e+06	692901	2157.3	1.22649e+06	2.2747e+06		0.344	-0.0833	10	9	0	1	0	4	0	5	0.0002	1	0.2	5.46495e+07	1.09299e+07			Traditional
AES Sul	AES SUL DISTRIB. GAÚCHA DE ENERGIA S.A.	ON	canceled	AESL3	2016440000162	1652	16527	ELECTRICITY	2008	3.59867e+06		0	2.0233			1.11148e+06	1.50518e+06	774544	3381.46	1.34106e+06	2.30993e+06		0.3736	0.0155	11	9	0	1	1	6	1	5	0.0053	1	0.2	4.08416e+07	8.16831e+06			Traditional	99.6168	99.9949	99.9949	99.9923	100	100	0.9924	0.9924	0.9998
AES Sul	AES SUL DISTRIB. GAÚCHA DE ENERGIA S.A.	ON	canceled	AESL3	2016440000162	1652	16527	ELECTRICITY	2009	3.48739e+06		0	6.9978			1.05773e+06	1.47603e+06	779695	5255.1	1.34637e+06	2.25023e+06		0.3876	-0.0258	11	8	0	1	1	7	1	5	0.0114	1	0.2	5.376e+07	1.0752e+07			Traditional	99.6131	99.9911	99.9911	99.9923	100	100	0.9923	0.9923	0.9998
AES Sul	AES SUL DISTRIB. GAÚCHA DE ENERGIA S.A.	ON	canceled	AESL3	2016440000162	1652	16527	ELECTRICITY	2010	3.56736e+06		0	8.2039			999923		672298	9885.63	12163.3	2.76795e+06		0.0062	0.2301	13	11	0	1	0	6	0	3	0	1	0.3333	1.41194e+07	4.70646e+06			Traditional	99.5327	99.5327	99.5327	100	100	100	0.9907	0.9907	1
AES Sul	AES SUL DISTRIB. GAÚCHA DE ENERGIA S.A.	ON	canceled	AESL3	2016440000162	1652	16527	ELECTRICITY	2011	3.65392e+06		0	9.2908			941071		733459	8126.93	1593.31	2.8244e+06		0.0027	0.0204	11	9	0	1	0	6	1	3	0.0003	1	0.3333	2.23793e+07	7.45975e+06			Traditional	99.6131	99.9911	99.9911	99.9923	100	100	0.9923	0.9923	0.9998
AES Sul	AES SUL DISTRIB. GAÚCHA DE ENERGIA S.A.	ON	canceled	AESL3	2016440000162	1652	16527	ELECTRICITY	2012	3.86713e+06		0	8.5763			1.12945e+06		684921	20138.1	1130.38	3.08105e+06		0.0055	0.0909	11	9	0	1	0	6	1	3	0.0056	1	0.3333	1.47031e+07	4.90104e+06			Traditional	99.6131	99.9911	99.9911	99.9923	100	100	0.9923	0.9923	0.9998
AES Sul	AES SUL DISTRIB. GAÚCHA DE ENERGIA S.A.	ON	canceled	AESL3	2016440000162	1652	16527	ELECTRICITY	2013	3.80163e+06		0	-0.6494			1.14854e+06		547859	13664	547.936	2.57557e+06		0.0037	-0.1641	12	10	0	1	0	6	0	4	0.0007	1	0.25	1.16425e+07	2.91063e+06			Traditional	99.6196	99.6196	99.6196	99.9923	99.9923	99.9923	0.9924	0.9924	0.9998
AES Sul	AES SUL DISTRIB. GAÚCHA DE ENERGIA S.A.	ON	canceled	AESL3	2016440000162	1652	16527	ELECTRICITY	2014	4.19475e+06		0	5.8079			1.65107e+06		1.0481e+06	13164.7	77.0659	3.10816e+06		0.0032	0.2068	12	8	0	1	0	7	1	4	0	1	0.25	1.006e+07	2.515e+06			Traditional	99.6196	99.6196	99.6196	99.9923	99.9923	99.9923	0.9924	0.9924	0.9998
AES Sul	AES SUL DISTRIB. GAÚCHA DE ENERGIA S.A.	ON	canceled	AESL3	2016440000162	1652	16527	ELECTRICITY	2015	4.24506e+06		0	-0.1211			2.65785e+06		1.11304e+06	14937.8	17038.1	3.44548e+06		0.0075	0.1085	13	10	0	1	0	8	1	4	0	1	0.25	7.90724e+06	1.97681e+06			Traditional	99.621	99.6219	99.6219	99.9923	99.9923	99.9923	0.9924	0.9924	0.9998
AES Tiete	AES TIETE SA	ON	canceled	GETI3	2998609000127	1835	18350	ELECTRICITY	2002	5.17056e+06		0.0246	-0.1122	3.11769e+06	0.0635	883633	3.28871e+06	662536	2617.6	3.26868e+06	1.32498e+06	1.2823	0.6327	-0.2606	3	2	0	1	0	1	0	4	0	1	0.25	3.61999e+06	904998			Traditional	61.6508	83.8849	83.8849	26.976	63.8578	94.5248	0.4052	0.4052	0.1412
AES Tiete	AES TIETE SA	ON	canceled	GETI3	2998609000127	1835	18350	ELECTRICITY	2003	4.70763e+06		0.0271	8.7337	3.07417e+06	0.0866	590784	3.183e+06	1.19636e+06	2013.97	2.82395e+06	1.65646e+06	1.2009	0.6003	0.2502	6	5	0	1	0	3	0	4	0	1	0.25	9.37956e+06	2.34489e+06			Traditional	61.6508	83.8849	83.8849	26.976	63.8578	94.5248	0.4052	0.4052	0.1412
AES Tiete	AES TIETE SA	ON	canceled	GETI3	2998609000127	1835	18350	ELECTRICITY	2004	4.56466e+06		0.0407	12.4904	6.41213e+06	0.2593	679810	2.98846e+06	1.45355e+06	2317.64	2.53494e+06	1.9383e+06	1.8904	0.5558	0.1701	5	4	0	1	0	3	1	4	0	1	0.25	9.12776e+06	2.28194e+06			Traditional
AES Tiete	AES TIETE SA	ON	canceled	GETI3	2998609000127	1835	18350	ELECTRICITY	2005	4.71576e+06	29.7226	0.0816	21.8202	8.89549e+06	0.1141	1.2469e+06	2.58909e+06	1.90704e+06	2163.26	2.32779e+06	2.28132e+06	2.2958	0.4941	0.177	5	4	0	1	0	2	0	5	0	0.6	0.52	3.6503e+07	3.05175e+07			Traditional	61.7274	71.3471	71.3471	14.3228	14.3255	14.3255	0.3903	0.3903	0.0205
AES Tiete	AES TIETE SA	ON	canceled	GETI3	2998609000127	1835	18350	ELECTRICITY	2006	4.29331e+06	28.2815	0.069	25.6641	1.06271e+07	0.4813	1.21392e+06	2.22641e+06	1.65983e+06	2097.36	2.22093e+06	2.51437e+06	2.8905	0.5178	0.1022	6	5	0	1	0	3	0	5	0.0004	0.8	0.36	1.14152e+07	2.93114e+06			Traditional	61.7274	71.3471	71.3471	32.342	53.9492	53.9519	0.3903	0.3903	0.1342
AES Tiete	AES TIETE SA	ON	canceled	GETI3	2998609000127	1835	18350	ELECTRICITY	2007	4.29991e+06	32.0687	0.0687	24.3308	1.19466e+07	-0.4231	1.37037e+06	2.06896e+06	1.82036e+06	2007.87	2.0961e+06	2.54058e+06	3.1553	0.4879	0.0104	4	3	0	1	2	1	0	5	0.0002	1	0.2	4.27029e+07	8.54059e+06			Traditional
AES Tiete	AES TIETE SA	ON	canceled	GETI3	2998609000127	1835	18350	ELECTRICITY	2008	4.07815e+06	41.5906	0.0538	27.5379	8.52232e+06	0.7674	1.55819e+06	1.70738e+06	1.76197e+06	859.557	2.0123e+06	2.65665e+06	2.4587	0.4936	0.0457	19	17	0	1	2	11	1	7	0.0054	0.5238	0.551	4.27221e+07	2.27678e+07			Traditional	71.3471	78.885	78.885	32.3447	53.9519	53.9519	0.5146	0.5146	0.1342
AES Tiete	AES TIETE SA	ON	canceled	GETI3	2998609000127	1835	18350	ELECTRICITY	2009	3.49914e+06	25.3725	0.0569	34.668	1.09956e+07	-0.2549	1.38785e+06	1.33229e+06	1.34862e+06	0	1.85593e+06	2.62334e+06	3.5343	0.5304	-0.0125	19	17	0	1	2	12	1	7	0.0116	0.5238	0.551	5.96135e+07	3.27697e+07			Traditional	71.3471	71.4234	71.4234	32.3447	48.7261	48.7261	0.509	0.509	0.1315
AES Tiete	AES TIETE SA	ON	canceled	GETI3	2998609000127	1835	18350	ELECTRICITY	2010	6.18143e+06	17.1428	0.0901	17.511	1.27078e+07	0.0528	804613		1.16782e+06	0	4.67188e+06	2.60224e+06	1.997	0.7558	-0.008																Traditional	71.3471	71.4234	71.4234	32.3447	48.7261	48.7261	0.509	0.509	0.1315
AES Tiete	AES TIETE SA	ON	canceled	GETI3	2998609000127	1835	18350	ELECTRICITY	2011	5.6937e+06	22.1638	0.0782	20.4532	1.32439e+07	0.1306	827668		1.03153e+06	0	4.39496e+06	2.62668e+06	2.2903	0.7719	0.0094	20	17	0	1	3	9	0	4	0.0003	0.6667	0.5	1.23728e+07	4.71196e+06			Traditional	71.3471	71.4234	71.4234	32.3447	48.7261	48.7261	0.509	0.509	0.1315
AES Tiete	AES TIETE SA	ON	canceled	GETI3	2998609000127	1835	18350	ELECTRICITY	2012	5.13686e+06	28.4337	0.1045	22.8496	1.10418e+07	-0.5714	1.17972e+06		865388	0	4.10876e+06	2.77981e+06	2.2107	0.7999	0.0583	20	17	0	1	3	9	0	4	0.0058	0.6667	0.5	8.48747e+06	4.53491e+06			Traditional	71.3471	71.4234	71.4234	32.3447	48.7261	48.7261	0.509	0.509	0.1315
AES Tiete	AES TIETE SA	ON	canceled	GETI3	2998609000127	1835	18350	ELECTRICITY	2013	5.00873e+06	25.1354	0.0836	21.6377	8.63638e+06	0.0501	1.09778e+06		939303	0	3.8933e+06	2.9036e+06	1.7559	0.7773	0.0445	18	14	0	1	2	9	0	5	0.0044	0.6	0.52	1.02587e+07	8.45498e+06			Traditional	71.3471	71.4234	71.4234	32.3447	48.7261	48.7261	0.509	0.509	0.1315
AES Tiete	AES TIETE SA	ON	canceled	GETI3	2998609000127	1835	18350	ELECTRICITY	2014	4.91187e+06	28.9109	0.0965	10.5717	7.35124e+06	0.6871	1.75292e+06		1.08385e+06	0	3.67671e+06	3.74238e+06	1.6328	0.7485	0.2889	18	14	0	1	1	9	0	4	0	1	0.25	2.70875e+06	677187			Traditional	71.3471	71.4234	71.4234	32.3447	53.7364	53.7364	0.509	0.509	0.134
AES Tiete E	CIA BRASILIANA DE ENERGIA	UNT N2	active	TIET11	4128563000110	1897	18970	COMPANY. ADM. PARTICIPATIONS - ELECTRICAL ENERGY	2002	285869		0	-50.9645			346556	0	22602.9	0	0	0		0		7	5	0	1	0	2	0	4	0	1	0.25	6.73768e+06	1.68442e+06			Traditional
AES Tiete E	CIA BRASILIANA DE ENERGIA	UNT N2	active	TIET11	4128563000110	1897	18970	COMPANY. ADM. PARTICIPATIONS - ELECTRICAL ENERGY	2003	219978		0	-20.8201			113.641	321186	22385.2	0	0	0		0		15	14	0	1	0	7	0	4	0	1	0.25	1.24537e+07	3.11343e+06			Traditional
AES Tiete E	CIA BRASILIANA DE ENERGIA	UNT N2	active	TIET11	4128563000110	1897	18970	COMPANY. ADM. PARTICIPATIONS - ELECTRICAL ENERGY	2004	199587		0	-19.4702			332611	0	21590.2	0	0	0		0		15	12	0	1	0	5	0	4	0	1	0.25	1.55399e+07	3.88497e+06			Traditional
AES Tiete E	CIA BRASILIANA DE ENERGIA	UNT N2	active	TIET11	4128563000110	1897	18970	COMPANY. ADM. PARTICIPATIONS - ELECTRICAL ENERGY	2005	261958		0	9.2823			12417	341438	84994.4	0	0	0		0		11	8	0	1	0	7	1	4	0	1	0.25	1.88714e+07	4.71785e+06			Traditional	100	100	100				1	1
AES Tiete E	CIA BRASILIANA DE ENERGIA	UNT N2	active	TIET11	4128563000110	1897	18970	COMPANY. ADM. PARTICIPATIONS - ELECTRICAL ENERGY	2006	3.11277e+07		0	3.6337			7.87776e+06	1.40919e+07	9.53612e+06	53246.9	1.24594e+07	7.07387e+06		0.402		10	9	0	1	0	6	1	5	0.0004	0.8	0.36	2.20423e+07	5.05657e+06			Traditional
AES Tiete E	CIA BRASILIANA DE ENERGIA	UNT N2	active	TIET11	4128563000110	1897	18970	COMPANY. ADM. PARTICIPATIONS - ELECTRICAL ENERGY	2007	3.05134e+07		0	2.7123			6.52104e+06	1.42994e+07	8.63998e+06	55933.4	1.37139e+07	1.51827e+07		0.4513	1.1463	10	7	0	1	2	4	0	5	0.0002	1	0.2	5.46495e+07	1.09299e+07			Traditional
AES Tiete E	CIA BRASILIANA DE ENERGIA	UNT N2	active	TIET11	4128563000110	1897	18970	COMPANY. ADM. PARTICIPATIONS - ELECTRICAL ENERGY	2008	2.95267e+07		0	3.4537			7.84464e+06	1.23709e+07	8.98444e+06	84398.8	1.27897e+07	1.37102e+07		0.436	-0.097	8	7	0	1	0	6	1	5	0.0053	1	0.2	4.08416e+07	8.16831e+06			Traditional
AES Tiete E	CIA BRASILIANA DE ENERGIA	UNT N2	active	TIET11	4128563000110	1897	18970	COMPANY. ADM. PARTICIPATIONS - ELECTRICAL ENERGY	2009	2.65484e+07		0	3.6732			7.19995e+06	1.04144e+07	7.74103e+06	91513.4	1.24075e+07	1.32199e+07		0.4708	-0.0358	8	7	0	1	0	6	1	5	0.0114	1	0.2	5.376e+07	1.0752e+07			Traditional
AES Tiete E	CIA BRASILIANA DE ENERGIA	UNT N2	active	TIET11	4128563000110	1897	18970	COMPANY. ADM. PARTICIPATIONS - ELECTRICAL ENERGY	2010	2.67401e+07		0	9.8113			4.40462e+06		6.1957e+06	85171.4	5.05342e+06	1.48585e+07		0.1922	0.124	8	6	0	1	0	4	0	4	0	0.6667	0.5	1.63093e+07	6.77679e+06			Traditional
AES Tiete E	CIA BRASILIANA DE ENERGIA	UNT N2	active	TIET11	4128563000110	1897	18970	COMPANY. ADM. PARTICIPATIONS - ELECTRICAL ENERGY	2011	2.37132e+07		0	15.5054			4.60755e+06		5.60657e+06	72438	4.40836e+06	1.38133e+07		0.189	-0.0703	8	6	0	1	0	6	1	3	0.0003	1	0.3333	2.23793e+07	7.45975e+06			Traditional
AES Tiete E	CIA BRASILIANA DE ENERGIA	UNT N2	active	TIET11	4128563000110	1897	18970	COMPANY. ADM. PARTICIPATIONS - ELECTRICAL ENERGY	2012	2.14112e+07		0	5.0882			4.26241e+06		4.79802e+06	83266.5	4.1176e+06	1.32906e+07		0.1962	-0.0378	8	5	0	1	0	7	1	4	0.0279	0.6667	0.5	1.50405e+07	6.68926e+06			Traditional
AES Tiete E	CIA BRASILIANA DE ENERGIA	UNT N2	active	TIET11	4128563000110	1897	18970	COMPANY. ADM. PARTICIPATIONS - ELECTRICAL ENERGY	2013	2.03797e+07		0	6.4167			3.52342e+06		4.2429e+06	67412.4	3.91417e+06	1.1715e+07		0.1954	-0.1186	9	7	0	1	0	5	1	5	0.0013	0.6	0.52	1.17743e+07	4.7888e+06			Traditional	50	100	100	100	100	100	0.5	0.5	1
AES Tiete E	CIA BRASILIANA DE ENERGIA	UNT N2	active	TIET11	4128563000110	1897	18970	COMPANY. ADM. PARTICIPATIONS - ELECTRICAL ENERGY	2014	2.04241e+07		0	1.1872			5.25678e+06		5.11244e+06	72544.7	3.69168e+06	1.3738e+07		0.1843	0.1727	8	6	0	1	0	6	1	5	0	0.6	0.52	1.04399e+07	4.40395e+06			Traditional	50	100	100	100	100	100	0.5	0.5	1
AES Tiete E	CIA BRASILIANA DE ENERGIA	UNT N2	active	TIET11	4128563000110	1897	18970	COMPANY. ADM. PARTICIPATIONS - ELECTRICAL ENERGY	2015	4.84155e+06		0	17.3249			956383		1.23773e+06	0	3.31852e+06	2.77038e+06		0.6854	-0.7983	7	5	0	1	0	4	1	4	0	1	0.25	7.90724e+06	1.97681e+06			Traditional	50	100	100	100	100	100	0.5	0.5	1
Aetatis Sec	AETATIS SECURITIZADORA	ON	canceled	AETA3	2808481000191	1810	18104	SECURITIZATION OF RECEIVABLES	2002	296.723		0				4.6004	46.0035	6.9005	0	0			0		3	2	0	1	0	2	1	13	0.0026	0.8462	0.2189	6366.06	979.394			Traditional
Aetatis Sec	AETATIS SECURITIZADORA	ON	canceled	AETA3	2808481000191	1810	18104	SECURITIZATION OF RECEIVABLES	2003	395.639		0				2.1045	63.1339	4.2089	0	0			0		3	2	0	1	0	2	1	12	0.0022	1	0.0833	2.77172e+06	230977			Traditional
Aetatis Sec	AETATIS SECURITIZADORA	ON	canceled	AETA3	2808481000191	1810	18104	SECURITIZATION OF RECEIVABLES	2004	424.411		0				1.9558	115.393	3.9116	0	0			0		2	0	0	1	0	0	0	1	0	0	1	0	0			Traditional	100	100	100				1	1
Aetatis Sec	AETATIS SECURITIZADORA	ON	canceled	AETA3	2808481000191	1810	18104	SECURITIZATION OF RECEIVABLES	2005	470.032		0				1.8505	177.65	1.8505	0	0			0		3	2	0	1	0	0	0	1	0	0	1	0	0			Traditional
Aetatis Sec	AETATIS SECURITIZADORA	ON	canceled	AETA3	2808481000191	1810	18104	SECURITIZATION OF RECEIVABLES	2006	180942		0	0.3699			40976.7	0	180474	0	0	571.053		0		3	2	0	1	0	0	0	1	0	0	1	0	0			Traditional	100	100	100				1	1
Aetatis Sec	AETATIS SECURITIZADORA	ON	canceled	AETA3	2808481000191	1810	18104	SECURITIZATION OF RECEIVABLES	2007	163070		0	24.0886			2119.51	0	52498.3	0	0	40137.1		0	69.2862	3	2	0	1	0	0	0	1	0	0	1	0	0			Traditional	100	100	100				1	1
Aetatis Sec	AETATIS SECURITIZADORA	ON	canceled	AETA3	2808481000191	1810	18104	SECURITIZATION OF RECEIVABLES	2008	185166		0	18.4623			51492.3	1216.35	53993.2	0	0	34329.6		0	-0.1447	3	2	0	1	0	0	0	1	0	0	1	0	0			Traditional	100	100	100				1	1
Aetatis Sec	AETATIS SECURITIZADORA	ON	canceled	AETA3	2808481000191	1810	18104	SECURITIZATION OF RECEIVABLES	2009	43671.8		0	45.4377			14734.5	0	27192.8	0	0	21370.1		0	-0.3775	3	2	0	1	0	0	0	1	0	0	1	0	0			Traditional	100	100	100				1	1
Aetatis Sec	AETATIS SECURITIZADORA	ON	canceled	AETA3	2808481000191	1810	18104	SECURITIZATION OF RECEIVABLES	2010	15508.1		0	20.4468			711.989	0	7668.92	0	0	3798.81		0	-0.8222	3	2	0	0	0	0	0	1	0	0	1	0	0			Traditional	100	100	100				1	1
Aetatis Sec	AETATIS SECURITIZADORA	ON	canceled	AETA3	2808481000191	1810	18104	SECURITIZATION OF RECEIVABLES	2011	15608.8		0	-41.0279			30.3244	4299.17	13442	0	0	1511.14		0	-0.6022	3	2	0	0	0	0	0	1	0	0	1	0	0			Traditional	100	100	100				1	1
Aetatis Sec	AETATIS SECURITIZADORA	ON	canceled	AETA3	2808481000191	1810	18104	SECURITIZATION OF RECEIVABLES	2012	15621.6		0	-30.4377			9719.38	0	14571.9	0	0	571.112		0	-0.6221	3	2	0	0	0	0	0	1	0	0	1	0	0			Traditional	100	100	100				1	1
Aetatis Sec	AETATIS SECURITIZADORA	ON	canceled	AETA3	2808481000191	1810	18104	SECURITIZATION OF RECEIVABLES	2013	10125		0	23.9616			3356.97	0	9840.96	0	0	285.772		0	-0.4996	3	2	0	0	0	0	0	1	0	0	1	0	0			Traditional	100	100	100				1	1
Aetatis Sec	AETATIS SECURITIZADORA	ON	canceled	AETA3	2808481000191	1810	18104	SECURITIZATION OF RECEIVABLES	2014	3164.07		0	93.8641			192.987	0	3125.93	0	0	126.108		0	-0.5587	3	2	0	0	0	0	0	0	0	0	0	0	0			Traditional	100	100	100				1	1
Aetatis Sec	AETATIS SECURITIZADORA	ON	canceled	AETA3	2808481000191	1810	18104	SECURITIZATION OF RECEIVABLES	2015	2273.14		0	-4.6394			364.413	0	2273.14	0	0	61.1931		0	-0.5148	3	2	0	0	0	0	0	0	0	0	0	0	0			Traditional	99.9564	100	100				0.9991	0.9991
Afluente	AFLUENTE G	ON	active	AFLU3	7620094000140	2015	20150	ELECTRICITY	2005	174091		0				142.49	0	2662.9	407.115	172544			0.9934		4	4	0	0	0	4	1	7	0	0.8095	0.3061	6.83072e+06	975817			Traditional
Afluente	AFLUENTE G	ON	active	AFLU3	7620094000140	2015	20150	ELECTRICITY	2006	237569		0	25.1531	437619		65536.8	394.714	73834.8	394.714	154763	77732.1	1.8105	0.6531		4	4	0	0	0	4	1	7	0.0031	0.8095	0.3061	1.17677e+07	1.6811e+06			Traditional
Afluente	AFLUENTE G	ON	active	AFLU3	7620094000140	2015	20150	ELECTRICITY	2007	200529		0.0003	26.5105	627971	0.7418	33178.8	377.871	48139	367.565	143820	69481.1	3.0607	0.719	-0.1061	3	3	0	0	0	3	1	6	0.0095	0.9333	0.2222	5.11038e+07	1.4033e+07			Traditional	89.7695	97.9262	97.9262	85.1736	99.6128	99.6128	0.8094	0.8094	0.743
Afluente	AFLUENTE G	ON	active	AFLU3	7620094000140	2015	20150	ELECTRICITY	2008	188202		0	30.6347	484949	0.3438	27659.9	0	56124.2	347.066	129348	74994.5	2.4273	0.6891	0.0794	8	8	0	0	0	6	1	7	0.002	0.8571	0.2653	7.97452e+07	2.97827e+07			Traditional	89.7695	97.9262	97.9262	85.1736	99.6128	99.6128	0.8094	0.8094	0.743
Afluente	AFLUENTE G	ON	active	AFLU3	7620094000140	2015	20150	ELECTRICITY	2009	80078.1		0	54.8898	440481		23719.5	21.7667	16810.1	0	63797.5	77904.9	5.5872	0.7967	0.0388	8	8	0	0	0	8	1	6	0.0011	0.9333	0.2222	2.78088e+07	6.35111e+06			Traditional
Afluente	AFLUENTE G	ON	active	AFLU3	7620094000140	2015	20150	ELECTRICITY	2010	73933.8		0	14.6953			13792		14818.2	0	0	30224.3		0	-0.612								5	0.002	1	0.2	1.8214e+07	3.64281e+06			Traditional	89.8004	97.96	97.96	85.1712	99.61	99.61	0.81	0.81	0.7429
Afluente	AFLUENTE G	ON	active	AFLU3	7620094000140	2015	20150	ELECTRICITY	2011	69129.9		0	15.024	128509		10441.2		14394.4	4.1351	0	28876	1.8018	0.0001	-0.0446	8	8	0	0	0	8	1	12	0.0306	0.7576	0.3056	4.3415e+08	1.56039e+08			Traditional	89.7695	97.9262	97.9262	85.1736	99.6128	99.6128	0.8094	0.8094	0.743
Afluente	AFLUENTE G	ON	active	AFLU3	7620094000140	2015	20150	ELECTRICITY	2012	65897.2		0	21.4866	143259		7046.97		14204.6	3.907	0	30950.6	2.0654	0.0001	0.0718	8	8	0	0	0	8	1	12	0.0675	0.7727	0.2917	4.49927e+08	1.5739e+08			Traditional	89.7695	97.9262	97.9262	85.1736	99.6128	99.6128	0.8094	0.8094	0.743
Afluente	AFLUENTE G	ON	active	AFLU3	7620094000140	2015	20150	ELECTRICITY	2013	59391.3		0	17.3275			5947.86		6453.25	3.689	0	36285.5		0.0001	0.1724	8	7	0	1	0	8	1	11	0.0319	0.8182	0.2562	3.79884e+08	1.22265e+08			Traditional	89.7694	97.9262	97.9262	85.1736	99.6128	99.6128	0.8094	0.8094	0.743
Afluente	AFLUENTE G	ON	active	AFLU3	7620094000140	2015	20150	ELECTRICITY	2014	54535.6		0	6.6749	70784.7		8044.21		12871.2	3.4668	0	29665.7	1.2095	0.0001	-0.1824	9	8	0	1	0	8	1	10	0.0003	0.8444	0.24	2.8791e+08	9.28531e+07			Traditional	89.7694	97.9262	97.9262	85.1736	99.6128	99.6128	0.8094	0.8094	0.743
Afluente	AFLUENTE G	ON	active	AFLU3	7620094000140	2015	20150	ELECTRICITY	2015	50660.7		0	6.1936			8575.71		12353.5	0	0	30189.3		0	0.0177	4	4	0	0	0	4	1	6	0.0001	1	0.1667	8.30513e+06	1.38419e+06			Traditional	89.7694	97.9262	97.9262	85.1736	99.6128	99.6128	0.8094	0.8094	0.743
Afluente T	AFLUENTE TRANSMISSÃO DE ENERGIA ELETRICA S/A	ON	active	AFLT3	10338320000100	2217	22179	ELECTRICITY	2010	124748		0	22.3908	484605		12639.6		99268.8	314.156	0	47132.8	3.1928	0.0025									5	0.002	1	0.2	1.77294e+07	3.54589e+06			Traditional
Afluente T	AFLUENTE TRANSMISSÃO DE ENERGIA ELETRICA S/A	ON	active	AFLT3	10338320000100	2217	22179	ELECTRICITY	2011	127644		0	22.8521	305865	0.1169	10047		97501.1	294.973	0	44579.4	1.7134	0.0023	-0.0542	8	8	0	0	0	8	1	12	0.0306	0.7576	0.3056	4.33973e+08	1.56025e+08			Traditional	87.8433	98.6331	98.6331				0.7794	0.7794
Afluente T	AFLUENTE TRANSMISSÃO DE ENERGIA ELETRICA S/A	ON	active	AFLT3	10338320000100	2217	22179	ELECTRICITY	2012	121391		0	18.9797	246475		13014.3		102959	278.701	0	37164.4	1.2918	0.0023	-0.1663	8	8	0	0	0	8	1	12	0.0675	0.7727	0.2917	4.49824e+08	1.57381e+08			Traditional	87.8433	98.6331	98.6331				0.7794	0.7794
Afluente T	AFLUENTE TRANSMISSÃO DE ENERGIA ELETRICA S/A	ON	active	AFLT3	10338320000100	2217	22179	ELECTRICITY	2013	102557		0	23.3097	274003		3462.72		73334.4	263.147	0	43644.8	1.993	0.0026	0.1744	8	7	0	1	0	8	1	11	0.0319	0.8182	0.2562	3.7961e+08	1.2224e+08			Traditional	87.8433	98.6331	98.6331				0.7794	0.7794
Afluente T	AFLUENTE TRANSMISSÃO DE ENERGIA ELETRICA S/A	ON	active	AFLT3	10338320000100	2217	22179	ELECTRICITY	2014	96967.4		0	17.8548	183676		3543.11		71094.4	247.301	0	40451.4	1.2001	0.0026	-0.0732	8	7	0	0	0	8	1	10	0.0003	0.8444	0.24	2.87797e+08	9.28418e+07			Traditional	87.8433	98.6331	98.6331				0.7794	0.7794
Afluente T	AFLUENTE TRANSMISSÃO DE ENERGIA ELETRICA S/A	ON	active	AFLT3	10338320000100	2217	22179	ELECTRICITY	2015	93321		0	14.135			7377.01		77272.2	0	0	28926.4		0	-0.2849	8	7	0	0	1	7	1	7	0.0001	0.9048	0.2245	1.27311e+07	3.08329e+06			Traditional	87.8433	98.6331	98.6331				0.7794	0.7794
AGconcessoes	AGCONCESSOES	ON	active	ANDG3B	3601314000138	1943	19437	COMPANY. ADM. PARTICIPATIONS - NO MAIN SECTOR	2002	1.53709e+06		0	2.7961			220239	829163	186689	2631.4	1.21499e+06	611168		0.7922		5	4	0	1	0	1	0	2	0.0037	1	0.5	2.89979e+06	1.4499e+06			Traditional	86.7363	99.9999	99.9999	86.7363	99.9999	99.9999	0.764	0.764	0.764
AGconcessoes	AGCONCESSOES	ON	active	ANDG3B	3601314000138	1943	19437	COMPANY. ADM. PARTICIPATIONS - NO MAIN SECTOR	2003	1.83075e+06		0	5.2015			276384	975998	309605	2228.63	1.28705e+06	608608		0.7042	-0.0042	6	5	0	1	0	1	0	2	0.0032	1	0.5	6.28497e+06	3.14248e+06			Traditional
AGconcessoes	AGCONCESSOES	ON	active	ANDG3B	3601314000138	1943	19437	COMPANY. ADM. PARTICIPATIONS - NO MAIN SECTOR	2004	1.81999e+06		0	8.7254			334342	829144	333783	3800.14	1.14857e+06	718969		0.6332	0.1813	6	5	0	1	0	1	0	2	0.0027	1	0.5	1.33031e+07	6.65156e+06			Traditional
AGconcessoes	AGCONCESSOES	ON	active	ANDG3B	3601314000138	1943	19437	COMPANY. ADM. PARTICIPATIONS - NO MAIN SECTOR	2005	2.04692e+06		0	8.5587			356977	886683	357833	3447.52	1.31138e+06	863580		0.6423	0.2011	6	5	0	1	0	2	0	2	0	1	0.5	1.75948e+07	8.79739e+06			Traditional
AGconcessoes	AGCONCESSOES	ON	active	ANDG3B	3601314000138	1943	19437	COMPANY. ADM. PARTICIPATIONS - NO MAIN SECTOR	2006	6.34133e+06		0	3.3746			1.13617e+06	3.77741e+06	1.88271e+06	8592.2	3.42042e+06	1.98656e+06		0.5407	1.3004	5	4	0	1	0	2	0	3	0.0001	0.3333	0.7778	2.63932e+07	1.75955e+07			Traditional
AGconcessoes	AGCONCESSOES	ON	active	ANDG3B	3601314000138	1943	19437	COMPANY. ADM. PARTICIPATIONS - NO MAIN SECTOR	2007	6.43901e+06		0	9.3109			1.10579e+06	3.3395e+06	1.77064e+06	9687.23	3.02499e+06	3.17348e+06		0.4713	0.5975	6	5	0	1	0	3	0	6	0.0344	0.2667	0.7778	5.52211e+07	4.23081e+07			Traditional
AGconcessoes	AGCONCESSOES	ON	active	ANDG3B	3601314000138	1943	19437	COMPANY. ADM. PARTICIPATIONS - NO MAIN SECTOR	2008	7.16756e+06		0	6.9388			1.63516e+06	3.67657e+06	1.98171e+06	11002.3	3.18391e+06	3.343e+06		0.4457	0.0534	6	5	0	1	0	4	1	6	0.0592	0.4	0.6667	4.5987e+07	2.72756e+07			Traditional	76.4774	99.9855	99.9855	73.1818	96.69	96.69	0.6144	0.6144	0.5651
AGconcessoes	AGCONCESSOES	ON	active	ANDG3B	3601314000138	1943	19437	COMPANY. ADM. PARTICIPATIONS - NO MAIN SECTOR	2009	5.86548e+06		0	11.4597			1.00336e+06	3.22546e+06	1.52135e+06	7386.68	2.44454e+06	3.30744e+06		0.418	-0.0106	6	5	0	1	0	4	1	6	0.0484	0.4	0.6667	6.32132e+07	3.84924e+07			Traditional	76.4774	99.9855	99.9855	73.1818	96.69	96.69	0.6144	0.6144	0.5651
AGconcessoes	AGCONCESSOES	ON	active	ANDG3B	3601314000138	1943	19437	COMPANY. ADM. PARTICIPATIONS - NO MAIN SECTOR	2010	9.04661e+06		0	10.8184			1.37039e+06		1.20524e+06	4690.32	779594	1.78192e+06		0.0867	-0.4612	6	5	0	1	0	2	0	6	0.0046	0.6	0.5	8.00735e+07	2.84248e+07			Traditional	76.4774	99.9855	99.9855	73.1818	96.69	96.69	0.6144	0.6144	0.5651
AGconcessoes	AGCONCESSOES	ON	active	ANDG3B	3601314000138	1943	19437	COMPANY. ADM. PARTICIPATIONS - NO MAIN SECTOR	2011	8.98336e+06		0	5.4109			960175		1.12996e+06	4726.47	771592	1.60621e+06		0.0864	-0.0986	5	4	0	1	0	1	0	7	0.0291	0.3333	0.7143	8.01627e+07	5.18449e+07			Traditional	76.4774	99.9855	99.9855	73.1818	96.69	96.69	0.6144	0.6144	0.5651
AGconcessoes	AGCONCESSOES	ON	active	ANDG3B	3601314000138	1943	19437	COMPANY. ADM. PARTICIPATIONS - NO MAIN SECTOR	2012	8.66424e+06		0	9.1762			1.52653e+06		1.72141e+06	3375.67	775140	1.68777e+06		0.0899	0.0508	5	4	0	1	0	2	0	8	0.0592	0.4643	0.5938	1.00609e+08	5.03545e+07			Traditional	76.4774	99.9855	99.9855	74.2728	99.9859	99.9859	0.6134	0.6134	0.5868
AGconcessoes	AGCONCESSOES	ON	active	ANDG3B	3601314000138	1943	19437	COMPANY. ADM. PARTICIPATIONS - NO MAIN SECTOR	2013	5.38239e+06		0	12.6948			152800		982766	0	330.501	52016.6		0.0001	-0.9692	5	5	0	0	0	2	0	6	0.0206	0.4	0.6667	7.33114e+07	4.64568e+07			Traditional	76.4774	99.9855	99.9855	74.2728	99.9859	99.9859	0.6307	0.6307	0.6073
AGconcessoes	AGCONCESSOES	ON	active	ANDG3B	3601314000138	1943	19437	COMPANY. ADM. PARTICIPATIONS - NO MAIN SECTOR	2014	4.80053e+06		0	13.9827			155808		823464	0	29337.6	98774		0.0061	0.8989	5	5	0	0	0	2	0	6	0.0002	0.7333	0.3889	6.39355e+07	2.91149e+07			Traditional	76.4774	99.9855	99.9855	74.2728	99.9859	99.9859	0.6401	0.6401	0.6178
AGconcessoes	AGCONCESSOES	ON	active	ANDG3B	3601314000138	1943	19437	COMPANY. ADM. PARTICIPATIONS - NO MAIN SECTOR	2015	3.92611e+06		0	4.6473			599969		987900	0	26485	94740.7		0.0067	-0.0408	5	5	0	0	0	2	0	6	0.0001	0.7333	0.3889	3.44972e+07	1.67086e+07			Traditional	76.4908	99.999	99.999	74.2868	100	100	0.6403	0.6403	0.618
AGF Brasil	AGF BRASIL SEGUROS	ON	canceled	BSGR3	61573796000166	1234	12343	INSURERS AND BROKERS	2002	3.61453e+06		0	1.5223			1.00537e+06	164396	3.05454e+06		128789					7	6	0	1	0	1	0	3	0	0.3333	0.7778	1.75108e+07	1.74714e+07			Traditional	68.0075	95.3396	95.3396				0.5372	0.5372
AGF Brasil	AGF BRASIL SEGUROS	ON	canceled	BSGR3	61573796000166	1234	12343	INSURERS AND BROKERS	2003	2.23687e+06		0	2.1494	706768		1.20526e+06	170535	1.71513e+06		89400.9		0.1643			3	3	0	0	0	0	0	1	0	0	1	2.3417e+07	2.3417e+07			Traditional	68.0075	95.3396	95.3396				0.5372	0.5372
AGF Brasil	AGF BRASIL SEGUROS	ON	canceled	BSGR3	61573796000166	1234	12343	INSURERS AND BROKERS	2004	2.30926e+06		0	5.174	922716		1.3306e+06	176573	2.08374e+06		77337		0.1499			3	3	0	0	0	0	0	1	0	0	1	3.00557e+07	3.00557e+07			Traditional	68.9766	96.3087	96.3087				0.5505	0.5505
Agpart	CANTAROS PARTICIPAÇÕES S.A.	PN	active	CANT4B	4031960000170	1906	19062	COMPANY. ADM. PARTICIPATIONS - NO MAIN SECTOR	2002	190.915		0				6.9005	172.513	9.2007	0	0			0		3	2	0	1	0	3	1	17	0.0094	0.7941	0.2526	3.6846e+07	1.50362e+07			Traditional	99.9982	99.9982	99.9982	84.8548	100	100	1	1	0.743
Agpart	CANTAROS PARTICIPAÇÕES S.A.	PN	active	CANT4B	4031960000170	1906	19062	COMPANY. ADM. PARTICIPATIONS - NO MAIN SECTOR	2003	351.446		0	0			0	4.2089	16.8357	0	0	0		0		3	2	0	1	0	0	0	0	0	0	0	0	0			Traditional
Agpart	CANTAROS PARTICIPAÇÕES S.A.	PN	active	CANT4B	4031960000170	1906	19062	COMPANY. ADM. PARTICIPATIONS - NO MAIN SECTOR	2004	363.781		0				0	41.072	11.7349	0	0			0		3	2	1	0	0	0	0	0	0	0	0	0	0			Traditional
Agpart	CANTAROS PARTICIPAÇÕES S.A.	PN	active	CANT4B	4031960000170	1906	19062	COMPANY. ADM. PARTICIPATIONS - NO MAIN SECTOR	2005	386.759		0	0			81.4229	0	11.1031	0	0	0		0		3	2	1	0	0	0	0	0	0	0	0	0	0			Traditional
Agpart	CANTAROS PARTICIPAÇÕES S.A.	PN	active	CANT4B	4031960000170	1906	19062	COMPANY. ADM. PARTICIPATIONS - NO MAIN SECTOR	2006	1.19833e+07		0	2.1022			2.14875e+06	6.02091e+06	3.88029e+06	40072.4	5.8948e+06	2.3334e+06		0.4953		3	3	0	0	0	0	0	1	0	0	1	0	0			Traditional
Agpart	CANTAROS PARTICIPAÇÕES S.A.	PN	active	CANT4B	4031960000170	1906	19062	COMPANY. ADM. PARTICIPATIONS - NO MAIN SECTOR	2007	1.25742e+07		0	8.5033			2.4444e+06	5.37176e+06	4.37197e+06	31543.6	5.89858e+06	6.41495e+06		0.4716	1.7492	3	3	0	0	0	1	0	3	0.0205	1	0.3333	2.42131e+07	8.07102e+06			Traditional
Agpart	CANTAROS PARTICIPAÇÕES S.A.	PN	active	CANT4B	4031960000170	1906	19062	COMPANY. ADM. PARTICIPATIONS - NO MAIN SECTOR	2008	2.25448e+07		0	2.9802			5.10698e+06	1.18797e+07	8.2127e+06	59069.4	7.31053e+06	8.62262e+06		0.3269	0.3441	3	3	0	0	0	1	0	4	0.0685	0.8333	0.375	5.13468e+07	2.01008e+07			Traditional	100	100	100	100	100	100	1	1	1
Agpart	CANTAROS PARTICIPAÇÕES S.A.	PN	active	CANT4B	4031960000170	1906	19062	COMPANY. ADM. PARTICIPATIONS - NO MAIN SECTOR	2009	2.80345e+07		0	1.056			6.70519e+06	1.50942e+07	7.89315e+06	56293.3	9.97641e+06	1.27925e+07		0.3579	0.4836	3	3	0	0	0	1	0	3	0.0431	1	0.3333	2.59377e+07	8.6459e+06			Traditional	100	100	100	100	100	100	1	1	1
Agpart	CANTAROS PARTICIPAÇÕES S.A.	PN	active	CANT4B	4031960000170	1906	19062	COMPANY. ADM. PARTICIPATIONS - NO MAIN SECTOR	2010	1.06556e+07		0	5.8552			1.58982e+06		1.45248e+06	4690.32	2.0815e+06	1.79202e+06		0.1958	-0.8599	3	3	0	0	1	0	0	1	0.0004	0	1	0	0			Traditional
Agpart	CANTAROS PARTICIPAÇÕES S.A.	PN	active	CANT4B	4031960000170	1906	19062	COMPANY. ADM. PARTICIPATIONS - NO MAIN SECTOR	2011	1.11286e+07		0	3.6601			1.41079e+06		1.23959e+06	4726.47	2.75939e+06	1.60681e+06		0.2484	-0.1034	3	3	0	0	1	0	0	1	0.0023	0	1	0	0			Traditional
Agpart	CANTAROS PARTICIPAÇÕES S.A.	PN	active	CANT4B	4031960000170	1906	19062	COMPANY. ADM. PARTICIPATIONS - NO MAIN SECTOR	2012	1.16389e+07		0	5.8653			1.91904e+06		2.23737e+06	3375.67	3.14564e+06	1.74362e+06		0.2706	0.0851	3	3	0	0	1	0	0	1	0.0047	0	1	0	0			Traditional	100	100	100	100	100	100	1	1	1
Agpart	CANTAROS PARTICIPAÇÕES S.A.	PN	active	CANT4B	4031960000170	1906	19062	COMPANY. ADM. PARTICIPATIONS - NO MAIN SECTOR	2013	6.44462e+06		0	8.4815			399845		1.00061e+06	0	330.501	52016.6		0.0001	-0.9702	3	3	0	0	1	0	0	1	0.0016	0	1	0	0			Traditional	100	100	100	100	100	100	1	1	1
Agpart	CANTAROS PARTICIPAÇÕES S.A.	PN	active	CANT4B	4031960000170	1906	19062	COMPANY. ADM. PARTICIPATIONS - NO MAIN SECTOR	2014	6.32503e+06		0	4.0805			607556		1.38684e+06	0	29337.6	98774		0.0046	0.8989	3	3	0	0	1	0	0	6	0.0002	0.7333	0.3889	6.39355e+07	2.91149e+07			Traditional	100	100	100	100	100	100	1	1	1
Agpart	CANTAROS PARTICIPAÇÕES S.A.	PN	active	CANT4B	4031960000170	1906	19062	COMPANY. ADM. PARTICIPATIONS - NO MAIN SECTOR	2015	5.19602e+06		0	0.816			822067		1.3386e+06	0	26485	94740.7		0.0051	-0.0408	3	3	0	0	1	0	0	6	0.0001	0.7333	0.3889	3.44972e+07	1.67086e+07			Traditional	100	100	100	100	100	100	1	1	1
Agra Incorp	AGRA EMPREENDIMENTOS IMOBILIÁRIOS S/A	ON	canceled	AGIN3	7698047000110	2066	20664	CONSTR. CIVIL, MAT.CONSTR. DECORATION	2006	795303		0	3.1076			334541	268405	680906	412872	13538.5	203616		0.5362		5	4	0	1	2	0	0	3	0.0005	0	1	2.42471e+07	2.42471e+07			Traditional
Agra Incorp	AGRA EMPREENDIMENTOS IMOBILIÁRIOS S/A	ON	canceled	AGIN3	7698047000110	2066	20664	CONSTR. CIVIL, MAT.CONSTR. DECORATION	2007	2.77957e+06		0.1425	-0.1799	3.23889e+06		496209	810694	2.16494e+06	899064	19382.2	504981	1.18	0.3304	1.4801	5	4	0	1	2	1	0	6	0.0059	0.4	0.6667	2.13792e+07	1.94104e+07			New Market	18.9977	40.0287	50.9083				0.0623	0.0682
Agra Incorp	AGRA EMPREENDIMENTOS IMOBILIÁRIOS S/A	ON	canceled	AGIN3	7698047000110	2066	20664	CONSTR. CIVIL, MAT.CONSTR. DECORATION	2008	3.2368e+06	186.767	0.1676	0.6278	698565	3.8324	869207	891581	2.16286e+06	828229	63952.8	808824	0.3475	0.2756	0.6017	6	4	0	1	1	5	1	3	0.0013	1	0.3333	358917	119639			New Market	21.2301	34.9999	46.2866				0.0546	0.061
Agra Incorp	AGRA EMPREENDIMENTOS IMOBILIÁRIOS S/A	ON	canceled	AGIN3	7698047000110	2066	20664	CONSTR. CIVIL, MAT.CONSTR. DECORATION	2009	3.29047e+06	55.9654	0.2998	6.2912	1.85652e+06	1.0955	794134	912595	2.39099e+06	927115	83100.2	917893	0.638	0.307	0.1348	6	4	0	1	1	5	1	3	0.0005	1	0.3333	1.86838e+06	622794			New Market	23.1382	35.9595	45.9429				0.0618	0.0669
Agre Emp Imo	AGRE EMPREENDIMENTOS IMOBILIÁRIOS SA	ON	canceled	AGEI3	11040082000114	2191	21911	CONSTR. CIVIL, MAT.CONSTR. DECORATION	2009	7.33219e+06		0	0.6596			1.6397e+06	2.72609e+06	4.58459e+06	1.64478e+06	121201	760568		0.2409		6	4	1	0	2	4	1	11	0.0021	0.7091	0.3554	5.50547e+07	1.65034e+07			Traditional
Agrenco	AGRENCO LIMITED	ON	active	AGEN33	8943312000140	8008	80080	COMPANY ADM. PARTICIPATIONS - AGRICULTURE (SUGAR, ALCOHOL AND CANA)	2006	2.13586e+06		0	-0.3029			1.49331e+06	487139	1.76536e+06	623567	179080	4.47604e+06		0.3758		4	4	0	0	2	0	0	2	0	0	1	5.52815e+06	5.52815e+06			Traditional
Agrenco	AGRENCO LIMITED	ON	active	AGEN33	8943312000140	8008	80080	COMPANY ADM. PARTICIPATIONS - AGRICULTURE (SUGAR, ALCOHOL AND CANA)	2007	4.35177e+06		0.0035	-4.8863	2.54551e+06		2.70509e+06	518116	3.29328e+06	973728	803923	3.27095e+06	0.7926	0.4085	-0.2692	4	4	0	0	2	1	0	3	0.0003	0.3333	0.7778	1.2522e+07	1.16854e+07			Traditional
Agrenco	AGRENCO LIMITED	ON	active	AGEN33	8943312000140	8008	80080	COMPANY ADM. PARTICIPATIONS - AGRICULTURE (SUGAR, ALCOHOL AND CANA)	2008	1.98764e+06		0.0673	-86.412	54966.8	2.6507	2.71307e+06	235498	756958	256287	1.05255e+06	5.52593e+06	1.2592	0.6585	0.6894	5	5	0	0	1	0	0	2	0.005	0	1	7.77851e+06	7.77851e+06			Traditional
Agrenco	AGRENCO LIMITED	ON	active	AGEN33	8943312000140	8008	80080	COMPANY ADM. PARTICIPATIONS - AGRICULTURE (SUGAR, ALCOHOL AND CANA)	2009	1.73457e+06	118.211	0.2974	-6.2546	682634	-0.0374	2.17223e+06	438387	572845	170864	929942	2.28936e+06	1.6669	0.6346	-0.5857	5	5	0	0	1	1	0	3	0.0034	0.3333	0.7778	1.01206e+07	7.37822e+06			Traditional
Agrenco	AGRENCO LIMITED	ON	active	AGEN33	8943312000140	8008	80080	COMPANY ADM. PARTICIPATIONS - AGRICULTURE (SUGAR, ALCOHOL AND CANA)	2010	1.35514e+06		0.0068	1.092			363594		313877	31508.1	883032	14860		0.6749	-0.9935	5	5	0	0	0	0	0	0	0	0	0	0	0			Traditional
Agrenco	AGRENCO LIMITED	ON	active	AGEN33	8943312000140	8008	80080	COMPANY ADM. PARTICIPATIONS - AGRICULTURE (SUGAR, ALCOHOL AND CANA)	2011	1.00105e+06	102.268	0.2672	-80.4666	38915.4	0.3102	324581		60034	12490.9	818241	15048.7	0.3156	0.8299	0.0127	5	5	0	0	0	1	0	2	0.0017	1	0.5	4.43958e+07	2.21979e+07			Traditional	23.9744	23.9744	23.9744				0.0575	0.0575
Agrenco	AGRENCO LIMITED	ON	active	AGEN33	8943312000140	8008	80080	COMPANY ADM. PARTICIPATIONS - AGRICULTURE (SUGAR, ALCOHOL AND CANA)	2012	762995	133.752	0.0575	16.8152	71016.1	2.9423	322172		28207.4	1325.78	670420	0	0.4801	0.8804		2	1	0	0	0	0	0	0	0	0	0	0	0			Traditional
Albarus	DANA-ALBARUS S/A INDÚSTRIA E COMÉRCIO	ON	canceled	ALBA3	92758085000190	24	248	MACHINERY, EQUIPMENT, VEHICLES AND PARTS	2002	794092		0.0016	13.4102	505815	0.6397	219906	0	480196	155956	128689	1.04793e+06	0.5056	0.3585	-0.0877	3	2	0	1	0	0	0	1	0	0	1	5829.98	5829.98			Traditional	84.1888	84.1888	84.1888				0.7088	0.7088
Albarus	DANA-ALBARUS S/A INDÚSTRIA E COMÉRCIO	ON	canceled	ALBA3	92758085000190	24	248	MACHINERY, EQUIPMENT, VEHICLES AND PARTS	2003	880117		0.0055	17.6192	606044	0.4106	234393	0	581986	169976	108235	1.24051e+06	0.4868	0.3161	0.1838	3	2	0	1	0	0	0	0	0	0	0	0	0			Traditional	84.1888	84.1888	84.1888				0.7088	0.7088
Albarus	DANA-ALBARUS S/A INDÚSTRIA E COMÉRCIO	ON	canceled	ALBA3	92758085000190	24	248	MACHINERY, EQUIPMENT, VEHICLES AND PARTS	2004	899495		0.014	15.0375	870883	-0.2266	235515	0	535255	81520.1	88022.4	1.4041e+06	0.7256	0.1885	0.1319	3	2	0	1	0	0	0	0	0	0	0	0	0			Traditional	84.1888	84.1888	84.1888				0.7088	0.7088
Alef S/A	ALEF S/A	ON	active	ALEF3B	2217319000107	1670	16705	COMPANY. ADM. PARTICIPATIONS - NO MAIN SECTOR	2002	236.918		0	0			2.3002	423.232	0	0	0	0		0		3	2	0	0	0	3	1	31	0.1756	0.9828	0.0489	3.26992e+07	2.58799e+06			Traditional
Alef S/A	ALEF S/A	ON	active	ALEF3B	2217319000107	1670	16705	COMPANY. ADM. PARTICIPATIONS - NO MAIN SECTOR	2003	6.3134		0	-4933.33			31.567	458.773	6.3134	0	0	0		0		3	2	0	0	0	3	1	31	0.1739	1	0.0323	4.01166e+07	1.29409e+06			Traditional
Alef S/A	ALEF S/A	ON	active	ALEF3B	2217319000107	1670	16705	COMPANY. ADM. PARTICIPATIONS - NO MAIN SECTOR	2004	7.8232		0	-1175			60.6301	488.953	7.8232	0	0	0		0		3	2	0	0	0	3	1	25	0.1944	1	0.04	3.32392e+06	132957			Traditional
Alef S/A	ALEF S/A	ON	active	ALEF3B	2217319000107	1670	16705	COMPANY. ADM. PARTICIPATIONS - NO MAIN SECTOR	2005	0.3553		0	-21775.5			83.4881	506.473	0.3553	0	0	0		0		3	1	1	0	0	3	1	17	0.2353	1	0.0588	0	0			Traditional
Alef S/A	ALEF S/A	ON	active	ALEF3B	2217319000107	1670	16705	COMPANY. ADM. PARTICIPATIONS - NO MAIN SECTOR	2006	5.5116		0	-1429.88			128.494	527.474	5.5116	0	0	0		0		3	2	0	0	0	3	1	13	0.2205	1	0.0769	6.35344e+06	488726			Traditional
Alef S/A	ALEF S/A	ON	active	ALEF3B	2217319000107	1670	16705	COMPANY. ADM. PARTICIPATIONS - NO MAIN SECTOR	2007	4.6238		0	-14276.3			0.0412	1287.38	1.1903	0	0	0		0		3	2	0	0	0	3	1	11	0.0001	1	0.0909	1.128e+07	1.02546e+06			Traditional
Alef S/A	ALEF S/A	ON	active	ALEF3B	2217319000107	1670	16705	COMPANY. ADM. PARTICIPATIONS - NO MAIN SECTOR	2008	53.565		0	-182.548			0.3341	16.1743	53.565	0	0	0		0		3	2	0	0	0	3	1	11	0.0222	1	0.0909	2.45581e+07	2.23255e+06			Traditional
Alef S/A	ALEF S/A	ON	active	ALEF3B	2217319000107	1670	16705	COMPANY. ADM. PARTICIPATIONS - NO MAIN SECTOR	2009	8.3584		0	-1497.47			0.0482	0	8.3584	0	0	0		0		3	2	0	0	0	3	1	12	0.0723	1	0.0833	3.09996e+07	2.5833e+06			Traditional	99.9997	99.9997	99.9997				1	1
Alef S/A	ALEF S/A	ON	active	ALEF3B	2217319000107	1670	16705	COMPANY. ADM. PARTICIPATIONS - NO MAIN SECTOR	2010	182.545		0	-69.1825			0.044	0	180.976	0	0	0		0		3	2	0	0	0	3	1	10	0.0056	0.9556	0.14	4.42838e+06	442838			Traditional
Alef S/A	ALEF S/A	ON	active	ALEF3B	2217319000107	1670	16705	COMPANY. ADM. PARTICIPATIONS - NO MAIN SECTOR	2011	60.0505		0	-185.422			0.04	0	55.6824	0	0	0		0		3	2	0	0	0	3	1	11	0.0814	0.9273	0.157	4.49447e+06	408588			Traditional
Alef S/A	ALEF S/A	ON	active	ALEF3B	2217319000107	1670	16705	COMPANY. ADM. PARTICIPATIONS - NO MAIN SECTOR	2012	121.575		0	-87.6048			2.0733	0	121.575	0	0	0		0		4	2	0	0	0	4	1	11	0.0205	0.9455	0.1405	5.05139e+06	459217			Traditional	100	100	100				1	1
Alef S/A	ALEF S/A	ON	active	ALEF3B	2217319000107	1670	16705	COMPANY. ADM. PARTICIPATIONS - NO MAIN SECTOR	2013	16.3016		0	-635.762			7.1087	0	16.3016	0	0	0		0		3	2	0	0	0	3	1	12	0.1966	1	0.0833	3.09961e+06	258301			Traditional	100	100	100				1	1
Alef S/A	ALEF S/A	ON	active	ALEF3B	2217319000107	1670	16705	COMPANY. ADM. PARTICIPATIONS - NO MAIN SECTOR	2014	22.3888		0	-454.934			0.0428	0	22.3888	0	0	0		0		3	2	0	0	0	3	1	12	0.2884	0.8485	0.2222	2.1354e+06	355900			Traditional	100	100	100				1	1
Alef S/A	ALEF S/A	ON	active	ALEF3B	2217319000107	1670	16705	COMPANY. ADM. PARTICIPATIONS - NO MAIN SECTOR	2015	14.0847		0	-637.69			0.1775	0	14.0847	0	0	0		0		3	2	0	0	0	3	1	11	0.2867	1	0.0909	1.73651e+06	157865			Traditional	100	100	100				1	1
Alfa Consorc	CONSORCIO ALFA	PNF	active	BRGE12	17193806000146	470	4707	COMPANY ADM. PARTICIPATION - FINANCIAL INTERMEDIATION	2002	3.04885e+06		0.0028	4.7519	328621	-0.0846	1.05196e+06	842738	1.7659e+06	0	6363.57	29651.7	0.15	0.0021	-0.1405	3	2	1	0	0	0	0	3	0	1	0.3333	1.37187e+06	457289			Traditional	82.837	82.837	82.837	11.2883	11.3981	11.3981	0.6862	0.6862	0.0127
Alfa Consorc	CONSORCIO ALFA	PNF	active	BRGE12	17193806000146	470	4707	COMPANY ADM. PARTICIPATION - FINANCIAL INTERMEDIATION	2003	3.22628e+06		0.0003	2.2845	436957	0.1566	1.54178e+06	569174	1.92971e+06	0	5262.88	24258.2	0.1916	0.0016	-0.1819	3	2	1	0	0	0	0	3	0	1	0.3333	1.8525e+06	617502			Traditional	83.7109	88.8501	88.8501	44.5129	56.8524	56.8524	0.7034	0.7034	0.2134
Alfa Consorc	CONSORCIO ALFA	PNF	active	BRGE12	17193806000146	470	4707	COMPANY ADM. PARTICIPATION - FINANCIAL INTERMEDIATION	2004	3.91435e+06		0.0001	1.6463	376165	-0.1951	2.24215e+06	589886	2.51444e+06	0	12912.6	26848.8	0.1772	0.0033	0.1068	6	5	1	0	0	5	1	3	0	1	0.3333	1.75298e+06	584326			Traditional	83.946	83.946	83.946	12.959	12.959	12.959	0.7047	0.7047	0.0168
Alfa Consorc	CONSORCIO ALFA	PNF	active	BRGE12	17193806000146	470	4707	COMPANY ADM. PARTICIPATION - FINANCIAL INTERMEDIATION	2005	4.28392e+06		0.0002	1.9394	449181	-0.7525	2.30163e+06	892116	2.74034e+06	0	12056.6	20197.8	0.2107	0.0028	-0.2477	3	2	1	0	0	1	0	3	0	1	0.3333	1.71103e+06	570342			Traditional	84.0921	89.2487	89.2487	44.6062	58.0343	58.0343	0.7098	0.7098	0.217
Alfa Consorc	CONSORCIO ALFA	PNF	active	BRGE12	17193806000146	470	4707	COMPANY ADM. PARTICIPATION - FINANCIAL INTERMEDIATION	2006	4.85274e+06		0	2.5824	445726	0.3041	2.70435e+06	974961	2.93527e+06	0	9006.32	22233	0.2452	0.0019	0.1008	3	2	1	0	0	1	0	3	0	1	0.3333	2.00312e+06	667706			Traditional	84.2332	93.8482	93.8482	44.6062	72.2625	72.2625	0.7142	0.7142	0.2372
Alfa Consorc	CONSORCIO ALFA	PNF	active	BRGE12	17193806000146	470	4707	COMPANY ADM. PARTICIPATION - FINANCIAL INTERMEDIATION	2007	7.63637e+06		0.0002	3.1141	710737	0.6326	4.51184e+06	1.74503e+06	4.51633e+06	0	9418.61	34901.1	0.321	0.0012	0.5698	3	2	1	0	0	1	0	3	0	1	0.3333	3.37963e+06	1.12654e+06			Traditional	84.2852	93.9002	93.9002	44.6062	72.4489	72.4489	0.715	0.715	0.2377
Alfa Consorc	CONSORCIO ALFA	PNF	active	BRGE12	17193806000146	470	4707	COMPANY ADM. PARTICIPATION - FINANCIAL INTERMEDIATION	2008	8.09865e+06		0.0001	2.3543	601848	0.148	3.76765e+06	2.90648e+06	4.73533e+06	0	11208.9	38193.7	0.3137	0.0014	0.0943	6	5	1	0	0	2	0	3	0	1	0.3333	1.95061e+06	650203			Traditional	84.3768	93.8879	93.8879	44.5657	74.1188	74.1188	0.7165	0.7165	0.2425
Alfa Consorc	CONSORCIO ALFA	PNF	active	BRGE12	17193806000146	470	4707	COMPANY ADM. PARTICIPATION - FINANCIAL INTERMEDIATION	2009	8.34592e+06		0	1.2466	711747	1.094	4.42767e+06	2.51874e+06	4.30848e+06	0	9523.29	24095.7	0.4014	0.0011	-0.3691	6	5	1	0	0	2	0	3	0	1	0.3333	2.42663e+06	808876			Traditional	84.3793	93.8903	93.8903	44.5671	74.1271	74.1271	0.7165	0.7165	0.2425
Alfa Consorc	CONSORCIO ALFA	PNF	active	BRGE12	17193806000146	470	4707	COMPANY ADM. PARTICIPATION - FINANCIAL INTERMEDIATION	2010	7.02265e+06		0	1.4587	613413	-0.0288	3.36481e+06		3.80406e+06	0	4730.34	16668.2	0.0248	0.0007	-0.3083	6	5	1	0	0	6	1	4	0.0008	1	0.25	2.33531e+06	583827			Traditional
Alfa Consorc	CONSORCIO ALFA	PNF	active	BRGE12	17193806000146	470	4707	COMPANY ADM. PARTICIPATION - FINANCIAL INTERMEDIATION	2011	7.28678e+06		0	1.5071	484682	-0.9055	3.804e+06		3.94166e+06	0	4196.38	21488.9	0.0476	0.0006	0.2892	6	5	1	0	0	6	1	4	0.0002	1	0.25	1.85072e+06	462680			Traditional	84.6215	94.124	94.124	44.5446	75.5933	75.5933	0.7206	0.7206	0.2473
Alfa Consorc	CONSORCIO ALFA	PNF	active	BRGE12	17193806000146	470	4707	COMPANY ADM. PARTICIPATION - FINANCIAL INTERMEDIATION	2012	8.4263e+06		0	1.5071	334552	-0.9329	4.42135e+06		4.86173e+06	0	4063.58	36340.6	-0.0126	0.0005	0.6911	6	5	1	0	0	6	1	4	0.0017	1	0.25	1.83509e+06	458774			Traditional	84.6946	94.197	94.197	44.5284	75.7191	75.7191	0.7218	0.7218	0.2476
Alfa Consorc	CONSORCIO ALFA	PNF	active	BRGE12	17193806000146	470	4707	COMPANY ADM. PARTICIPATION - FINANCIAL INTERMEDIATION	2013	3.11007e+06		0	3.079	364063	1.0183	1.43429e+06		1.20246e+06	0	1249.94	34520	0.1916	0.0004	-0.0501	6	5	1	0	0	6	1	4	0.0005	1	0.25	1.64229e+06	410573			Traditional	84.6965	94.4232	94.5137	43.7915	75.3613	78.5666	0.7221	0.7221	0.2424
Alfa Consorc	CONSORCIO ALFA	PNF	active	BRGE12	17193806000146	470	4707	COMPANY ADM. PARTICIPATION - FINANCIAL INTERMEDIATION	2014	3.30701e+06		0	2.3384	255355	-0.9869	1.3446e+06		1.94522e+06	0	1357.99	28813.3	-0.1044	0.0004	-0.1653	6	5	1	0	0	6	1	5	0.0003	1	0.2	6.23426e+06	1.24685e+06			Traditional	84.7424	94.4812	94.5618	46.1959	77.8399	78.6394	0.7229	0.7229	0.2643
Alfa Consorc	CONSORCIO ALFA	PNF	active	BRGE12	17193806000146	470	4707	COMPANY ADM. PARTICIPATION - FINANCIAL INTERMEDIATION	2015	3.16852e+06		0	3.0644	355137		1.2065e+06		1.79679e+06	0	1934.97	29226.1	-0.0742	0.0006	0.0143	6	5	1	0	0	6	1	3	0	1	0.3333	1.14639e+06	382129			Traditional	84.7616	94.5005	94.581	46.1959	77.9481	78.7476	0.7232	0.7232	0.2647
Alfa Financ	ALFA FINANCEIRA	PN	active	CRIV4	17167412000113	389	3891	FINANCIAL INTERMEDIATION	2002	2.47618e+06		0.0021	2.7121	280064	-0.2052	1.70154e+06	174080	1.91006e+06		3734.94		0.0992			3	3	0	0	0	1	0	7	0	0.619	0.4694	5.23459e+06	2.21285e+06			Traditional	29.1735	79.4589	85.0146	42.4223	43.4455	43.4693	0.2147	0.2178	0.1801
Alfa Financ	ALFA FINANCEIRA	PN	active	CRIV4	17167412000113	389	3891	FINANCIAL INTERMEDIATION	2003	2.75946e+06		0.0004	2.6321	440191	-0.4254	1.99829e+06	159382	2.07526e+06		2866.41		0.1894			3	3	0	0	0	1	0	7	0	0.619	0.4694	1.05967e+07	4.49617e+06			Traditional	29.2417	79.781	85.3497	37.0151	42.3187	42.3425	0.2163	0.2194	0.1398
Alfa Financ	ALFA FINANCEIRA	PN	active	CRIV4	17167412000113	389	3891	FINANCIAL INTERMEDIATION	2004	2.68227e+06		0.0001	3.4056	515610	0.3042	1.93085e+06	124221	1.66762e+06		2339.83		0.3367			6	5	0	1	0	4	1	3	0	1	0.3333	1.61353e+06	537844			Traditional	29.2417	80.003	85.5718	37.0151	43.2448	43.2685	0.2173	0.2204	0.1409
Alfa Financ	ALFA FINANCEIRA	PN	active	CRIV4	17167412000113	389	3891	FINANCIAL INTERMEDIATION	2005	3.06429e+06		0.0002	3.0916	519297	-0.0384	1.78141e+06	619379	1.77689e+06		2185.82		0.3731			3	2	0	1	0	1	0	3	0	1	0.3333	1.64091e+06	546970			Traditional	29.2417	80.1999	85.7686	37.0151	43.6268	43.6506	0.2181	0.2212	0.1414
Alfa Financ	ALFA FINANCEIRA	PN	active	CRIV4	17167412000113	389	3891	FINANCIAL INTERMEDIATION	2006	4.10967e+06		0.0001	2.5952	671041	0.1409	2.35628e+06	1.0327e+06	2.29333e+06		2721.11		0.4299			3	2	0	1	0	1	0	3	0	1	0.3333	1.7778e+06	592601			Traditional	29.2417	82.318	89.4514	37.0151	67.7596	74.6347	0.2278	0.2311	0.194
Alfa Financ	ALFA FINANCEIRA	PN	active	CRIV4	17167412000113	389	3891	FINANCIAL INTERMEDIATION	2007	4.77924e+06		0.0122	2.1606	1.25978e+06	0.5127	2.30094e+06	1.71258e+06	2.39128e+06		3410.28		0.603			3	2	0	1	0	1	0	3	0	1	0.3333	2.83059e+06	943529			Traditional	29.2417	82.3197	89.2848	36.415	62.2272	69.1023	0.2278	0.231	0.1699
Alfa Financ	ALFA FINANCEIRA	PN	active	CRIV4	17167412000113	389	3891	FINANCIAL INTERMEDIATION	2008	5.24063e+06	47.4512	0.008	1.7029	395261	0.5028	1.13475e+06	3.31724e+06	2.60235e+06		4904.69		0.4284			3	3	0	0	0	2	1	3	0	1	0.3333	2.1572e+06	719066			Traditional	29.2417	82.3197	88.3107	19.4746	38.3189	51.9546	0.2278	0.23	0.0562
Alfa Financ	ALFA FINANCEIRA	PN	active	CRIV4	17167412000113	389	3891	FINANCIAL INTERMEDIATION	2009	4.31909e+06		0.0052	2.4424	660918	0.6613	884115	2.60149e+06	2.22069e+06		4455.3		0.4459			3	3	0	0	0	2	1	3	0	1	0.3333	2.47746e+06	825820			Traditional	29.2417	82.7369	86.2986	19.3321	39.6313	53.267	0.2298	0.2304	0.0598
Alfa Financ	ALFA FINANCEIRA	PN	active	CRIV4	17167412000113	389	3891	FINANCIAL INTERMEDIATION	2010	4.41114e+06	20.5527	0.0019	2.0362	630831	0.3898	1.13389e+06	2.42152e+06	2.57394e+06		3423.53		0.3655			6	6	0	0	1	4	1	4	0.0008	1	0.25	2.31789e+06	579473			Traditional	29.2406	83.4536	88.2013	22.5459	45.9972	46.045	0.2333	0.2346	0.0826
Alfa Financ	ALFA FINANCEIRA	PN	active	CRIV4	17167412000113	389	3891	FINANCIAL INTERMEDIATION	2011	5.48152e+06		0.0009	1.9343	525359	0.1105	1.47549e+06	3.12157e+06	3.05115e+06		3186.63		0.3779			6	6	0	0	2	4	1	4	0.0002	1	0.25	1.81004e+06	452511			Traditional	29.2411	83.4702	88.334	21.4817	47.1396	53.9481	0.2334	0.2347	0.0862
Alfa Financ	ALFA FINANCEIRA	PN	active	CRIV4	17167412000113	389	3891	FINANCIAL INTERMEDIATION	2012	7.93258e+06		0.0007	1.5492	691048	0.0766	2.95702e+06	4.0445e+06	4.69058e+06		3359.56		0.3784			6	6	0	0	1	4	1	4	0.0017	1	0.25	1.4786e+06	369649			Traditional	29.2411	83.4961	88.3865	26.4382	53.0197	62.4425	0.2335	0.2348	0.1135
Alfa Financ	ALFA FINANCEIRA	PN	active	CRIV4	17167412000113	389	3891	FINANCIAL INTERMEDIATION	2013	7.25478e+06		0.001	0.9052	512991	0.1749	3.14355e+06	3.18001e+06	4.67036e+06		5837.19		0.2986			6	6	0	0	1	4	1	4	0.0005	1	0.25	1.49336e+06	373341			Traditional	29.2411	86.6114	89.9555	27.4139	54.0627	63.4855	0.2501	0.2507	0.119
Alfa Financ	ALFA FINANCEIRA	PN	active	CRIV4	17167412000113	389	3891	FINANCIAL INTERMEDIATION	2014	5.94247e+06		0.0005	0.7226	435540	0.0443	3.04233e+06	1.98063e+06	3.61544e+06		5720.39		0.3102			6	6	0	0	2	4	1	5	0.0003	1	0.2	6.05407e+06	1.21081e+06			Traditional	29.2411	86.6716	90.0157	27.4512	54.1556	63.5626	0.2505	0.251	0.1195
Alfa Financ	ALFA FINANCEIRA	PN	active	CRIV4	17167412000113	389	3891	FINANCIAL INTERMEDIATION	2015	5.1586e+06		0.0003	0.7907	324819	0.0779	2.05234e+06	2.26063e+06	3.06752e+06		5382.89		0.3044			6	6	0	0	1	4	1	3	0	1	0.3333	1.17671e+06	392235			Traditional	29.2411	86.6716	90.0157	27.4512	54.1556	63.5626	0.2505	0.251	0.1195
Alfa Holding	ALFA HOLDINGS	PNA	active	RPAD5	17167396000169	995	9954	COMPANY ADM. PARTICIPATION - FINANCIAL INTERMEDIATION	2002	743601		0.0006	12.581	328142	-0.1763	19326.1	0	18205.9	0	60.4284	1103.98	0.4428	0.0001	-0.4574	3	2	1	0	0	0	0	3	0	1	0.3333	1.37235e+06	457449			Traditional	87.3816	87.3816	87.3816	8.6085	8.6085	8.6085	0.7636	0.7636	0.0074
Alfa Holding	ALFA HOLDINGS	PNA	active	RPAD5	17167396000169	995	9954	COMPANY ADM. PARTICIPATION - FINANCIAL INTERMEDIATION	2003	714417		0.0002	6.8933	408415	-0.3555	15937.1	0	8954.5	0	44.6547	155.228	0.5814	0.0001	-0.8594	3	2	1	0	0	0	0	3	0	1	0.3333	1.88105e+06	627016			Traditional	88.2139	88.2139	88.2139	10.685	10.685	10.685	0.7782	0.7782	0.0114
Alfa Holding	ALFA HOLDINGS	PNA	active	RPAD5	17167396000169	995	9954	COMPANY ADM. PARTICIPATION - FINANCIAL INTERMEDIATION	2004	693351		0.0001	6.0064	345904	-0.0265	15699.3	0	21711.5	0	33.5956	185.764	0.4902	0	0.1967	6	5	1	0	0	5	1	3	0	1	0.3333	1.78324e+06	594413			Traditional	88.4508	88.4508	88.4508	11.7659	11.7659	11.7659	0.7824	0.7824	0.0138
Alfa Holding	ALFA HOLDINGS	PNA	active	RPAD5	17167396000169	995	9954	COMPANY ADM. PARTICIPATION - FINANCIAL INTERMEDIATION	2005	696536		0.0001	7.4888	347016	0.0037	13484.7	0	9448.76	0	22.4379	258.036	0.504	0	0.3891	3	2	1	0	0	1	0	3	0	1	0.3333	1.81319e+06	604397			Traditional	88.6595	90.7524	90.7524	28.3856	41.7522	41.7522	0.7865	0.7865	0.0984
Alfa Holding	ALFA HOLDINGS	PNA	active	RPAD5	17167396000169	995	9954	COMPANY ADM. PARTICIPATION - FINANCIAL INTERMEDIATION	2006	732547		0	8.9124	357726	-0.5208	16063	0	51264.3	0	16.3158	342.632	0.4403	0	0.3278	3	2	1	0	0	1	0	3	0	1	0.3333	2.09112e+06	697039			Traditional	88.6617	92.8562	92.8562	28.3856	64.9944	64.9944	0.787	0.787	0.1524
Alfa Holding	ALFA HOLDINGS	PNA	active	RPAD5	17167396000169	995	9954	COMPANY ADM. PARTICIPATION - FINANCIAL INTERMEDIATION	2007	796922		0.0003	13.3587	637091	0.0069	15721.1	0	40416.7	0	6.942	348.837	0.7685	0	0.0181	3	2	1	0	0	1	0	3	0	1	0.3333	3.45328e+06	1.15109e+06			Traditional	88.7247	92.9366	92.9366	28.3856	65.2298	65.2298	0.7881	0.7881	0.1531
Alfa Holding	ALFA HOLDINGS	PNA	active	RPAD5	17167396000169	995	9954	COMPANY ADM. PARTICIPATION - FINANCIAL INTERMEDIATION	2008	824644		0.0001	10.5498	640049	0.1642	13885.9	0	25934.3	0	1.6387	247.447	0.7615	0	-0.2907	6	5	1	0	0	2	0	3	0	1	0.3333	1.91241e+06	637470			Traditional	88.7247	92.7149	92.7149	28.383	65.8452	65.8452	0.788	0.788	0.1548
Alfa Holding	ALFA HOLDINGS	PNA	active	RPAD5	17167396000169	995	9954	COMPANY ADM. PARTICIPATION - FINANCIAL INTERMEDIATION	2009	872325		0.0001	7.24	671264	0.0666	9410.98	0	18158.1	0	1.571	243.502	0.7595	0	-0.0159	6	5	1	0	0	2	0	3	0	1	0.3333	2.46711e+06	822371			Traditional	88.8355	92.8258	92.8258	28.3838	66.4831	66.4831	0.79	0.79	0.1566
Alfa Holding	ALFA HOLDINGS	PNA	active	RPAD5	17167396000169	995	9954	COMPANY ADM. PARTICIPATION - FINANCIAL INTERMEDIATION	2010	895438		0	7.0896	627551	0.6493	7341.56	0	9000.42	0	0	221.016	0.699	0	-0.0923	6	5	1	0	0	6	1	4	0.0008	1	0.25	2.32117e+06	580292			Traditional
Alfa Holding	ALFA HOLDINGS	PNA	active	RPAD5	17167396000169	995	9954	COMPANY ADM. PARTICIPATION - FINANCIAL INTERMEDIATION	2011	906358		0	7.2747	549273	0.1151	7061.44		6893.28	0	0	132.312	0.6062	0	-0.4013	6	5	1	0	0	6	1	4	0.0002	1	0.25	1.78613e+06	446532			Traditional	88.8987	92.8881	92.8881	28.3346	67.8506	67.8506	0.7911	0.7911	0.1608
Alfa Holding	ALFA HOLDINGS	PNA	active	RPAD5	17167396000169	995	9954	COMPANY ADM. PARTICIPATION - FINANCIAL INTERMEDIATION	2012	923380		0	7.3914	442042	0.0678	6299.43		5037.46	0	7.8956	122.381	0.4801	0	-0.0751	6	5	1	0	0	6	1	4	0.0017	1	0.25	1.7276e+06	431901			Traditional	89.0679	93.0473	93.0473	28.3217	68.0178	68.0178	0.7941	0.7941	0.1613
Alfa Holding	ALFA HOLDINGS	PNA	active	RPAD5	17167396000169	995	9954	COMPANY ADM. PARTICIPATION - FINANCIAL INTERMEDIATION	2013	918500		0	6.0142	381897	0.867	5854.41		4641.96	0	7.4549	259.679	0.4171	0	1.1219	6	5	1	0	0	6	1	4	0.0005	1	0.25	1.62446e+06	406114			Traditional	89.0679	93.8751	93.8896	23.233	58.683	70.9147	0.7945	0.7945	0.117
Alfa Holding	ALFA HOLDINGS	PNA	active	RPAD5	17167396000169	995	9954	COMPANY ADM. PARTICIPATION - FINANCIAL INTERMEDIATION	2014	905574		0	4.1892	238657	-0.1227	6745.31		5553.87	0	7.006	265.06	0.2649	0	0.0207	6	5	1	0	0	6	1	5	0.0003	1	0.2	6.25095e+06	1.25019e+06			Traditional	89.0679	95.0117	95.0117	23.233	61.9503	74.182	0.7952	0.7952	0.1289
Alfa Holding	ALFA HOLDINGS	PNA	active	RPAD5	17167396000169	995	9954	COMPANY ADM. PARTICIPATION - FINANCIAL INTERMEDIATION	2015	895369		0	6.0102	220989	0.924	6087.47		9810.96	0	6.3303	199.405	0.2427	0	-0.2477	5	4	1	0	0	5	1	3	0	1	0.3333	1.28054e+06	426845			Traditional	89.0778	95.0216	95.0216	23.233	62.2132	74.4449	0.7954	0.7954	0.13
Alfa Invest	ALFA DE INVESTIMENTO	PN	active	BRIV4	60770336000165	138	1384	BANKS	2002	9.56531e+06		0.0046	1.6516	763661	-0.5571	3.60221e+06	4.50611e+06	5.62993e+06		23399.7		0.3389			3	3	0	0	0	1	0	7	0	0.619	0.4694	4.751e+06	2.14377e+06			Traditional	29.9524	68.5907	80.9598	19.0483	42.6152	43.8669	0.1867	0.1944	0.0663
Alfa Invest	ALFA DE INVESTIMENTO	PN	active	BRIV4	60770336000165	138	1384	BANKS	2003	1.15634e+07		0.0014	1.3816	1.0039e+06	0.0231	7.17812e+06	2.93967e+06	8.07926e+06		18920.8		0.2631			3	3	0	0	0	1	0	7	0	0.619	0.4694	1.0033e+07	4.41564e+06			Traditional	29.9524	68.5907	82.0256	19.2557	43.6389	44.9042	0.1867	0.1959	0.0695
Alfa Invest	ALFA DE INVESTIMENTO	PN	active	BRIV4	60770336000165	138	1384	BANKS	2004	1.36424e+07		0.0026	1.0522	891464	0.1231	9.16719e+06	3.06523e+06	1.00469e+07		48931		0.2255			6	5	0	1	0	5	1	3	0	1	0.3333	1.23768e+06	412559			Traditional	29.9524	68.5907	82.3296	22.2798	45.0365	46.3019	0.1867	0.1963	0.0772
Alfa Invest	ALFA DE INVESTIMENTO	PN	active	BRIV4	60770336000165	138	1384	BANKS	2005	1.53184e+07		0.001	1.0383	844714	-0.5885	9.61811e+06	4.26088e+06	1.13769e+07		42534.7		0.2185			3	2	0	1	0	1	0	3	0	1	0.3333	1.31549e+06	438498			Traditional	29.9524	68.5907	82.4186	25.3894	44.0965	45.3618	0.1867	0.1965	0.0821
Alfa Invest	ALFA DE INVESTIMENTO	PN	active	BRIV4	60770336000165	138	1384	BANKS	2006	1.7499e+07		0.0014	0.9304	974352	-0.001	1.18186e+07	4.26591e+06	1.18279e+07		26591.1		0.2989			3	2	0	1	0	1	0	3	0	1	0.3333	1.47449e+06	491498			Traditional	29.9524	72.8169	87.4604	29.9352	62.3763	72.1654	0.1959	0.207	0.1497
Alfa Invest	ALFA DE INVESTIMENTO	PN	active	BRIV4	60770336000165	138	1384	BANKS	2007	1.99747e+07		0.0157	1.5977	1.48276e+06	0.6365	1.37915e+07	4.58716e+06	1.27327e+07		18366.9		0.3569			3	2	0	1	0	1	0	3	0	1	0.3333	2.60761e+06	869204			Traditional	29.1813	71.2896	85.7532	30.5527	61.3949	70.7595	0.1868	0.1977	0.1504
Alfa Invest	ALFA DE INVESTIMENTO	PN	active	BRIV4	60770336000165	138	1384	BANKS	2008	1.99092e+07		0.0051	1.0585	915301	0.5776	1.0987e+07	7.26561e+06	1.22723e+07		27664.9		0.3464			3	3	0	0	0	2	1	3	0	1	0.3333	1.63716e+06	545719			Traditional	29.1813	71.2896	85.7532	33.2433	55.5451	56.8105	0.1868	0.1977	0.1368
Alfa Invest	ALFA DE INVESTIMENTO	PN	active	BRIV4	60770336000165	138	1384	BANKS	2009	1.66615e+07		0.0009	0.7727	1.09445e+06	0.2491	1.02968e+07	4.6854e+06	8.01487e+06		18586.3		0.4839			3	3	0	0	0	2	1	3	0	1	0.3333	2.04393e+06	681310			Traditional	29.1813	71.6047	86.0683	33.8112	56.113	62.5196	0.1876	0.1986	0.1406
Alfa Invest	ALFA DE INVESTIMENTO	PN	active	BRIV4	60770336000165	138	1384	BANKS	2010	1.37524e+07		0.0009	0.9804	978496	0.7011	8.02308e+06	4.04225e+06	9.25864e+06		10476.8		0.2752			10	10	0	0	1	6	1	4	0.0008	1	0.25	1.97023e+06	492556			Traditional
Alfa Invest	ALFA DE INVESTIMENTO	PN	active	BRIV4	60770336000165	138	1384	BANKS	2011	1.49598e+07		0.0002	0.7099	708805	-0.3449	8.51917e+06	4.77827e+06	9.17348e+06		6979.11		0.323			10	10	0	0	1	6	1	4	0.0002	1	0.25	1.6266e+06	406649			Traditional	29.1818	71.6773	86.1417	34.2976	56.5912	65.5336	0.1878	0.1988	0.1439
Alfa Invest	ALFA DE INVESTIMENTO	PN	active	BRIV4	60770336000165	138	1384	BANKS	2012	1.82102e+07		0.0003	0.5772	648639	0.1894	1.07286e+07	5.99327e+06	1.18093e+07		7399.45		0.3054			10	10	0	0	0	6	1	4	0.0017	1	0.25	1.52101e+06	380252			Traditional	29.1818	71.9202	86.3847	34.3167	57.1231	66.9101	0.1885	0.1994	0.1449
Alfa Invest	ALFA DE INVESTIMENTO	PN	active	BRIV4	60770336000165	138	1384	BANKS	2013	1.66334e+07		0.0006	0.5011	709062	0.4998	9.13943e+06	6.02317e+06	1.07823e+07		6285.73		0.306			10	10	0	0	0	6	1	4	0.0005	1	0.25	1.29729e+06	324323			Traditional	29.1818	81.2271	90.5967	36.1109	69.7688	70.5966	0.2225	0.2271	0.2008
Alfa Invest	ALFA DE INVESTIMENTO	PN	active	BRIV4	60770336000165	138	1384	BANKS	2014	1.59684e+07		0.0003	0.4975	640872	0.3089	9.65185e+06	4.88022e+06	1.16773e+07		5407.46		0.2189			10	10	0	0	0	6	1	5	0.0003	1	0.2	5.84874e+06	1.16975e+06			Traditional	29.1818	81.4929	90.8354	36.182	70.0841	70.9119	0.2237	0.2283	0.2026
Alfa Invest	ALFA DE INVESTIMENTO	PN	active	BRIV4	60770336000165	138	1384	BANKS	2015	1.28547e+07		0.0007	0.6551	600580	-0.1281	6.87971e+06	4.62597e+06	8.36949e+06		5011.51		0.2907			10	10	0	0	0	6	1	3	0	1	0.3333	900945	300315			Traditional	29.1818	81.8928	91.2353	36.182	70.1497	70.9775	0.2256	0.2302	0.2029
Aliansce	ALIANSCE	ON	active	ALSC3	6082980000103	2130	21300	COMPANY ADM. PARTICIPATIONS - CIVIL CONSTRUCTION, MAT. CONSTR. AND DECORATION	2006	506265		0	-0.213			102694	348769	20178.8	0	185429	61410.9		0.3663		6	5	1	0	1	0	0	2	0.0004	0	1	2.41962e+07	2.41962e+07			Traditional
Aliansce	ALIANSCE	ON	active	ALSC3	6082980000103	2130	21300	COMPANY ADM. PARTICIPATIONS - CIVIL CONSTRUCTION, MAT. CONSTR. AND DECORATION	2007	1.31839e+06		0	1.1416			100297	190691	115920	0	568577	111487		0.4313	0.8154	6	5	1	0	1	0	0	1	0.002	0	1	2.5316e+07	2.5316e+07			Traditional
Aliansce	ALIANSCE	ON	active	ALSC3	6082980000103	2130	21300	COMPANY ADM. PARTICIPATIONS - CIVIL CONSTRUCTION, MAT. CONSTR. AND DECORATION	2008	1.9646e+06		0	-1.0495			221722	656925	102688	0	1.01141e+06	174163		0.5148	0.5622	6	5	1	0	1	0	0	1	0.0024	0	1	5.33216e+06	5.33216e+06			Traditional
Aliansce	ALIANSCE	ON	active	ALSC3	6082980000103	2130	21300	COMPANY ADM. PARTICIPATIONS - CIVIL CONSTRUCTION, MAT. CONSTR. AND DECORATION	2009	2.29679e+06		0	3.1493			195306	1.12785e+06	198977	0	1.39195e+06	220044		0.606	0.2634	6	5	1	0	1	0	0	0	0	0	0	0	0			Traditional
Aliansce	ALIANSCE	ON	active	ALSC3	6082980000103	2130	21300	COMPANY ADM. PARTICIPATIONS - CIVIL CONSTRUCTION, MAT. CONSTR. AND DECORATION	2010	3.19378e+06	24.0968	0.0533	2.5801	2.80494e+06	0.2481	174402		520876	0	1920.91	283503	0.7698	0.0006	0.2884	5	4	1	0	1	0	0	1	0.0002	0	1	7.8357e+06	7.8357e+06			New Market	31.4377	47.1	47.1				0.1151	0.1151
Aliansce	ALIANSCE	ON	active	ALSC3	6082980000103	2130	21300	COMPANY ADM. PARTICIPATIONS - CIVIL CONSTRUCTION, MAT. CONSTR. AND DECORATION	2011	3.30117e+06	26.3386	0.0695	4.3378	2.7394e+06	0.2921	172202		468448	0	2441.5	353127	0.7401	0.0007	0.2456	5	4	1	0	1	0	0	1	0.0013	0	1	4.06879e+06	4.06879e+06			New Market	31.4357	52.6397	62.9468				0.1219	0.1272
Aliansce	ALIANSCE	ON	active	ALSC3	6082980000103	2130	21300	COMPANY ADM. PARTICIPATIONS - CIVIL CONSTRUCTION, MAT. CONSTR. AND DECORATION	2012	5.13209e+06	24.3286	0.1241	3.3284	4.98245e+06	0.356	261837		858398	0	3880.67	443197	0.8546	0.0008	0.2551	5	4	1	0	1	0	0	1	0.0031	0	1	5.26026e+06	5.26026e+06			New Market	31.4357	52.6397	64.0224				0.1219	0.1285
Aliansce	ALIANSCE	ON	active	ALSC3	6082980000103	2130	21300	COMPANY ADM. PARTICIPATIONS - CIVIL CONSTRUCTION, MAT. CONSTR. AND DECORATION	2013	4.9158e+06	26.0692	0.1779	1.8497	3.57852e+06	0.8598	334387		397170	0	5234.59	557156	0.7152	0.0011	0.2571	5	4	1	0	1	1	0	3	0.0341	1	0.3333	5.65871e+06	1.88624e+06			New Market	28.0307	50.0174	61.7208				0.1033	0.1101
Aliansce	ALIANSCE	ON	active	ALSC3	6082980000103	2130	21300	COMPANY ADM. PARTICIPATIONS - CIVIL CONSTRUCTION, MAT. CONSTR. AND DECORATION	2014	4.75482e+06	31.1435	0.1273	4.5517	3.01085e+06	0.9022	328484		560212	0	8272.91	553351	0.5845	0.0017	-0.0068	8	6	0	1	3	1	0	3	0.0587	1	0.3333	5.80352e+06	1.93451e+06			New Market	27.5694	47.1262	63.0619				0.0952	0.1079
Aliansce	ALIANSCE	ON	active	ALSC3	6082980000103	2130	21300	COMPANY ADM. PARTICIPATIONS - CIVIL CONSTRUCTION, MAT. CONSTR. AND DECORATION	2015	4.29695e+06	33.0879	0.129	3.518	1.84061e+06	0.6069	334571		310198	0	7732.49	522040	0.434	0.0018	-0.0566	7	5	0	1	3	0	0	0	0	0	0	0	0			New Market	29.162	47.7862	61.9203				0.1026	0.1127
Aliperti	ALIPERTI	PN	active	APTI4	61156931000178	1282	12823	METALLURGY AND SIDERURGY	2002	290554		0	7.0014			45092.6	55008.7	162107	45663.1	117919	103902		0.563	0.3691	3	2	0	0	0	0	0	0	0	0	0	0	0			Traditional	41.3314	90.5559	96.3264	26.0512	58.7116	68.7759	0.3242	0.3275	0.1212
Aliperti	ALIPERTI	PN	active	APTI4	61156931000178	1282	12823	METALLURGY AND SIDERURGY	2003	314525		0	6.8549	82846.7		47870.3	79336.2	200160	56048.2	105770	113572	0.2097	0.5145	0.0931	3	2	0	0	0	0	0	0	0	0	0	0	0			Traditional	41.3314	90.5559	96.3264	29.4626	62.123	72.1874	0.3242	0.3275	0.1401
Aliperti	ALIPERTI	PN	active	APTI4	61156931000178	1282	12823	METALLURGY AND SIDERURGY	2004	299384		0	6.5792			37373.6	75494.3	179876	73761.4	111286	83538.4		0.6181	-0.2644	3	2	0	0	0	0	0	0	0	0	0	0	0			Traditional	41.3314	90.5559	96.3264	29.472	62.1324	72.1968	0.3242	0.3275	0.1402
Aliperti	ALIPERTI	PN	active	APTI4	61156931000178	1282	12823	METALLURGY AND SIDERURGY	2005	296899		0	3.5191			42698.9	72029.7	166571	83478.9	116935	94220.4		0.675	0.1279	3	2	0	0	0	0	0	0	0	0	0	0	0			Traditional	41.3314	90.5559	96.3264	29.4726	62.1327	72.197	0.3242	0.3275	0.1402
Aliperti	ALIPERTI	PN	active	APTI4	61156931000178	1282	12823	METALLURGY AND SIDERURGY	2006	276328		0	-2.2296			38368	72539.4	147648	76163.6	116118	83912.2		0.6958	-0.1094	3	2	0	0	0	0	0	0	0	0	0	0	0			Traditional	41.3314	90.5559	96.3264	29.4726	62.1327	72.197	0.3242	0.3275	0.1402
Aliperti	ALIPERTI	PN	active	APTI4	61156931000178	1282	12823	METALLURGY AND SIDERURGY	2007	277230		0	2.4398			51649.8	70716.8	138830	67212.9	111182	94009.1		0.6435	0.1203	3	2	0	0	0	0	0	0	0	0	0	0	0			Traditional	41.3314	90.5559	96.3264	29.4726	62.1327	72.197	0.3242	0.3275	0.1402
Aliperti	ALIPERTI	PN	active	APTI4	61156931000178	1282	12823	METALLURGY AND SIDERURGY	2008	270298		0	2.0514			54917.6	67476.8	139427	68078.5	101832	102684		0.6286	0.0923	3	2	0	0	0	0	0	0	0	0	0	0	0			Traditional	41.3314	90.5559	96.3264	29.4726	62.1327	72.197	0.3242	0.3275	0.1402
Aliperti	ALIPERTI	PN	active	APTI4	61156931000178	1282	12823	METALLURGY AND SIDERURGY	2009	266970		0	1.9038			124330	2929.17	132848	72790.9	96918.5	98178.4		0.6357	-0.0439	3	2	0	0	0	0	0	0	0	0	0	0	0			Traditional	41.3312	90.5552	96.3248	29.4779	62.1384	72.2028	0.3241	0.3275	0.1402
Aliperti	ALIPERTI	PN	active	APTI4	61156931000178	1282	12823	METALLURGY AND SIDERURGY	2010	330128		0	2.0326			122418	4236.7	133782	65109.5	161107	104776		0.6852	0.0672	3	2	0	0	0	0	0	0	0	0	0	0	0			Traditional
Aliperti	ALIPERTI	PN	active	APTI4	61156931000178	1282	12823	METALLURGY AND SIDERURGY	2011	562540		0	2.0852			113865	3802.95	131708	58188.3	399937	100595		0.8144	-0.0399	3	2	0	0	0	0	0	0	0	0	0	0	0			Traditional	41.3312	78.6256	78.6256	29.4779	42.6204	42.6204	0.3099	0.3099	0.098
Aliperti	ALIPERTI	PN	active	APTI4	61156931000178	1282	12823	METALLURGY AND SIDERURGY	2012	528648		0	3.2578			95716.9		129092	40136.9	370774	104969		0.7773	0.0435	3	2	0	0	0	0	0	0	0	0	0	0	0			Traditional	41.3312	78.6256	78.6256	29.4779	42.6204	42.6204	0.3099	0.3099	0.098
Aliperti	ALIPERTI	PN	active	APTI4	61156931000178	1282	12823	METALLURGY AND SIDERURGY	2013	519018		0	1.726			81364.1		108303	42597.8	381985	85705.4		0.818	-0.1835	3	2	0	0	0	0	0	0	0	0	0	0	0			Traditional	41.3312	78.6256	78.6256	29.4779	42.6204	42.6204	0.3099	0.3099	0.098
Aliperti	ALIPERTI	PN	active	APTI4	61156931000178	1282	12823	METALLURGY AND SIDERURGY	2014	502311		0	1.7252			34857.9		107764	41444.9	366106	79918.5		0.8114	-0.0675	3	2	0	0	0	0	0	0	0	0	0	0	0			Traditional	41.3312	78.6256	78.6256	29.4779	42.6204	42.6204	0.3099	0.3099	0.098
Aliperti	ALIPERTI	PN	active	APTI4	61156931000178	1282	12823	METALLURGY AND SIDERURGY	2015	442069		0	0.7294			13459.3		86637.3	36401.6	330051	68317.9		0.8289	-0.1452	3	2	0	0	0	0	0	0	0	0	0	0	0			Traditional	41.3312	78.6256	78.6256	29.4779	42.6204	42.6204	0.3099	0.3099	0.098
All Amer Lat	ALL - AMÉRICA LATINA LOGÍSTICA S.A.	ON	canceled	ALLL3	2387241000160	1745	17450	TRANSPORTATION AND LOGISTICS SERVICES	2002	2.67297e+06		0	0.4598			1.10018e+06	922646	459561	35121.4	839931	1.46145e+06		0.3274	-0.0545	10	9	0	1	0	2	0	16	0.0032	0.7083	0.3359	4.75865e+07	4.06285e+07			Traditional
All Amer Lat	ALL - AMÉRICA LATINA LOGÍSTICA S.A.	ON	canceled	ALLL3	2387241000160	1745	17450	TRANSPORTATION AND LOGISTICS SERVICES	2003	3.08788e+06		0	0.692			1.06391e+06	1.28981e+06	901654	47428.3	1.17563e+06	1.61547e+06		0.3961	0.1054	11	9	0	1	0	3	0	15	0.0022	0.6762	0.3689	3.65217e+06	1.56088e+06			Traditional
All Amer Lat	ALL - AMÉRICA LATINA LOGÍSTICA S.A.	ON	canceled	ALLL3	2387241000160	1745	17450	TRANSPORTATION AND LOGISTICS SERVICES	2004	4.20368e+06		0.0001	7.0071	6.35132e+06		1.0017e+06	1.73892e+06	1.90273e+06	45973.3	1.3266e+06	1.87284e+06	1.7212	0.3265	0.1593	13	12	0	0	0	3	0	18	0.0015	0.6471	0.3889	9.53963e+06	9.17239e+06			Level 2
All Amer Lat	ALL - AMÉRICA LATINA LOGÍSTICA S.A.	ON	canceled	ALLL3	2387241000160	1745	17450	TRANSPORTATION AND LOGISTICS SERVICES	2005	4.9137e+06		0.0001	6.4486	7.87542e+06		1.30118e+06	1.86657e+06	2.37479e+06	52118.1	1.59039e+06	2.03243e+06	1.7747	0.3343	0.0852	13	12	0	0	0	3	0	18	0	0.4052	0.6173	6.66327e+06	4.83999e+06			Level 2
All Amer Lat	ALL - AMÉRICA LATINA LOGÍSTICA S.A.	ON	canceled	ALLL3	2387241000160	1745	17450	TRANSPORTATION AND LOGISTICS SERVICES	2006	1.59432e+07		0.0039	0.8573	2.46579e+07	0.3691	2.22565e+06	9.29183e+06	3.89432e+06	127376	5.14938e+06	3.12925e+06	2.0327	0.331	0.5397	12	10	0	0	2	4	0	16	0.0346	0.325	0.6953	2.19993e+07	1.94404e+07			Level 2	13.7878	39.7445	48.6118	7.1902	12.6109	12.6109	0.0528	0.0607	0.0081
All Amer Lat	ALL - AMÉRICA LATINA LOGÍSTICA S.A.	ON	canceled	ALLL3	2387241000160	1745	17450	TRANSPORTATION AND LOGISTICS SERVICES	2007	1.65635e+07		0.0009	2.2484	2.50595e+07	1.3489	3.46941e+06	8.70443e+06	3.90324e+06	108090	6.09485e+06	3.67778e+06	2.0188	0.3745	0.1753	13	13	0	0	2	4	0	15	0.001	0.4381	0.5911	1.8904e+07	1.48587e+07			Level 2	18.8736	51.2694	81.138	60.3304	100	100	0.0881	0.1328	0.5213
All Amer Lat	ALL - AMÉRICA LATINA LOGÍSTICA S.A.	ON	canceled	ALLL3	2387241000160	1745	17450	TRANSPORTATION AND LOGISTICS SERVICES	2008	1.90815e+07		0.0002	1.4912	1.08864e+07	1.3327	3.7294e+06	1.12741e+07	5.38527e+06	151898	7.74173e+06	4.11193e+06	1.0825	0.4137	0.118	18	17	0	1	2	2	0	9	0.0069	0.1667	0.8519	4.70043e+07	3.90866e+07			Level 2	13.6778	33.5337	49.2294	10.2793	18.1334	18.8061	0.0385	0.0508	0.0138
All Amer Lat	ALL - AMÉRICA LATINA LOGÍSTICA S.A.	ON	canceled	ALLL3	2387241000160	1745	17450	TRANSPORTATION AND LOGISTICS SERVICES	2009	1.92402e+07		0.0001	0.299	2.06377e+07	0.6399	2.58628e+06	1.06903e+07	5.14432e+06	124740	8.24791e+06	3.88294e+06	1.5018	0.4352	-0.0557	18	17	0	1	2	4	0	13	0.0175	0.1667	0.8462	1.08174e+08	8.8255e+07			Level 2
All Amer Lat	ALL - AMÉRICA LATINA LOGÍSTICA S.A.	ON	canceled	ALLL3	2387241000160	1745	17450	TRANSPORTATION AND LOGISTICS SERVICES	2010	1.83793e+07		0.105	1.916	1.51621e+07	1.0042	2.50107e+06		3.96866e+06	154255	8.91771e+06	4.08439e+06	0.7535	0.4936	0.0519	30	30	0	0	6	1	0	9	0.0293	0.1111	0.9012	7.7282e+07	7.21203e+07			Level 2	19.242	39.3138	52.7128	8.1109	20.8901	28.2631	0.0578	0.0668	0.0153
All Amer Lat	ALL - AMÉRICA LATINA LOGÍSTICA S.A.	ON	canceled	ALLL3	2387241000160	1745	17450	TRANSPORTATION AND LOGISTICS SERVICES	2011	1.94932e+07	38.2875	0.7088	1.7768	8.72565e+06	0.6924	2.67562e+06		4.08274e+06	171360	1.0114e+07	4.41952e+06	0.3842	0.5276	0.082	30	30	0	0	6	1	0	6	0.0064	0.0667	0.9444	2.29788e+07	1.9978e+07			Level 2	12.1807	25.3569	35.281				0.0237	0.0286
All Amer Lat	ALL - AMÉRICA LATINA LOGÍSTICA S.A.	ON	canceled	ALLL3	2387241000160	1745	17450	TRANSPORTATION AND LOGISTICS SERVICES	2012	2.29895e+07	33.6495	0.6143	1.3787	7.36669e+06	0.3754	3.23209e+06		4.78645e+06	209552	1.04834e+07	4.69598e+06	0.2619	0.4651	0.0626	30	30	0	0	6	1	0	8	0.0834	0.2143	0.8125	4.20888e+07	3.06298e+07			Level 2	12.2065	23.899	33.852				0.0217	0.0267
All Amer Lat	ALL - AMÉRICA LATINA LOGÍSTICA S.A.	ON	canceled	ALLL3	2387241000160	1745	17450	TRANSPORTATION AND LOGISTICS SERVICES	2013	2.32181e+07	29.9195	0.6678	0.1482	5.51196e+06	0.0866	3.46906e+06		5.29777e+06	204545	1.06489e+07	4.52442e+06	0.1674	0.4675	-0.0365	29	29	0	0	5	1	0	7	0.0052	0.0476	0.9592	3.07622e+07	2.70389e+07			Level 2	12.1042	22.8065	32.8279				0.0204	0.0254
All Amer Lat	ALL - AMÉRICA LATINA LOGÍSTICA S.A.	ON	canceled	ALLL3	2387241000160	1745	17450	TRANSPORTATION AND LOGISTICS SERVICES	2014	1.81595e+07	46.3923	0.7011	-12.8412	3.98791e+06	1.2502	1.03013e+07		3.02115e+06	118632	9.9937e+06	4.28092e+06	0.627	0.5569	-0.0538	25	25	0	0	5	2	0	10	0.0003	0.1333	0.88	1.59266e+08	1.27664e+08			Level 2	12.1042	22.8262	32.9159				0.0204	0.0255
All Amer Lat	ALL - AMÉRICA LATINA LOGÍSTICA S.A.	ON	canceled	ALLL3	2387241000160	1745	17450	TRANSPORTATION AND LOGISTICS SERVICES	2015	1.57845e+07		0.045	-7.8778			3.26796e+06		1.30539e+06	228897	9.51792e+06	4.37723e+06		0.6175	0.0225	3	2	0	1	0	3	1	6	0.0026	0.8	0.3333	2.1901e+07	6.90077e+06			Level 2	100	100	100				1	1
All Norte	ALL - AMÉRICA LATINA LOGÍSTICA MALHA NORTE S.A.	ON	active	FRRN3B	24962466000136	1530	15300	TRANSPORTATION AND LOGISTICS SERVICES	2002	3.91359e+06		0	-14.4396			550540	2.89579e+06	176649	4363.43	2.48666e+06	544803		0.6365	0.6245	16	16	0	0	0	2	0	5	0.0056	0.4	0.68	1.36169e+07	1.08468e+07			Traditional
All Norte	ALL - AMÉRICA LATINA LOGÍSTICA MALHA NORTE S.A.	ON	active	FRRN3B	24962466000136	1530	15300	TRANSPORTATION AND LOGISTICS SERVICES	2003	3.64935e+06		0	-8.5428			606227	2.92738e+06	217875	3059.89	2.40885e+06	746174		0.6609	0.3696	14	13	0	1	0	3	0	4	0	0.5	0.625	3.5535e+07	2.66512e+07			Traditional
All Norte	ALL - AMÉRICA LATINA LOGÍSTICA MALHA NORTE S.A.	ON	active	FRRN3B	24962466000136	1530	15300	TRANSPORTATION AND LOGISTICS SERVICES	2004	3.46119e+06		0	-13.1134			562722	3.24477e+06	257279	5568.19	2.33221e+06	774667		0.6754	0.0382	14	13	0	1	0	3	0	4	0.0001	0.5	0.625	2.82457e+07	2.11843e+07			Traditional
All Norte	ALL - AMÉRICA LATINA LOGÍSTICA MALHA NORTE S.A.	ON	active	FRRN3B	24962466000136	1530	15300	TRANSPORTATION AND LOGISTICS SERVICES	2005	3.50824e+06		0	-7.9613			427520	2.67478e+06	112314	12046.9	2.32112e+06	904587		0.6651	0.1677	17	17	0	0	0	3	0	4	0	0.5	0.625	4.0225e+07	3.01687e+07			Traditional
All Norte	ALL - AMÉRICA LATINA LOGÍSTICA MALHA NORTE S.A.	ON	active	FRRN3B	24962466000136	1530	15300	TRANSPORTATION AND LOGISTICS SERVICES	2006	4.00852e+06		0	-14.6405			360698	2.88981e+06	75637.9	5212.01	2.40119e+06	725908		0.6003	-0.1975	16	16	0	0	0	8	0	10	0.0062	0.3111	0.72	6.82116e+07	5.18038e+07			Traditional
All Norte	ALL - AMÉRICA LATINA LOGÍSTICA MALHA NORTE S.A.	ON	active	FRRN3B	24962466000136	1530	15300	TRANSPORTATION AND LOGISTICS SERVICES	2007	3.48919e+06		0	6.3383			558996	2.51034e+06	116235	5484.28	2.41062e+06	803865		0.6925	0.1074	5	3	0	0	0	1	0	2	0.0001	1	0.5	2.50595e+07	1.25297e+07			Traditional
All Norte	ALL - AMÉRICA LATINA LOGÍSTICA MALHA NORTE S.A.	ON	active	FRRN3B	24962466000136	1530	15300	TRANSPORTATION AND LOGISTICS SERVICES	2008	5.59836e+06		0	0.1639			1.20757e+06	4.0545e+06	1.85453e+06	6370.45	2.95999e+06	1.29371e+06		0.5299	0.6094	2	1	0	1	0	0	0	1	0.0005	0	1	1.08864e+07	1.08864e+07			Traditional
All Norte	ALL - AMÉRICA LATINA LOGÍSTICA MALHA NORTE S.A.	ON	active	FRRN3B	24962466000136	1530	15300	TRANSPORTATION AND LOGISTICS SERVICES	2009	5.89539e+06		0	10.1923			728497	4.2186e+06	1.46106e+06	5693.54	3.01058e+06	1.60547e+06		0.5116	0.241	3	2	0	0	0	0	0	1	0.0014	0	1	2.06377e+07	2.06377e+07			Traditional
All Norte	ALL - AMÉRICA LATINA LOGÍSTICA MALHA NORTE S.A.	ON	active	FRRN3B	24962466000136	1530	15300	TRANSPORTATION AND LOGISTICS SERVICES	2010	4.95896e+06		0	10.0975			879756		986269	29489.5	3.23966e+06	1.62085e+06		0.6592	0.0096	3	2	0	1	0	0	0	1	0.0025	0	1	1.51621e+07	1.51621e+07			Traditional
All Norte	ALL - AMÉRICA LATINA LOGÍSTICA MALHA NORTE S.A.	ON	active	FRRN3B	24962466000136	1530	15300	TRANSPORTATION AND LOGISTICS SERVICES	2011	5.16269e+06		0	9.355			855020		765532	30759.9	3.66299e+06	1.64125e+06		0.7155	0.0126	3	2	0	1	0	0	0	1	0.0005	0	1	8.72565e+06	8.72565e+06			Traditional	99.8979	99.8979	99.8979	32.3655	76.0462	90.0485	0.998	0.998	0.2002
All Norte	ALL - AMÉRICA LATINA LOGÍSTICA MALHA NORTE S.A.	ON	active	FRRN3B	24962466000136	1530	15300	TRANSPORTATION AND LOGISTICS SERVICES	2012	5.82128e+06		0	8.4412			895294		1.49846e+06	54331.1	3.67763e+06	2.00261e+06		0.6411	0.2202	2	1	0	1	0	0	0	1	0.0067	0	1	7.36669e+06	7.36669e+06			Traditional	99.8979	99.8979	99.8979	32.3655	76.0462	90.0485	0.998	0.998	0.2002
All Norte	ALL - AMÉRICA LATINA LOGÍSTICA MALHA NORTE S.A.	ON	active	FRRN3B	24962466000136	1530	15300	TRANSPORTATION AND LOGISTICS SERVICES	2013	6.80778e+06		0	6.1917			1.13337e+06		2.52324e+06	41976.9	3.63251e+06	2.25744e+06		0.5397	0.1273	3	2	0	1	0	0	0	1	0.0004	0	1	5.51196e+06	5.51196e+06			Traditional	99.8979	99.8979	99.8979	93.2069	98.8788	98.8788	0.998	0.998	0.872
All Norte	ALL - AMÉRICA LATINA LOGÍSTICA MALHA NORTE S.A.	ON	active	FRRN3B	24962466000136	1530	15300	TRANSPORTATION AND LOGISTICS SERVICES	2014	6.75476e+06		0	2.3705			3.37447e+06		1.75389e+06	27333.7	3.74875e+06	2.37441e+06		0.559	0.0518	3	2	0	1	0	0	0	1	0	0	1	3.98791e+06	3.98791e+06			Traditional	99.8979	99.8979	99.8979	93.2069	98.8788	98.8788	0.998	0.998	0.872
All Norte	ALL - AMÉRICA LATINA LOGÍSTICA MALHA NORTE S.A.	ON	active	FRRN3B	24962466000136	1530	15300	TRANSPORTATION AND LOGISTICS SERVICES	2015	6.89445e+06		0	2.561			1.45961e+06		1.90727e+06	59458.8	3.58412e+06	2.61243e+06		0.5285	0.1002	3	2	1	0	0	1	0	3	0.0012	1	0.3333	2.39747e+06	799156			Traditional	99.8979	99.8979	99.8979	93.2069	98.8788	98.8788	0.998	0.998	0.872
Allis Part	ALLIS S.A.	ON	canceled	SAGP3B	8648295000119	2085	20850	COMPANY. ADM. PARTICIPATIONS - NO MAIN SECTOR	2007	201087		0	-3.93			17957.4	16154	69418.3	0	8538.71	46475.2		0.0425		7	6	0	0	0	5	1	13	0.0016	0.7692	0.2899	4.03016e+07	1.32816e+07			Traditional
Allis Part	ALLIS S.A.	ON	canceled	SAGP3B	8648295000119	2085	20850	COMPANY. ADM. PARTICIPATIONS - NO MAIN SECTOR	2008	239236		0	-6.59			56163.1	43746.6	117428	0	14260.2	339751		0.0596	6.3104	8	7	0	0	0	5	1	14	0.0211	0.7033	0.3469	3.02725e+07	2.18916e+07			Traditional
Allis Part	ALLIS S.A.	ON	canceled	SAGP3B	8648295000119	2085	20850	COMPANY. ADM. PARTICIPATIONS - NO MAIN SECTOR	2009	251062		0	-4.5734			76433.7	60525.4	133716	0	13532.4	442702		0.0539	0.303	8	7	0	0	0	5	1	15	0.0903	0.6857	0.36	7.1338e+07	4.66561e+07			Traditional
Allis Part	ALLIS S.A.	ON	canceled	SAGP3B	8648295000119	2085	20850	COMPANY. ADM. PARTICIPATIONS - NO MAIN SECTOR	2010	271113		0	-11.3461			99961.7		134327	0	11424.6	456501		0.0421	0.0312	6	6	0	0	0	3	0	13	0.2679	0.7179	0.3373	5.08336e+07	3.04564e+07			Traditional
Allis Part	ALLIS S.A.	ON	canceled	SAGP3B	8648295000119	2085	20850	COMPANY. ADM. PARTICIPATIONS - NO MAIN SECTOR	2011	267468		0	-8.8938			94000		120832	0	8408.08	412500		0.0314	-0.0964	6	6	0	0	0	4	1	13	0.0053	0.6923	0.3609	3.40208e+07	2.39653e+07			Traditional	75.3413	97.8414	99.9999				0.5929	0.5934
Allis Part	ALLIS S.A.	ON	canceled	SAGP3B	8648295000119	2085	20850	COMPANY. ADM. PARTICIPATIONS - NO MAIN SECTOR	2012	230315		0	1.1615			99155.1		122095	0	3495.1	303066		0.0152	-0.2653	6	6	0	0	0	3	0	12	0.1988	0.9545	0.125	2.11033e+07	2.90566e+06			Traditional	75.3414	97.8414	99.9999				0.5929	0.5934
Allis Part	ALLIS S.A.	ON	canceled	SAGP3B	8648295000119	2085	20850	COMPANY. ADM. PARTICIPATIONS - NO MAIN SECTOR	2013	207157		0	-5.1286			81894.1		102560	0	3470.26	370123		0.0168	0.2213	7	7	0	0	0	3	0	10	0.0022	0.9778	0.12	1.19011e+07	1.35705e+06			Traditional	75.3414	97.8414	99.9999				0.5929	0.5934
Allis Part	ALLIS S.A.	ON	canceled	SAGP3B	8648295000119	2085	20850	COMPANY. ADM. PARTICIPATIONS - NO MAIN SECTOR	2014	156015		0	3.0776			63877.6		80052.7	0	4360.06	352865		0.0279	-0.0466	6	6	0	0	0	3	0	11	0.001	0.8	0.2727	1.25257e+07	2.82712e+06			Traditional	75.3414	97.8414	99.9999				0.5929	0.5934
Alpargatas	ALPARGATAS	PN	active	ALPA4	61079117000105	1045	10456	TEXTILE AND CLOTHING	2002	2.05495e+06		0.014	5.1613	511956	0.5738	614165	432398	1.17443e+06	233868	587947	2.07084e+06	0.3007	0.3999	0.001	10	8	0	0	0	1	0	5	0.0116	0.2	0.84	2.21219e+07	1.7621e+07			Traditional	38.5277	73.8158	80.3467	8.7985	25.3779	29.7462	0.2157	0.22	0.0215
Alpargatas	ALPARGATAS	PN	active	ALPA4	61079117000105	1045	10456	TEXTILE AND CLOTHING	2003	1.90758e+06		0.0087	8.8539	782431	0.086	466400	403093	1.13716e+06	255171	557268	2.23146e+06	0.4036	0.4259	0.0776	10	10	0	0	0	4	0	6	0.0117	0.3333	0.7222	4.40045e+07	3.56045e+07			Level 1	61.2602	79.9702	85.3338	16.2756	32.8438	37.4714	0.3949	0.3978	0.0402
Alpargatas	ALPARGATAS	PN	active	ALPA4	61079117000105	1045	10456	TEXTILE AND CLOTHING	2004	2.04007e+06		0.0426	8.9946	1.25449e+06	0.4037	481282	460018	1.2702e+06	255793	517615	2.35344e+06	0.5791	0.3791	0.0547	12	12	0	0	0	4	0	16	0.0024	0.2583	0.7578	7.45484e+07	5.38135e+07			Level 1	61.2602	80.8898	86.009	19.8587	36.2768	40.8957	0.3951	0.3978	0.0529
Alpargatas	ALPARGATAS	PN	active	ALPA4	61079117000105	1045	10456	TEXTILE AND CLOTHING	2005	2.10656e+06	33.2233	0.0355	14.516	2.42158e+06	0.8201	427087	458198	1.33934e+06	239361	508061	2.53734e+06	1.0476	0.3548	0.0781	6	6	0	0	0	5	1	14	0.0012	0.1758	0.8367	9.42713e+07	7.94389e+07			Level 1
Alpargatas	ALPARGATAS	PN	active	ALPA4	61079117000105	1045	10456	TEXTILE AND CLOTHING	2006	1.89907e+06	27.4839	0.045	11.9623	4.11337e+06	0.6287	299706	240189	1.16001e+06	154060	364734	2.46268e+06	1.9206	0.2732	-0.0294	6	6	0	0	0	5	1	14	0.0059	0.2088	0.8061	1.44499e+08	1.14818e+08			Level 1
Alpargatas	ALPARGATAS	PN	active	ALPA4	61079117000105	1045	10456	TEXTILE AND CLOTHING	2007	2.29849e+06	26.4509	0.0333	8.9831	4.48483e+06	0.9276	437098	349173	1.09669e+06	216175	388074	2.23804e+06	1.9102	0.2629	-0.0912	6	6	0	0	0	3	0	12	0.0016	0.2121	0.8056	1.39214e+08	1.04444e+08			Level 1	66.8793	83.4232	84.8862	25.5262	47.94	52.004	0.4611	0.4612	0.1032
Alpargatas	ALPARGATAS	PN	active	ALPA4	61079117000105	1045	10456	TEXTILE AND CLOTHING	2008	2.91635e+06	56.9522	0.0127	9.5582	1.19565e+06	1.4414	723220	537418	1.59312e+06	458989	547002	2.7183e+06	0.4534	0.3449	0.2146	12	12	0	0	5	3	0	12	0.0075	0.2424	0.7778	8.98157e+07	6.93623e+07			Level 1	66.9899	83.561	84.9383	26.2882	49.5173	54.7284	0.4626	0.4627	0.1101
Alpargatas	ALPARGATAS	PN	active	ALPA4	61079117000105	1045	10456	TEXTILE AND CLOTHING	2009	2.71922e+06		0.0091	7.9625	3.20399e+06	1.4838	606970	412605	1.57645e+06	338870	460467	3.15019e+06	1.0981	0.294	0.1589	12	12	0	0	5	3	0	14	0.0117	0.2308	0.7857	2.05554e+08	1.60366e+08			Level 1	66.9899	84.1119	84.1119	25.916	52.3438	58.7414	0.4635	0.4635	0.1113
Alpargatas	ALPARGATAS	PN	active	ALPA4	61079117000105	1045	10456	TEXTILE AND CLOTHING	2010	3.29805e+06	22.9642	0.0364	13.8187	5.43157e+06	0.0734	914243		2.16355e+06	400736	447254	3.32141e+06	1.3896	0.2571	0.0544	12	12	0	0	0	2	0	10	0.0057	0.2444	0.78	1.39556e+08	1.01461e+08			Level 1	66.9833	90.1069	90.13	20.0265	45.4474	59.635	0.489	0.489	0.0724
Alpargatas	ALPARGATAS	PN	active	ALPA4	61079117000105	1045	10456	TEXTILE AND CLOTHING	2011	3.36677e+06	30.5782	0.0714	12.6534	5.93198e+06	0.8261	918413		2.21856e+06	483843	476295	3.58593e+06	1.5195	0.2852	0.0796	12	12	0	0	0	3	0	6	0.0008	0.2	0.8333	6.6636e+07	5.56216e+07			Level 1	66.987	90.2215	90.2783	19.9829	46.4333	56.8241	0.4891	0.4891	0.0818
Alpargatas	ALPARGATAS	PN	active	ALPA4	61079117000105	1045	10456	TEXTILE AND CLOTHING	2012	3.56937e+06	28.5356	0.0985	10.2358	7.43171e+06	1.012	983866		2.39499e+06	578159	650553	3.95697e+06	1.8487	0.3442	0.1035	12	12	0	0	0	3	0	6	0.0067	0.2	0.8333	7.40156e+07	6.16681e+07			Level 1	66.987	90.478	90.6759	19.9829	43.8715	51.0215	0.4893	0.4893	0.0753
Alpargatas	ALPARGATAS	PN	active	ALPA4	61079117000105	1045	10456	TEXTILE AND CLOTHING	2013	4.13409e+06	23.4716	0.1086	9.2137	7.18235e+06	0.4124	1.24752e+06		2.68589e+06	574900	775639	4.2567e+06	1.5285	0.3267	0.0757	12	12	0	0	0	2	0	4	0.0015	0.3333	0.75	6.28654e+07	4.7149e+07			Level 1	66.987	91.8334	92.0313	19.9829	42.6186	52.3795	0.4905	0.4905	0.068
Alpargatas	ALPARGATAS	PN	active	ALPA4	61079117000105	1045	10456	TEXTILE AND CLOTHING	2014	4.21401e+06	28.9877	0.1147	7.8575	3.70669e+06	0.4804	1.15055e+06		2.47169e+06	687858	815141	4.3334e+06	0.7293	0.3567	0.018	12	12	0	0	0	3	0	4	0.0002	0.1667	0.875	5.4991e+07	4.19903e+07			Level 1	66.987	92.0152	92.0152	20.1678	40.2081	47.5845	0.4908	0.4908	0.0623
Alpargatas	ALPARGATAS	PN	active	ALPA4	61079117000105	1045	10456	TEXTILE AND CLOTHING	2015	3.92968e+06	37.9089	0.1109	6.9948	4.05178e+06	0.3003	1.36735e+06		2.30617e+06	661649	781692	4.35342e+06	0.9605	0.3673	0.0046	12	12	0	0	0	1	0	3	0.0002	0.3333	0.7778	3.90251e+07	2.60663e+07			Level 1	66.987	92.249	92.249	19.9829	35.6311	43.8138	0.4914	0.4914	0.0538
Altere Sec	ALTERE SECURITIZADORA S/A	ON	canceled	ALTR3	2783423000150	1806	18066	SECURITIZATION OF RECEIVABLES	2002	303.623		0				9.2007	121.909	20.7016	0	0			0		3	2	1	0	0	3	1	17	0.0094	0.7941	0.2526	3.6846e+07	1.50362e+07			Traditional	100	100	100				1	1
Altere Sec	ALTERE SECURITIZADORA S/A	ON	canceled	ALTR3	2783423000150	1806	18066	SECURITIZATION OF RECEIVABLES	2003	1525.74		0	-4			1138.52	290.416	1157.46	0	0	291.319		0		3	2	0	1	0	2	1	12	0.0022	1	0.0833	2.77172e+06	230977			Traditional
Altere Sec	ALTERE SECURITIZADORA S/A	ON	canceled	ALTR3	2783423000150	1806	18066	SECURITIZATION OF RECEIVABLES	2004	1009.2		0	19.3798			332.488	391.162	741.252	0	0	110.668		0	-0.6201	2	0	0	1	0	0	0	1	0	0	1	0	0			Traditional	100	100	100				1	1
Altere Sec	ALTERE SECURITIZADORA S/A	ON	canceled	ALTR3	2783423000150	1806	18066	SECURITIZATION OF RECEIVABLES	2005	69746.1		0	4.1178			68750.6	370.104	69566.6	0	0	2782.3		0	24.141	2	0	0	1	0	0	0	1	0	0	1	0	0			Traditional
Altere Sec	ALTERE SECURITIZADORA S/A	ON	canceled	ALTR3	2783423000150	1806	18066	SECURITIZATION OF RECEIVABLES	2006	1404.82		0	4.8531			405.478	0	1311.53	0	0	271.93		0	-0.9023	3	2	0	1	0	0	0	1	0	0	1	0	0			Traditional	100	100	100				1	1
Altere Sec	ALTERE SECURITIZADORA S/A	ON	canceled	ALTR3	2783423000150	1806	18066	SECURITIZATION OF RECEIVABLES	2007	2442.42		0	29.4655			1107.85	0	2432.11	0	0	218.674		0	-0.1958	3	2	0	1	0	0	0	1	0	0	1	0	0			Traditional	100	100	100				1	1
Altere Sec	ALTERE SECURITIZADORA S/A	ON	canceled	ALTR3	2783423000150	1806	18066	SECURITIZATION OF RECEIVABLES	2008	2520.29		0	21.1712			1962.38	24.3271	2520.29	0	0	188.453		0	-0.1382	3	2	0	1	0	0	0	1	0	0	1	0	0			Traditional	100	100	100				1	1
Altere Sec	ALTERE SECURITIZADORA S/A	ON	canceled	ALTR3	2783423000150	1806	18066	SECURITIZATION OF RECEIVABLES	2009	2761.26		0	14.3018			2044.51	185.017	2761.26	0	0	91.1169		0	-0.5165	3	2	0	1	0	0	0	1	0	0	1	0	0			Traditional	100	100	100				1	1
Altere Sec	ALTERE SECURITIZADORA S/A	ON	canceled	ALTR3	2783423000150	1806	18066	SECURITIZATION OF RECEIVABLES	2010	2817.13		0	4.3252			1934.85		2817.13	0	0	183.933		0	1.0186	3	2	0	0	0	0	0	1	0	0	1	0	0			Traditional	100	100	100				1	1
Altere Sec	ALTERE SECURITIZADORA S/A	ON	canceled	ALTR3	2783423000150	1806	18066	SECURITIZATION OF RECEIVABLES	2011	2811.9		0	3.7745			1833.25		2811.9	0	0	119.777		0	-0.3488	3	2	0	0	0	0	0	1	0	0	1	0	0			Traditional	100	100	100				1	1
Altere Sec	ALTERE SECURITIZADORA S/A	ON	canceled	ALTR3	2783423000150	1806	18066	SECURITIZATION OF RECEIVABLES	2012	1359.64		0	2.8736			410.238		1359.64	0	0	122.381		0	0.0217	3	2	0	0	0	0	0	1	0	0	1	0	0			Traditional	100	100	100				1	1
Altere Sec	ALTERE SECURITIZADORA S/A	ON	canceled	ALTR3	2783423000150	1806	18066	SECURITIZATION OF RECEIVABLES	2013	1250.56		0	-2.3599			2.4593	0	1250.56	0	0	32.3046		0	-0.736	3	2	0	0	0	0	0	1	0	0	1	0	0			Traditional	100	100	100				1	1
Altere Sec	ALTERE SECURITIZADORA S/A	ON	canceled	ALTR3	2783423000150	1806	18066	SECURITIZATION OF RECEIVABLES	2014	1271.17		0	3.4545			17.3342	0	1271.17	0	0	28.024		0	-0.1325	3	2	0	1	0	0	0	0	0	0	0	0	0			Traditional	50	100	100				0.5	0.5
Altere Sec	ALTERE SECURITIZADORA S/A	ON	canceled	ALTR3	2783423000150	1806	18066	SECURITIZATION OF RECEIVABLES	2015	1132.92		0	10.7834			37.5899	0	1132.92	0	0	214.176		0	6.6426	2	2	0	0	0	0	0	0	0	0	0	0	0			Traditional	33.3333	100	100				0.3333	0.3333
Altus S/A	ALTUS SISTEMA DE AUTOMAÇÃO S.A.	ON	active	ALTS3	92859974000143	2318	23183	MACHINERY, EQUIPMENT, VEHICLES AND PARTS	2012	28135.8		0	-1.6293			320.376	941.593	967.64	0	36.8459	0		0.0013		5	4	0	0	0	0	0	1	0.0009	0	1	3.17293e+06	3.17293e+06			Traditional
Altus S/A	ALTUS SISTEMA DE AUTOMAÇÃO S.A.	ON	active	ALTS3	92859974000143	2318	23183	MACHINERY, EQUIPMENT, VEHICLES AND PARTS	2013	232297		0	-1.8014			150639		179841	32878.6	15664	113824		0.209		5	4	0	0	0	0	0	0	0	0	0	0	0			Bovespa Plus
Altus S/A	ALTUS SISTEMA DE AUTOMAÇÃO S.A.	ON	active	ALTS3	92859974000143	2318	23183	MACHINERY, EQUIPMENT, VEHICLES AND PARTS	2014	233785		0	-0.2995			169069		182116	38011.5	15426	116245		0.2286	0.0213	8	7	0	0	0	0	0	1	0	0	1	0	0			Bovespa Plus	99.7932	100	100	100	100	100	0.9959	0.9959	1
Altus S/A	ALTUS SISTEMA DE AUTOMAÇÃO S.A.	ON	active	ALTS3	92859974000143	2318	23183	MACHINERY, EQUIPMENT, VEHICLES AND PARTS	2015	210478		0	-7.0023			162338		153879	40417.5	12845.3	103190		0.2531	-0.1123	7	6	0	1	0	0	0	1	0	0	1	0	0			Bovespa Plus	99.4227	100	100	100	100	100	0.9885	0.9885	1
Alupar	ALUPAR INVESTIMENTO S/A	UNT N2	active	ALUP11	8364948000138	2149	21490	COMPANY. ADM. PARTICIPATIONS - ELECTRICAL ENERGY	2007	4.65626e+06		0	2.6266			1.06276e+06	1.96722e+06	586953	22179.3	4.08364e+06	317926		0.8818		7	5	0	1	2	2	0	4	0.0022	0.3333	0.75	5.40642e+07	4.05482e+07			Traditional
Alupar	ALUPAR INVESTIMENTO S/A	UNT N2	active	ALUP11	8364948000138	2149	21490	COMPANY. ADM. PARTICIPATIONS - ELECTRICAL ENERGY	2008	5.00637e+06		0	6.8302			1.03216e+06	2.15463e+06	511333	22977.7	4.46099e+06	974969		0.8957	2.0667	7	5	0	1	2	2	0	6	0.0044	0.4667	0.6111	4.79048e+07	3.55073e+07			Traditional
Alupar	ALUPAR INVESTIMENTO S/A	UNT N2	active	ALUP11	8364948000138	2149	21490	COMPANY. ADM. PARTICIPATIONS - ELECTRICAL ENERGY	2009	6.49054e+06		0	7.3538			788281	3.09166e+06	1.13644e+06	26474.5	5.27549e+06	1.02413e+06		0.8169	0.0504	11	9	0	1	2	2	0	5	0.0018	0.4	0.68	4.65538e+07	3.46668e+07			Traditional
Alupar	ALUPAR INVESTIMENTO S/A	UNT N2	active	ALUP11	8364948000138	2149	21490	COMPANY. ADM. PARTICIPATIONS - ELECTRICAL ENERGY	2010	8.32339e+06		0	7.9098			992747		2.16014e+06	26014.7	666018	1.96888e+06		0.0831	0.9225	12	10	0	1	2	2	0	8	0.0075	0.3929	0.6562	1.41082e+08	8.39859e+07			Traditional
Alupar	ALUPAR INVESTIMENTO S/A	UNT N2	active	ALUP11	8364948000138	2149	21490	COMPANY. ADM. PARTICIPATIONS - ELECTRICAL ENERGY	2011	8.83641e+06		0	6.8486			1.26629e+06		2.06786e+06	29553.8	2.27204e+06	1.69031e+06		0.2605	-0.1415	12	10	0	0	2	2	0	6	0.0057	0.4667	0.6111	1.1099e+08	8.19221e+07			Traditional
Alupar	ALUPAR INVESTIMENTO S/A	UNT N2	active	ALUP11	8364948000138	2149	21490	COMPANY. ADM. PARTICIPATIONS - ELECTRICAL ENERGY	2012	9.71033e+06		0	7.2282			1.48143e+06		2.42846e+06	30107.5	2.73297e+06	1.65628e+06		0.2846	-0.0201	13	11	0	1	2	2	0	7	0.0162	0.3333	0.7143	1.15189e+08	8.77605e+07			Traditional
Alupar	ALUPAR INVESTIMENTO S/A	UNT N2	active	ALUP11	8364948000138	2149	21490	COMPANY. ADM. PARTICIPATIONS - ELECTRICAL ENERGY	2013	1.02801e+07		0.0352	7.8344	4.16225e+06		1.44442e+06		2.60658e+06	40910.8	3.11278e+06	1.60384e+06	0.2958	0.3068	-0.0317	13	11	0	1	2	1	0	4	0.002	0.1667	0.875	4.08657e+07	3.19183e+07			Level 2	84.0359	90.3759	90.3759	35.7367	45.7521	45.7521	0.7102	0.7102	0.1377
Alupar	ALUPAR INVESTIMENTO S/A	UNT N2	active	ALUP11	8364948000138	2149	21490	COMPANY. ADM. PARTICIPATIONS - ELECTRICAL ENERGY	2014	1.03175e+07	31.6466	0.0777	8.4189	4.24621e+06	0.5726	1.26377e+06		2.50545e+06	3008.06	3.34037e+06	1.72127e+06	0.2915	0.324	0.0732	12	10	0	1	2	2	0	6	0.0002	0.2	0.8333	4.67537e+07	3.59177e+07			Level 2	84.0359	91.2923	91.2923	35.7367	50.9175	50.9175	0.7103	0.7103	0.1404
Alupar	ALUPAR INVESTIMENTO S/A	UNT N2	active	ALUP11	8364948000138	2149	21490	COMPANY. ADM. PARTICIPATIONS - ELECTRICAL ENERGY	2015	1.04538e+07	35.2871	0.0699	5.7053	2.86012e+06	0.2278	2.01237e+06		2.42269e+06	564.892	3.86343e+06	1.57579e+06	0.2344	0.3696	-0.0845	8	6	0	1	0	0	0	2	0	0	1	2.30466e+06	2.30466e+06			Level 2	84.0359	91.2923	91.2923	35.7367	50.9175	50.9175	0.7103	0.7103	0.1404
Am Inox BR	ARCELORMITTAL INOX BRASIL S.A.	PN	canceled	ACES4	33390170000189	265	2658	METALLURGY AND SIDERURGY	2002	9.83566e+06	44.6777	0.4695	-7.0176	1.53233e+06	1.0277	3.93629e+06	3.97576e+06	1.91803e+06	787079	4.51535e+06	4.19562e+06	0.8452	0.5391	-0.2574	10	10	0	0	0	1	0	6	0.0004	0.2	0.8333	1.49195e+07	1.32886e+07			Traditional	38.9383	70.0111	76.3439	22.0395	34.5171	35.5706	0.2022	0.2055	0.0599
Am Inox BR	ARCELORMITTAL INOX BRASIL S.A.	PN	canceled	ACES4	33390170000189	265	2658	METALLURGY AND SIDERURGY	2003	7.98944e+06	37.1582	0.9046	5.9411	2.56933e+06	-0.2339	2.59058e+06	3.24949e+06	2.5961e+06	858211	3.92383e+06	5.01099e+06	0.835	0.5985	0.1943	10	10	0	0	0	1	0	4	0	0.3333	0.75	3.34733e+07	2.43564e+07			Traditional	38.9383	70.0111	76.3439	22.0395	34.2956	34.508	0.2022	0.2055	0.0598
Am Inox BR	ARCELORMITTAL INOX BRASIL S.A.	PN	canceled	ACES4	33390170000189	265	2658	METALLURGY AND SIDERURGY	2004	7.53272e+06	45.0747	1.2636	17.6394	5.52504e+06	0.0766	2.11779e+06	2.45996e+06	2.97446e+06	1.10855e+06	3.56873e+06	6.31268e+06	1.0935	0.6209	0.2598	10	10	0	0	0	3	0	6	0.0087	0.3333	0.7222	5.47209e+07	3.80855e+07			Traditional	38.9383	70.0111	76.3439	22.0395	32.9013	33.1138	0.2022	0.2055	0.0595
Am Inox BR	ARCELORMITTAL INOX BRASIL S.A.	PN	canceled	ACES4	33390170000189	265	2658	METALLURGY AND SIDERURGY	2005	7.88475e+06	39.3095	0.6765	13.8693	4.13479e+06	1.1659	1.83142e+06	1.76708e+06	2.60433e+06	1.02447e+06	4.4884e+06	5.97338e+06	0.7804	0.6992	-0.0537	11	11	0	0	0	1	0	6	0.0001	0.2	0.8333	6.17932e+07	6.0464e+07			Level 1	38.9398	70.012	76.3414	22.0396	32.6807	32.6807	0.2022	0.2055	0.0595
Am Inox BR	ARCELORMITTAL INOX BRASIL S.A.	PN	canceled	ACES4	33390170000189	265	2658	METALLURGY AND SIDERURGY	2006	8.1313e+06	25.8867	0.2629	13.841	7.23848e+06	0.7379	1.74144e+06	1.48846e+06	3.25067e+06	1.12789e+06	4.19671e+06	6.43036e+06	1.0264	0.6548	0.0765	10	10	0	0	0	0	0	5	0.0012	0.1	0.92	9.93625e+07	9.00249e+07			Level 1	51.7168	91.2534	91.41	25.5967	63.7178	82.1077	0.4191	0.4191	0.14
Am Inox BR	ARCELORMITTAL INOX BRASIL S.A.	PN	canceled	ACES4	33390170000189	265	2658	METALLURGY AND SIDERURGY	2007	8.45461e+06	26.0863	0.1212	16.3727	1.23638e+07	-0.0496	1.80658e+06	1.31353e+06	3.70565e+06	1.03543e+06	4.09857e+06	7.25863e+06	1.5156	0.6072	0.1288	9	9	0	0	0	0	0	1	0.0003	0	1	2.77539e+07	2.77539e+07			Level 1
Amazonia	BANCO DA AMAZONIA S.A.	ON	active	BAZA3	4902979000144	92	922	FINANCIAL INTERMEDIATION	2002	1.008e+07		0.0087	3.8922	1.28199e+06	1.0923	6.01145e+06	1.25947e+06	5.11322e+06		164876		0.3412			6	5	0	1	0	0	0	0	0	0	0	0	0			Traditional
Amazonia	BANCO DA AMAZONIA S.A.	ON	active	BAZA3	4902979000144	92	922	FINANCIAL INTERMEDIATION	2003	9.19085e+06		0.0055	6.7059	1.74065e+06	0.8013	5.07257e+06	1.11594e+06	4.33005e+06		157370		0.3916			6	5	0	1	0	1	0	2	0	1	0.5	3.2412e+06	1.6206e+06			Traditional
Amazonia	BANCO DA AMAZONIA S.A.	ON	active	BAZA3	4902979000144	92	922	FINANCIAL INTERMEDIATION	2004	7.4985e+06		0.0042	2.9956	1.82643e+06	0.4015	3.21137e+06	1.40522e+06	4.60241e+06		242191		0.2455			6	5	0	1	0	0	0	1	0	0	1	537049	537049			Traditional
Amazonia	BANCO DA AMAZONIA S.A.	ON	active	BAZA3	4902979000144	92	922	FINANCIAL INTERMEDIATION	2005	8.21558e+06		0.002	5.6858	1.2388e+06	0.6696	3.67552e+06	1.5221e+06	4.43053e+06		343049		0.2442			6	5	0	1	0	1	0	2	0	1	0.5	2.27534e+06	1.13767e+06			Traditional
Amazonia	BANCO DA AMAZONIA S.A.	ON	active	BAZA3	4902979000144	92	922	FINANCIAL INTERMEDIATION	2006	9.25589e+06		0.001	3.2402	1.84384e+06	0.9485	4.7302e+06	1.47727e+06	5.04051e+06		393020		0.3253			6	5	0	1	0	1	0	2	0	1	0.5	3.43176e+06	1.71588e+06			Traditional
Amazonia	BANCO DA AMAZONIA S.A.	ON	active	BAZA3	4902979000144	92	922	FINANCIAL INTERMEDIATION	2007	1.05124e+07		0.06	2.9372	5.14289e+06	1.7482	5.94875e+06	1.4746e+06	6.22512e+06		272279		0.6032			6	5	0	1	0	0	0	1	0.0002	0	1	27928.5	27928.5			Traditional
Amazonia	BANCO DA AMAZONIA S.A.	ON	active	BAZA3	4902979000144	92	922	FINANCIAL INTERMEDIATION	2008	1.17415e+07	75.1499	0.013	2.9814	1.9232e+06	0.9249	7.14786e+06	1.53564e+06	5.78462e+06		253051		0.4107			6	5	0	1	0	0	0	1	0.0174	0	1	806468	806468			Traditional
Amazonia	BANCO DA AMAZONIA S.A.	ON	active	BAZA3	4902979000144	92	922	FINANCIAL INTERMEDIATION	2009	1.21361e+07	75.6502	0.0256	0.3369	3.0421e+06	0.0963	7.36096e+06	1.82525e+06	5.30568e+06		187178		0.5704			6	5	0	1	0	1	0	2	0.0188	1	0.5	2.15582e+06	1.07791e+06			Traditional
Amazonia	BANCO DA AMAZONIA S.A.	ON	active	BAZA3	4902979000144	92	922	FINANCIAL INTERMEDIATION	2010	1.24223e+07	45.9026	0.0302	1.68	2.35012e+06	0.3652	7.4723e+06	2.11142e+06	5.70018e+06		170126		0.5018			6	5	0	1	0	0	0	0	0	0	0	0	0			Traditional
Amazonia	BANCO DA AMAZONIA S.A.	ON	active	BAZA3	4902979000144	92	922	FINANCIAL INTERMEDIATION	2011	1.36068e+07	29.4952	0.0044	0.7959	1.63454e+06	0.3477	8.82022e+06	2.12052e+06	5.95089e+06		161436		0.4868			6	5	0	1	0	0	0	0	0	0	0	0	0			Traditional	96.9224	96.9224	96.9224				0.9394	0.9394
Amazonia	BANCO DA AMAZONIA S.A.	ON	active	BAZA3	4902979000144	92	922	FINANCIAL INTERMEDIATION	2012	1.36978e+07	34.4946	0.0015	1.5778	1.42854e+06	0.2092	8.85651e+06	2.19729e+06	6.43773e+06		153487		0.4413			6	5	0	1	0	0	0	0	0	0	0	0	0			Traditional	96.9224	96.9224	96.9224				0.9394	0.9394
Amazonia	BANCO DA AMAZONIA S.A.	ON	active	BAZA3	4902979000144	92	922	FINANCIAL INTERMEDIATION	2013	1.39322e+07		0.0006	1.6107	1.203e+06	-0.1721	9.12666e+06	2.80732e+06	7.3998e+06		156172		0.4118			8	7	1	0	0	0	0	0	0	0	0	0	0			Traditional	96.9224	96.9224	96.9224				0.9394	0.9394
Amazonia	BANCO DA AMAZONIA S.A.	ON	active	BAZA3	4902979000144	92	922	FINANCIAL INTERMEDIATION	2014	1.43509e+07		0.0007	1.5003	856481	0.3453	7.99543e+06	3.24257e+06	6.62197e+06		175537		0.3813			6	5	1	0	0	0	0	0	0	0	0	0	0			Traditional	51	96.9224	96.9224				0.3964	0.3964
Amazonia	BANCO DA AMAZONIA S.A.	ON	active	BAZA3	4902979000144	92	922	FINANCIAL INTERMEDIATION	2015	1.26167e+07		0.0003	2.0605	773881	0.6166	6.47534e+06	4.13224e+06	4.89509e+06		167332		0.5141			6	5	1	0	0	0	0	1	0	0	1	9.43308e+06	9.43308e+06			Traditional	51	96.7032	96.7032				0.3954	0.3954
Amazonia Celular	AMAZÔNIA CELULAR	PND	canceled	TMAC8B	2340278000133	1728	17280	TELECOMMUNICATIONS	2002	1.70989e+06		0.0004	-4.0618	198123	0.0607	633176	544380	442107	24837.3	1.10604e+06	457217	0.5605	0.6614	0.4913	5	5	0	0	0	4	1	29	0.1636	0.9729	0.0606	2.05736e+07	1.26174e+06			Traditional
Amazonia Celular	AMAZÔNIA CELULAR	PND	canceled	TMAC8B	2340278000133	1728	17280	TELECOMMUNICATIONS	2003	1.23937e+06		0.0001	1.2895	170997	0.0278	544095	207435	324338	27105.5	862040	1.10855e+06	0.5045	0.7174	1.4246	5	5	0	0	0	4	1	31	0.1739	1	0.0323	3.99456e+07	1.28857e+06			Traditional
Amazonia Celular	AMAZÔNIA CELULAR	PND	canceled	TMAC8B	2340278000133	1728	17280	TELECOMMUNICATIONS	2004	1.46417e+06		0.0001	-0.532	181531	-0.3184	626962	390206	497230	24570.8	914806	985819	0.4959	0.6416	-0.1107	5	5	0	0	0	5	1	26	0.1954	0.9292	0.1065	1.79816e+07	1.38186e+07			Traditional
Amazonia Celular	AMAZÔNIA CELULAR	PND	canceled	TMAC8B	2340278000133	1728	17280	TELECOMMUNICATIONS	2005	1.28464e+06		0	-0.8204	169770	0.1826	441497	430738	361784	21371.7	784514	807810	0.5461	0.6273	-0.1806	5	5	0	0	0	3	1	12	0	0.9545	0.125	3.42843e+07	6.23551e+06			Traditional
Amazonia Celular	AMAZÔNIA CELULAR	PND	canceled	TMAC8B	2340278000133	1728	17280	TELECOMMUNICATIONS	2006	1.15166e+06		0	-15.9342	257520	0.113	745018	190308	345453	18901.4	544884	790914	0.7522	0.4895	-0.0209	5	3	0	1	1	4	1	8	0.0086	0.8571	0.25	6.81257e+07	1.02116e+07			Traditional
Amazonia Celular	AMAZÔNIA CELULAR	PND	canceled	TMAC8B	2340278000133	1728	17280	TELECOMMUNICATIONS	2007	877752		0	1.1156	259500	-0.5321	331269	328593	245377	16696.7	410064	844686	0.7869	0.4862	0.068	5	3	0	1	1	4	1	10	0.0487	1	0.1	1.07519e+08	1.07519e+07			Traditional
Amazonia Celular	AMAZÔNIA CELULAR	PND	canceled	TMAC8B	2340278000133	1728	17280	TELECOMMUNICATIONS	2008	645253		0	-4.6441			415904	56764.8	253519	28989.8	251591	857596		0.4348	0.0153	10	8	0	1	2	7	1	15	0.2587	0.7238	0.3244	8.35745e+07	1.45887e+07			Traditional	89.7845	89.7845	89.7845	65.6432	91.1226	91.1226	0.8061	0.8061	0.4958
Ambev S/A	AMBEV S.A	ON	active	ABEV3	7526557000100	2326	23264	BEVERAGES AND SMOKE	2002	2.84794e+07		0.0796	11.8158	4.52804e+07	0.4593	6.51776e+06	1.22807e+07	1.28663e+07	1.97746e+06	7.64443e+06	1.70252e+07	1.8677	0.3379	-0.0024	9	9	0	0	0	2	0	4	0.0007	0.5	0.625	4.49511e+06	3.3452e+06	AMBEV SA	Level 2	Traditional	24.9276	67.9377	69.8759	5.5013	7.3821	7.3821	0.1548	0.1552	0.0034
Ambev S/A	AMBEV S.A	ON	active	ABEV3	7526557000100	2326	23264	BEVERAGES AND SMOKE	2003	3.12095e+07	28.5619	0.0778	9.5376	5.55406e+07	0.6436	9.93307e+06	1.17965e+07	1.15756e+07	2.00895e+06	8.8593e+06	1.84653e+07	2.1693	0.3482	0.0846	11	11	0	0	0	4	0	4	0.0003	0.5	0.625	1.06581e+07	8.19915e+06	AMBEV SA	Level 2	Traditional	25.6711	70.2395	81.306	2.04	4.6044	4.6044	0.1655	0.1716	0.0008
Ambev S/A	AMBEV S.A	ON	active	ABEV3	7526557000100	2326	23264	BEVERAGES AND SMOKE	2004	6.45741e+07	28.7348	0.1726	3.5294	1.07923e+08	-0.5605	1.71558e+07	1.37896e+07	1.05217e+07	2.7009e+06	1.09317e+07	2.3728e+07	2.0294	0.2111	0.285	11	11	0	0	0	3	0	4	0	0.5	0.625	1.4163e+07	1.08658e+07	AMBEV SA	Level 2	Traditional
Ambev S/A	AMBEV S.A	ON	active	ABEV3	7526557000100	2326	23264	BEVERAGES AND SMOKE	2005	6.19792e+07	32.4569	0.2899	4.5648	9.92721e+07	1.569	9.3492e+06	1.53606e+07	9.12562e+06	2.18001e+06	1.01056e+07	2.98397e+07	1.8883	0.1982	0.2576	9	9	0	0	0	0	0	2	0.001	0	1	1.74965e+07	1.74965e+07	AMBEV SA	Level 2	Traditional	33.3904	75.2731	91.3792	36.327	39.7762	41.192	0.2021	0.228	0.1326
Ambev S/A	AMBEV S.A	ON	active	ABEV3	7526557000100	2326	23264	BEVERAGES AND SMOKE	2006	6.39528e+07	23.1203	0.1889	7.8483	1.13631e+08	0.0895	1.228e+07	1.64344e+07	1.22318e+07	2.44701e+06	1.03766e+07	3.19312e+07	2.0728	0.2005	0.0701	9	9	0	0	0	1	0	3	0.0047	0.3333	0.7778	2.37942e+07	1.87639e+07	AMBEV SA	Level 2	Traditional	64.6081	89.0537	89.3194	33.6876	43.4173	43.4173	0.4502	0.4502	0.1183
Ambev S/A	AMBEV S.A	ON	active	ABEV3	7526557000100	2326	23264	BEVERAGES AND SMOKE	2007	6.09329e+07	25.3921	0.1332	8.0724	1.33863e+08	0.909	1.45757e+07	1.58463e+07	1.35353e+07	2.50398e+06	9.7073e+06	3.40997e+07	2.5151	0.2004	0.0679	9	9	0	0	0	2	0	4	0.0007	0.3333	0.75	1.34269e+08	1.00702e+08	AMBEV SA	Level 2	Traditional	64.913	89.4739	89.5433	36.3118	43.1362	43.5998	0.4544	0.4544	0.1353
Ambev S/A	AMBEV S.A	ON	active	ABEV3	7526557000100	2326	23264	BEVERAGES AND SMOKE	2008	6.04448e+07	43.2515	0.1014	8.2282	9.16428e+07	0.3721	1.73197e+07	1.48823e+07	1.597e+07	3.21593e+06	1.12789e+07	3.42484e+07	1.8379	0.2398	0.0044	10	10	0	0	0	1	0	5	0.0049	0.6	0.52	1.79012e+07	9.76343e+06	AMBEV SA	Level 2	Traditional	65.3732	90.342	90.3483	37.9321	44.6332	44.6332	0.4615	0.4615	0.1482
Ambev S/A	AMBEV S.A	ON	active	ABEV3	7526557000100	2326	23264	BEVERAGES AND SMOKE	2009	6.23476e+07	28.7029	0.0696	14.9331	1.52698e+08	0.3456	1.32026e+07	1.44798e+07	1.60191e+07	2.31361e+06	1.03607e+07	3.64374e+07	2.6733	0.2033	0.0639	10	10	0	0	0	1	0	4	0.0099	1	0.25	2.84331e+07	7.10829e+06	AMBEV SA	Level 2	Traditional	65.2962	90.8592	90.8933	37.9134	50.5997	51.8561	0.4624	0.4624	0.1519
Ambev S/A	AMBEV S.A	ON	active	ABEV3	7526557000100	2326	23264	BEVERAGES AND SMOKE	2010	6.26525e+07	24.0865	0.0644	17.8527	2.11926e+08	0.0298	1.54947e+07		1.89535e+07	2.79691e+06	1.04312e+07	3.74293e+07	3.372	0.2111	0.0272	10	10	0	0	0	1	0	2	0.0009	1	0.5	1.72141e+07	8.60703e+06	AMBEV SA	Level 2	Traditional	65.3002	90.8648	92.342	37.8955	53.4004	53.481	0.4624	0.4626	0.1557
Ambev S/A	AMBEV S.A	ON	active	ABEV3	7526557000100	2326	23264	BEVERAGES AND SMOKE	2011	6.35977e+07	22.2329	0.1094	18.8987	2.58521e+08	0.2304	1.98596e+07		2.02338e+07	3.08553e+06	1.29042e+07	3.77809e+07	4.1076	0.2514	0.0094	10	10	0	0	0	3	0	7	0.0014	0.2381	0.7959	4.20712e+07	3.44037e+07	AMBEV SA	Level 2	Traditional	65.2963	91.0761	92.2387	37.9013	51.9899	51.9899	0.4631	0.4632	0.1536
Ambev S/A	AMBEV S.A	ON	active	ABEV3	7526557000100	2326	23264	BEVERAGES AND SMOKE	2012	7.05345e+07	25.2265	0.2741	19.6503	3.44211e+08	0.1288	2.02106e+07		2.11708e+07	3.21202e+06	1.50177e+07	4.24136e+07	4.912	0.2585	0.1226														AMBEV SA	Level 2	Traditional	65.3216	91.1312	92.2893	37.9152	52.079	52.079	0.4635	0.4636	0.1538
Ambev S/A	AMBEV S.A	ON	active	ABEV3	7526557000100	2326	23264	BEVERAGES AND SMOKE	2013	8.44456e+07	22.2042	0.5115	16.5333	3.33158e+08	-0.0383	2.11263e+07		2.51711e+07	3.4375e+06	1.73175e+07	4.32278e+07	3.938	0.2458	0.0192	10	10	0	0	0	1	0	4	0.0003	0.1667	0.875	3.71458e+07	3.21436e+07	AMBEV SA	Level 2	Traditional	80.4113	99.9702	100	89.5687	100	100	0.6811	0.6811	0.8131
Ambev S/A	AMBEV S.A	ON	active	ABEV3	7526557000100	2326	23264	BEVERAGES AND SMOKE	2014	8.33695e+07	24.8035	2.9239	17.1354	2.9451e+08	0.2734	2.5221e+07		2.3954e+07	3.94212e+06	1.83791e+07	4.44645e+07	3.5951	0.2677	0.0286	12	12	0	0	2	3	0	8	0.0002	0.1071	0.9062	1.10216e+08	9.95104e+07	AMBEV SA	Level 2	Traditional	53.795	71.4828	71.4905				0.3052	0.3052
Ambev S/A	AMBEV S.A	ON	active	ABEV3	7526557000100	2326	23264	BEVERAGES AND SMOKE	2015	9.41587e+07	20.6931	3.0924	14.2822	2.92344e+08	0.1268	3.14731e+07		2.95649e+07	4.52976e+06	2.01938e+07	4.92923e+07	3.1732	0.2626	0.1086	12	12	0	0	2	2	0	7	0.0007	0.0952	0.9184	1.43467e+08	1.31214e+08	AMBEV SA	Level 2	Traditional	53.7102	71.6596	71.6847				0.3047	0.3047
Amelco	AMELCO	PN	canceled	AMLC4	57009078000194	1275	12750	MACHINERY, EQUIPMENT, VEHICLES AND PARTS	2002	30314		0	-13.8174			19590.6	20579.7	7802.19	3441.06	18697.9	18147.1		0.7303	-0.17	3	2	1	0	0	0	0	0	0	0	0	0	0			Traditional	99.9405	99.9405	99.9405				0.9988	0.9988
Amil	AMIL PARTICIPAÇÕES S/A	ON	canceled	AMIL3	36461242000120	2117	21172	MEDICAL SERVICES	2007	3.6728e+06		0.0085	2.5411	1.00907e+07		1.16601e+06	454980	2.53128e+06	0	385394	3.6348e+06	2.4996	0.1049		7	5	1	0	2	1	0	4	0.0002	0.5	0.625	5.18221e+07	2.86007e+07			New Market
Amil	AMIL PARTICIPAÇÕES S/A	ON	canceled	AMIL3	36461242000120	2117	21172	MEDICAL SERVICES	2008	4.00602e+06	63.2007	0.0742	8.7766	4.19706e+06	0.2634	1.59376e+06	478112	2.45189e+06	0	645645	7.07896e+06	0.9528	0.1612	0.9476	6	4	1	0	2	2	0	5	0.0039	0.4	0.68	7.62471e+07	4.65069e+07			New Market
Amil	AMIL PARTICIPAÇÕES S/A	ON	canceled	AMIL3	36461242000120	2117	21172	MEDICAL SERVICES	2009	5.48603e+06	48.5543	0.0938	2.9297	7.60221e+06	1.5067	2.50034e+06	706715	2.0831e+06	0	1.33748e+06	7.67259e+06	1.5906	0.2438	0.0839	6	4	1	0	2	1	0	4	0.0046	0.5	0.625	1.02431e+08	5.56898e+07			New Market	63.8646	69.6803	69.6803				0.4104	0.4104
Amil	AMIL PARTICIPAÇÕES S/A	ON	canceled	AMIL3	36461242000120	2117	21172	MEDICAL SERVICES	2010	6.7072e+06	32.1359	0.1847	2.8809	9.34758e+06	0.303	2.48881e+06		2.38633e+06	67791.6	1.70834e+06	1.13259e+07	1.4191	0.2648	0.4761	5	3	1	0	1	1	0	3	0.0022	0.3333	0.7778	7.48745e+07	5.31331e+07			New Market
Amil	AMIL PARTICIPAÇÕES S/A	ON	canceled	AMIL3	36461242000120	2117	21172	MEDICAL SERVICES	2011	7.43272e+06	33.1114	0.2612	3.3151	8.10535e+06	0.7467	2.93347e+06		2.67196e+06	44636.1	2.03385e+06	1.25471e+07	1.1317	0.2796	0.1078	5	3	1	0	1	1	0	2	0.0018	1	0.5	1.21037e+08	6.05183e+07			New Market	63.8224	69.3723	69.3723				0.4096	0.4096
Amil	AMIL PARTICIPAÇÕES S/A	ON	canceled	AMIL3	36461242000120	2117	21172	MEDICAL SERVICES	2012	7.67727e+06	32.7776	0.3049	-2.7237	1.47349e+07	0.1074	3.69989e+06		2.7923e+06	59915.5	2.13123e+06	1.37703e+07	2.0453	0.2854	0.0975	5	3	1	0	1	1	0	2	0.0121	1	0.5	1.16604e+08	5.83018e+07			New Market	63.8224	73.8731	77.2858				0.4124	0.413
Ampla Energ	AMPLA	ON	active	CBEE3	33050071000158	305	3050	ELECTRICITY	2002	9.46261e+06		0.003	-9.3833	1.59847e+06	0.1692	2.01641e+06	6.44923e+06	1.88513e+06	13720.5	3.13245e+06	3.02462e+06	0.8658	0.3325	-0.1692	8	7	0	1	0	2	0	5	0	0.7	0.44	5.00287e+06	2.34633e+06			Traditional	21.4913	59.4016	86.9706				0.1181	0.1582
Ampla Energ	AMPLA	ON	active	CBEE3	33050071000158	305	3050	ELECTRICITY	2003	8.68727e+06		0.0053	-1.826	2.68119e+06	0.5398	2.21388e+06	5.73162e+06	1.5402e+06	2794.73	2.98836e+06	3.27116e+06	1.0463	0.3443	0.0815	12	11	0	1	0	4	0	6	0	1	0.1667	4.96227e+06	827046			Traditional	40.0277	72.5395	93.8539				0.2153	0.2381
Ampla Energ	AMPLA	ON	active	CBEE3	33050071000158	305	3050	ELECTRICITY	2004	8.80911e+06		0.0047	0.7367	4.6386e+06	-0.0273	2.03737e+06	4.23319e+06	1.73407e+06	8638.82	3.62318e+06	3.47929e+06	1.0425	0.4123	0.0636	12	12	0	0	0	0	0	1	0	0	1	1.13813e+06	1.13813e+06			Traditional	31.367	63.1421	81.9995				0.1498	0.1678
Ampla Energ	AMPLA	ON	active	CBEE3	33050071000158	305	3050	ELECTRICITY	2005	7.66652e+06		0.0018	3.0453	3.99228e+06	1.331	1.67554e+06	3.60148e+06	1.94841e+06	6863.58	3.86897e+06	4.01339e+06	0.9558	0.5056	0.1535	9	9	0	0	0	2	0	3	0	0.6667	0.5556	1.83686e+07	1.22457e+07			Traditional	46.8863	81.5885	99.6367				0.2827	0.2994
Ampla Energ	AMPLA	ON	active	CBEE3	33050071000158	305	3050	ELECTRICITY	2006	7.8851e+06		0.0025	4.3487	6.19308e+06	2.1112	1.92749e+06	3.32887e+06	2.1898e+06	8393.05	4.14686e+06	4.00075e+06	1.1754	0.527	-0.0031	8	8	0	0	0	2	0	3	0.0001	0.6667	0.5556	2.47932e+07	1.6399e+07			Traditional
Ampla Energ	AMPLA	ON	active	CBEE3	33050071000158	305	3050	ELECTRICITY	2007	8.25959e+06	82.8099	0.0053	3.1885	7.74788e+06	1.1736	1.92956e+06	3.61273e+06	2.6143e+06	9640.85	4.34024e+06	3.6909e+06	1.2937	0.5266	-0.0774	9	8	0	0	0	3	0	3	0.0001	0.6667	0.5556	2.81825e+07	1.87883e+07			Traditional	46.0137	81.286	99.6308				0.2767	0.2939
Ampla Energ	AMPLA	ON	active	CBEE3	33050071000158	305	3050	ELECTRICITY	2008	7.27724e+06		0.0011	6.271	4.97591e+06	0.5306	1.71682e+06	3.05327e+06	2.48602e+06	4331.84	3.95263e+06	4.01705e+06	0.9982	0.5437	0.0884	9	8	0	0	0	6	1	3	0.0006	0.6667	0.5556	2.49075e+07	1.64424e+07			Traditional	46.8863	81.5885	99.6367				0.2827	0.2994
Ampla Energ	AMPLA	ON	active	CBEE3	33050071000158	305	3050	ELECTRICITY	2009	7.13489e+06		0.0027	4.8437	8.41605e+06	1.255	1.97759e+06	2.98859e+06	2.3703e+06	3311.65	4.06951e+06	4.31349e+06	1.5439	0.5708	0.0738	9	8	0	0	0	6	1	3	0.0005	0.6667	0.5556	3.13095e+07	2.0873e+07			Traditional
Ampla Energ	AMPLA	ON	active	CBEE3	33050071000158	305	3050	ELECTRICITY	2010	6.33245e+06		0.0017	5.0095	7.83132e+06	0.6103	1.55274e+06		1.08264e+06	55.7847	60476.8	4.67957e+06	1.3109	0.0096	0.0849	10	9	0	0	0	6	1	3	0	0.6667	0.5556	4.37956e+07	2.9197e+07			Traditional	46.8831	81.583	99.63				0.2827	0.2993
Ampla Energ	AMPLA	ON	active	CBEE3	33050071000158	305	3050	ELECTRICITY	2011	6.4212e+06		0.0008	4.5154	1.01106e+07	3.3527	1.52884e+06		1.12638e+06	1020	57651.8	4.61333e+06	1.6374	0.0091	-0.0142	10	9	0	0	0	6	1	2	0	1	0.5	4.38249e+06	2.19125e+06			Traditional	46.8863	81.5885	99.6367				0.2827	0.2994
Ampla Energ	AMPLA	ON	active	CBEE3	33050071000158	305	3050	ELECTRICITY	2012	6.8101e+06		0.0001	9.4352	5.77256e+06	0.1884	1.38263e+06		1.11234e+06	505.309	56721.7	4.85707e+06	0.8874	0.0084	0.0528	10	9	0	0	0	6	1	2	0	1	0.5	4.55711e+06	2.27855e+06			Traditional	46.8863	81.5885	99.637				0.2827	0.2994
Ampla Energ	AMPLA	ON	active	CBEE3	33050071000158	305	3050	ELECTRICITY	2013	7.02432e+06		0.0001	9.0165	6.27937e+06	-0.1138	1.17388e+06		1.46513e+06	217.65	62198.8	4.78286e+06	0.8525	0.0089	-0.0153	10	9	0	0	0	0	0	1	0	0	1	4.17457e+06	4.17457e+06			Traditional	46.8863	81.5885	99.637				0.2827	0.2994
Ampla Energ	AMPLA	ON	active	CBEE3	33050071000158	305	3050	ELECTRICITY	2014	7.20501e+06		0	3.1249	4.94087e+06	0.5374	1.24561e+06		1.70744e+06	755.77	72033.3	5.35848e+06	0.6218	0.0101	0.1204	10	9	0	0	1	0	0	1	0	0	1	4.10449e+06	4.10449e+06			Traditional	46.8863	89.2924	99.637				0.3098	0.3205
Ampla Energ	AMPLA	ON	active	CBEE3	33050071000158	305	3050	ELECTRICITY	2015	8.16382e+06		0	-0.4506	3.64521e+06	1.5523	1.99041e+06		2.36543e+06	0	78271.3	5.46242e+06	0.4006	0.0096	0.0194	8	7	0	0	2	0	0	1	0	0	1	2.82281e+06	2.82281e+06			Traditional	46.8863	89.2924	99.637				0.3098	0.3205
Ampla Invest	AMPLA INVESTIMENTOS E SERVIÇOS S/A	ON	canceled	AMPI3	7809905000156	2021	20214	COMPANY. ADM. PARTICIPATIONS - ELECTRICAL ENERGY	2005	6.22993e+06		0	0.9984			1.64698e+06	2.62233e+06	1.74743e+06	1778.35	1.97813e+06	923601		0.3178		9	8	0	1	0	2	0	3	0	0.6667	0.5556	2.23609e+07	1.35765e+07			Traditional
Ampla Invest	AMPLA INVESTIMENTOS E SERVIÇOS S/A	ON	canceled	AMPI3	7809905000156	2021	20214	COMPANY. ADM. PARTICIPATIONS - ELECTRICAL ENERGY	2006	6.03334e+06		0	7.2273	389397		1.61887e+06	2.44181e+06	1.32591e+06	1496.32	2.51621e+06	3.06615e+06	0.5181	0.4173	2.3198	8	7	0	0	0	2	0	3	0.0001	0.6667	0.5556	3.05969e+07	1.83336e+07			Traditional	46.8863	81.5885	99.6367				0.2827	0.2994
Ampla Invest	AMPLA INVESTIMENTOS E SERVIÇOS S/A	ON	canceled	AMPI3	7809905000156	2021	20214	COMPANY. ADM. PARTICIPATIONS - ELECTRICAL ENERGY	2007	5.83157e+06		0	8.326		-1.5916	1.86879e+06	1.93537e+06	1.56563e+06	877.691	2.6762e+06	2.95449e+06		0.4591	-0.0364	9	8	0	0	0	3	0	3	0.0001	0.6667	0.5556	3.59304e+07	2.1371e+07			Traditional	46.8863	81.5885	99.6367				0.2827	0.2994
Ampla Invest	AMPLA INVESTIMENTOS E SERVIÇOS S/A	ON	canceled	AMPI3	7809905000156	2021	20214	COMPANY. ADM. PARTICIPATIONS - ELECTRICAL ENERGY	2008	5.30336e+06		0	7.3052	487904		2.0556e+06	1.29071e+06	1.48833e+06	2385.68	2.60788e+06	3.1366e+06	0.4428	0.4922	0.0616	9	7	0	1	0	6	1	3	0.0006	0.6667	0.5556	2.93955e+07	1.79384e+07			Traditional	46.8863	81.5885	99.6367				0.2827	0.2994
Ampla Invest	AMPLA INVESTIMENTOS E SERVIÇOS S/A	ON	canceled	AMPI3	7809905000156	2021	20214	COMPANY. ADM. PARTICIPATIONS - ELECTRICAL ENERGY	2009	5.08631e+06		0	8.2569			1.67448e+06	1.48321e+06	1.29456e+06	4642.52	2.75457e+06	3.363e+06		0.5425	0.0722	9	7	0	0	0	6	1	3	0.0005	0.6667	0.5556	3.97256e+07	2.36784e+07			Traditional
Ampla Invest	AMPLA INVESTIMENTOS E SERVIÇOS S/A	ON	canceled	AMPI3	7809905000156	2021	20214	COMPANY. ADM. PARTICIPATIONS - ELECTRICAL ENERGY	2010	5.01558e+06		0	11.5681			1.77961e+06		1.03973e+06	6748.48	52934.1	4.22705e+06		0.0119	0.2569	8	7	0	0	0	6	1	3	0	0.6667	0.5556	5.16269e+07	3.18075e+07			Traditional	46.0134	81.2854	99.63				0.2767	0.2939
Ampla Invest	AMPLA INVESTIMENTOS E SERVIÇOS S/A	ON	canceled	AMPI3	7809905000156	2021	20214	COMPANY. ADM. PARTICIPATIONS - ELECTRICAL ENERGY	2011	5.03805e+06		0	10.5447	864410		1.37509e+06		1.3177e+06	5184.09	50355.1	3.65907e+06	0.184	0.011	-0.1344	9	7	0	1	0	6	1	2	0	1	0.5	1.36286e+07	6.81432e+06			Traditional	46.8863	81.5885	99.6367				0.2827	0.2994
Anglo Brazil	IRONX MINERAÇÃO S/A	ON	canceled	IRON3	9295979000147	2145	21458	METALLURGY AND SIDERURGY	2007	0.1374		0	-466.25			0.0189	0	0.1374	0	0	0		0		5	4	0	1	1	1	0	6	0.0289	0.4	0.6667	3.87125e+07	2.04855e+07			Traditional
Anhanguera	ANHANGUERA EDUCACIONAL PARTICIPAÇÕES S.A.	ON	canceled	AEDU3	4310392000146	1896	18961	COMPANY. ADM. PARTICIPATIONS - EDUCATION	2002	4325.48		0	-3.5282			41.5435	0	4325.48	0	0	0		0		3	2	0	1	0	1	0	2	0	1	0.5	5.51097e+07	2.75548e+07			Traditional
Anhanguera	ANHANGUERA EDUCACIONAL PARTICIPAÇÕES S.A.	ON	canceled	AEDU3	4310392000146	1896	18961	COMPANY. ADM. PARTICIPATIONS - EDUCATION	2003	4514.15		0	11.7379			64.8428	0	4492.66	0	0	0		0		3	0	0	1	0	1	0	2	0	1	0.5	7.98053e+07	3.99026e+07			Traditional
Anhanguera	ANHANGUERA EDUCACIONAL PARTICIPAÇÕES S.A.	ON	canceled	AEDU3	4310392000146	1896	18961	COMPANY. ADM. PARTICIPATIONS - EDUCATION	2004	4491.99		0	7.2125			350.473	0	4369.19	0	0	0		0		3	2	0	1	0	0	0	2	0	1	0.5	9.81556e+07	4.90778e+07			Traditional
Anhanguera	ANHANGUERA EDUCACIONAL PARTICIPAÇÕES S.A.	ON	canceled	AEDU3	4310392000146	1896	18961	COMPANY. ADM. PARTICIPATIONS - EDUCATION	2005	4456.14		0	10.1444			514.981	0	4369.75	0	0	0		0		3	2	0	0	0	0	0	2	0	0	1	4.31532e+06	4.31532e+06			Traditional
Anhanguera	ANHANGUERA EDUCACIONAL PARTICIPAÇÕES S.A.	ON	canceled	AEDU3	4310392000146	1896	18961	COMPANY. ADM. PARTICIPATIONS - EDUCATION	2006	302546		0	1.0597			65287.4	15052.9	49027	1022.67	156401	22755.1		0.5203		5	5	0	0	1	0	0	3	0.0001	0	1	4.70148e+06	4.70148e+06			Traditional
Anhanguera	ANHANGUERA EDUCACIONAL PARTICIPAÇÕES S.A.	ON	canceled	AEDU3	4310392000146	1896	18961	COMPANY. ADM. PARTICIPATIONS - EDUCATION	2007	1.40784e+06		0	0.0494	6.57672e+06		286929	288879	186620	4330.05	328636	474787	4.951	0.2365	19.8651	5	5	0	0	1	0	0	3	0	0	1	3.63816e+06	3.63816e+06			Level 2	78.0898	85.0922	85.0922	24.7083	27.1392	27.1392	0.6147	0.6147	0.0616
Anhanguera	ANHANGUERA EDUCACIONAL PARTICIPAÇÕES S.A.	ON	canceled	AEDU3	4310392000146	1896	18961	COMPANY. ADM. PARTICIPATIONS - EDUCATION	2008	2.3975e+06		0	-1.7599	2.40627e+06		396076	415810	353880	12583.6	542356	1.072e+06	1.1999	0.2315	1.2578	7	7	0	0	1	0	0	3	0.0001	0	1	0	0			Level 2	74.8928	81.6085	81.6085	16.6928	18.3351	18.3351	0.5654	0.5654	0.0281
Anhanguera	ANHANGUERA EDUCACIONAL PARTICIPAÇÕES S.A.	ON	canceled	AEDU3	4310392000146	1896	18961	COMPANY. ADM. PARTICIPATIONS - EDUCATION	2009	2.87509e+06		0	4.0082	4.74074e+06		480327	760388	840121	18064.8	567248	1.42103e+06	1.7945	0.2036	0.3256	7	7	0	0	1	0	0	3	0	0	1	2.21512e+06	2.21512e+06			Level 2	78.3809	81.7063	81.7063	14.6692	37.4883	37.4883	0.6149	0.6149	0.0492
Anhanguera	ANHANGUERA EDUCACIONAL PARTICIPAÇÕES S.A.	ON	canceled	AEDU3	4310392000146	1896	18961	COMPANY. ADM. PARTICIPATIONS - EDUCATION	2010	4.30014e+06		0.0031	4.152	8.55503e+06		336054		1.88287e+06	9042.99	901258	1.48902e+06	1.6319	0.2117	0.0479	7	6	0	0	1	0	0	2	0	0	1	0	0			New Market	63.0232	66.803	68.4815	6.2611	16.3823	21.0994	0.3979	0.3982	0.009
Anhanguera	ANHANGUERA EDUCACIONAL PARTICIPAÇÕES S.A.	ON	canceled	AEDU3	4310392000146	1896	18961	COMPANY. ADM. PARTICIPATIONS - EDUCATION	2011	5.02778e+06	50.1411	0.3718	1.1552	3.98831e+06	1.3099	756061		1.12597e+06	29902.6	1.03458e+06	1.71611e+06	0.7256	0.2117	0.1525	7	6	0	1	1	0	0	2	0	0	1	0	0			New Market	17.2431	17.2431	17.2431				0.0297	0.0297
Anhanguera	ANHANGUERA EDUCACIONAL PARTICIPAÇÕES S.A.	ON	canceled	AEDU3	4310392000146	1896	18961	COMPANY. ADM. PARTICIPATIONS - EDUCATION	2012	4.8506e+06	31.5101	0.3671	4.0824	6.55926e+06	0.6026	657530		1.16774e+06	17856.4	1.05627e+06	2.1152e+06	1.2508	0.2214	0.2326	7	6	0	1	1	0	0	0	0	0	0	0	0			New Market	17.2431	27.7215	28.9132				0.0352	0.0354
Anhanguera	ANHANGUERA EDUCACIONAL PARTICIPAÇÕES S.A.	ON	canceled	AEDU3	4310392000146	1896	18961	COMPANY. ADM. PARTICIPATIONS - EDUCATION	2013	4.40245e+06	35.066	0.7684	3.5031	8.00798e+06	-0.0997	417105		1.00491e+06	21741.6	879610	2.25235e+06	1.6904	0.2047	0.0648	7	7	0	0	1	0	0	0	0	0	0	0	0			New Market	10.275	20.8375	29.5673				0.0161	0.02
Anima	0	ON	active	ANIM3	9288252000132	2324	23248	EDUCATION	2012	340746		0	8.9829			91919.3		77399.5	0	147018	425951		0.4315		13	11	0	1	1	1	0	3	0.0025	0.3333	0.7778	1.71167e+07	1.38859e+07			Traditional
Anima	0	ON	active	ANIM3	9288252000132	2324	23248	EDUCATION	2013	1.06614e+06		0.0029	3.9238	2.16022e+06		143306		722780	0	110237	573148	1.4827	0.1034	0.3456	12	10	0	1	0	0	0	3	0.0003	0	1	9.99737e+06	9.99737e+06			New Market
Anima	0	ON	active	ANIM3	9288252000132	2324	23248	EDUCATION	2014	1.09099e+06	33.3192	0.1094	16.8517	3.38514e+06	0.6049	200727		388295	0	141961	809783	2.9309	0.1301	0.4129	13	11	0	1	1	0	0	1	0	0	1	0	0			New Market	15.2413	36.0173	46.5439				0.0449	0.0509
Anima	0	ON	active	ANIM3	9288252000132	2324	23248	EDUCATION	2015	1.2277e+06	77.1328	0.2358	5.4605	1.19011e+06	2.0017	248578		411530	0	153994	903781	0.8367	0.1254	0.1161	11	9	0	1	1	0	0	2	0.0001	0	1	1.14246e+07	1.14246e+07			New Market	15.2502	32.8409	44.1972				0.0389	0.0456
Aracruz	ARACRUZ CELULOSE SA	ON	canceled	ARCZ3	42157511000161	43	434	PAPER AND CELLULOSE	2002	1.36467e+07		0.001	0.2045	1.38674e+07	-0.1035	2.63657e+06	5.96052e+06	4.11991e+06	466800	8.67872e+06	4.72652e+06	1.3785	0.6702	0.3377	10	10	0	0	0	1	0	6	0.0001	0.2667	0.7778	1.92347e+07	1.64782e+07	ARACRUZ CELULOSE SA	Level 3	Level 1	27.9992	83.9951	96.5917	13.7521	30.7036	30.7036	0.2352	0.2508	0.0336
Aracruz	ARACRUZ CELULOSE SA	ON	canceled	ARCZ3	42157511000161	43	434	PAPER AND CELLULOSE	2003	1.68406e+07		0.0017	10.876	1.96791e+07	0.3991	3.98425e+06	7.09245e+06	4.57175e+06	700231	1.0046e+07	6.52004e+06	1.5964	0.6381	0.3795	20	20	0	0	0	3	0	11	0.0003	0.1818	0.8347	3.89876e+07	3.44613e+07	ARACRUZ CELULOSE SA	Level 3	Level 1	27.9994	83.9954	96.5921	14.833	22.7226	22.7226	0.2352	0.2508	0.0279
Aracruz	ARACRUZ CELULOSE SA	ON	canceled	ARCZ3	42157511000161	43	434	PAPER AND CELLULOSE	2004	1.73563e+07		0.0047	12.0406	1.78468e+07	0.5055	1.93593e+06	8.69077e+06	4.48602e+06	614553	1.13094e+07	6.74119e+06	1.4175	0.687	0.0339	20	20	0	0	0	3	0	13	0.0021	0.2436	0.7751	6.5048e+07	5.20447e+07	ARACRUZ CELULOSE SA	Level 3	Level 1	27.9995	83.9955	96.5922	7.6516	12.6961	12.6961	0.2352	0.2508	0.0082
Aracruz	ARACRUZ CELULOSE SA	ON	canceled	ARCZ3	42157511000161	43	434	PAPER AND CELLULOSE	2005	1.73555e+07		0.0064	12.3973	1.6221e+07	0.2124	2.47271e+06	7.20064e+06	4.92131e+06	812730	1.10834e+07	6.23073e+06	1.2553	0.6854	-0.0757	10	10	0	0	0	1	0	5	0	0.3	0.76	6.50027e+06	4.03075e+06	ARACRUZ CELULOSE SA	Level 3	Level 1	27.9992	83.9951	96.6132	10.0277	22.4496	32.0686	0.2352	0.2508	0.0179
Aracruz	ARACRUZ CELULOSE SA	ON	canceled	ARCZ3	42157511000161	43	434	PAPER AND CELLULOSE	2006	1.71828e+07		0.0107	12.0206	2.41962e+07	0.3239	1.6713e+06	6.868e+06	4.82584e+06	893655	1.11103e+07	6.99465e+06	1.6763	0.6986	0.1226	10	10	0	0	0	1	0	7	0.002	0.2857	0.7551	9.35905e+06	6.20994e+06	ARACRUZ CELULOSE SA	Level 3	Level 1	27.9992	83.9977	96.5944	10.0277	26.7857	40.1963	0.2352	0.2508	0.0245
Aracruz	ARACRUZ CELULOSE SA	ON	canceled	ARCZ3	42157511000161	43	434	PAPER AND CELLULOSE	2007	1.7057e+07		0.0062	10.5144	2.5316e+07	0.5069	1.55649e+06	6.28582e+06	4.03981e+06	833091	1.17476e+07	6.67635e+06	1.756	0.7376	-0.0455	10	10	0	0	0	1	0	8	0.0311	0.3571	0.6875	4.53869e+07	2.6272e+07	ARACRUZ CELULOSE SA	Level 3	Level 1	27.9992	83.9977	96.5944	10.0277	26.0814	38.5203	0.2352	0.2508	0.0231
Aracruz	ARACRUZ CELULOSE SA	ON	canceled	ARCZ3	42157511000161	43	434	PAPER AND CELLULOSE	2008	1.92474e+07		0.0071	-35.4733	5.33216e+06	1.4763	2.47419e+06	1.51974e+07	4.57584e+06	1.09936e+06	1.25579e+07	6.05824e+06	1.0145	0.7096	-0.0926	20	20	0	0	0	1	0	12	0.0311	0.2879	0.7361	6.19498e+07	4.54432e+07	ARACRUZ CELULOSE SA	Level 3	Level 1	27.9992	70.3172	96.4883	14.8334	32.1488	45.2418	0.1773	0.2116	0.0371
Araucaria	ARAUCÁRIA PARTICIPAÇÕES SA	ON	canceled	VDNP3B	3616277000131	1865	18651	COMPANY. ADM. PARTICIPATIONS - NO MAIN SECTOR	2002	1.86506e+06		0	0			2189.77	1.80536e+06	179.414	0	0	0		0		3	2	0	0	0	3	1	31	0.1756	0.9828	0.0489	3.26992e+07	2.58799e+06			Traditional	99.996	100	100				0.9999	0.9999
Araucaria	ARAUCÁRIA PARTICIPAÇÕES SA	ON	canceled	VDNP3B	3616277000131	1865	18651	COMPANY. ADM. PARTICIPATIONS - NO MAIN SECTOR	2003	1810.99		0	0			36.1884	1722.19	8.5252	0	0	0		0		3	2	0	0	0	3	1	31	0.1739	1	0.0323	4.01166e+07	1.29409e+06			Traditional
Araucaria	ARAUCÁRIA PARTICIPAÇÕES SA	ON	canceled	VDNP3B	3616277000131	1865	18651	COMPANY. ADM. PARTICIPATIONS - NO MAIN SECTOR	2004	0		0				58.6743	1644.84	0	0	0	0				3	2	0	0	0	2	1	25	0.1944	1	0.04	3.32392e+06	132957			Traditional
Araucaria	ARAUCÁRIA PARTICIPAÇÕES SA	ON	canceled	VDNP3B	3616277000131	1865	18651	COMPANY. ADM. PARTICIPATIONS - NO MAIN SECTOR	2005	8.6956		0	-916.557			67.0092	1632.81	8.6956	0	0	0		0		3	1	0	0	0	2	1	17	0.2353	1	0.0588	0	0			Traditional
Araucaria	ARAUCÁRIA PARTICIPAÇÕES SA	ON	canceled	VDNP3B	3616277000131	1865	18651	COMPANY. ADM. PARTICIPATIONS - NO MAIN SECTOR	2006	8.8344		0	-1079.96			124.351	1619.5	8.8344	0	0	0		0		3	2	0	0	0	2	1	13	0.2205	1	0.0769	6.35344e+06	488726			Traditional
Araucaria	ARAUCÁRIA PARTICIPAÇÕES SA	ON	canceled	VDNP3B	3616277000131	1865	18651	COMPANY. ADM. PARTICIPATIONS - NO MAIN SECTOR	2007	464195		0	-0.4037			8.588	1568.16	58.3982	0	0	0		0		3	2	0	0	0	2	1	11	0.0001	1	0.0909	1.128e+07	1.02546e+06			Traditional
Araucaria	ARAUCÁRIA PARTICIPAÇÕES SA	ON	canceled	VDNP3B	3616277000131	1865	18651	COMPANY. ADM. PARTICIPATIONS - NO MAIN SECTOR	2008	1.03105e+06		0	-0.0299			24.3271	0	87.5775	0	0	0		0		3	2	0	0	0	0	0	0	0	0	0	0	0			Traditional	99.9969	100	100				0.9999	0.9999
Araucaria	ARAUCÁRIA PARTICIPAÇÕES SA	ON	canceled	VDNP3B	3616277000131	1865	18651	COMPANY. ADM. PARTICIPATIONS - NO MAIN SECTOR	2009	1.97666e+06		0	-5.0939			211191	676123	354648	248918	1.47407e+06	268201		0.8717		3	2	0	0	0	3	1	12	0.0723	1	0.0833	3.09996e+07	2.5833e+06			Traditional	99.9979	100	100				1	1
Araucaria	ARAUCÁRIA PARTICIPAÇÕES SA	ON	canceled	VDNP3B	3616277000131	1865	18651	COMPANY. ADM. PARTICIPATIONS - NO MAIN SECTOR	2010	1.80157e+06		0	-18.1502			152462		298825	0	1.42191e+06	181714		0.7893	-0.3225	3	2	0	0	0	0	0	0	0	0	0	0	0			Traditional
Araucaria	ARAUCÁRIA PARTICIPAÇÕES SA	ON	canceled	VDNP3B	3616277000131	1865	18651	COMPANY. ADM. PARTICIPATIONS - NO MAIN SECTOR	2011	1.65351e+06		0	-4.3389			197158		332622	75775.1	1.31509e+06	115546		0.8412	-0.3641	3	2	0	0	0	0	0	0	0	0	0	0	0			Traditional	99.9982	99.9982	99.9982				1	1
Araucaria	ARAUCÁRIA PARTICIPAÇÕES SA	ON	canceled	VDNP3B	3616277000131	1865	18651	COMPANY. ADM. PARTICIPATIONS - NO MAIN SECTOR	2012	1.45793e+06		0	-10.4206			147779		304064	90925.6	1.12927e+06	153199		0.8369	0.3259	3	2	0	0	0	0	0	0	0	0	0	0	0			Traditional	99.9987	99.9987	99.9987				1	1
Araucaria	ARAUCÁRIA PARTICIPAÇÕES SA	ON	canceled	VDNP3B	3616277000131	1865	18651	COMPANY. ADM. PARTICIPATIONS - NO MAIN SECTOR	2013	1.50916e+06		0	-5.3237			309982		384364	129174	1.12891e+06	135668		0.8336	-0.1144	3	2	0	0	0	3	1	12	0.1966	1	0.0833	3.09961e+06	258301			Traditional
Arcelor BR	ARCELOR BRASIL	ON	canceled	ARCE3	24315012000173	396	3964	METALLURGY AND SIDERURGY	2002	1.20183e+07		0.0169	6.9224	5.66812e+06	0.2289	2.91006e+06	3.39215e+06	3.70206e+06	1.12561e+06	4.51277e+06	7.36084e+06	0.7816	0.4691	0.1881	9	8	0	1	0	0	0	3	0.0054	0.3333	0.7778	3.49733e+07	2.38263e+07			Traditional	59.2631	80.1814	87.5053	50.0546	64.2335	66.6587	0.3733	0.3787	0.2641
Arcelor BR	ARCELOR BRASIL	ON	canceled	ARCE3	24315012000173	396	3964	METALLURGY AND SIDERURGY	2003	1.32072e+07		0.012	12.4635	9.58461e+06	0.0724	2.8878e+06	2.62852e+06	4.1605e+06	1.23449e+06	5.2215e+06	8.03762e+06	0.9218	0.4888	0.0919	9	8	0	1	0	1	0	4	0	0.3333	0.75	1.9101e+08	1.43258e+08			Traditional
Arcelor BR	ARCELOR BRASIL	ON	canceled	ARCE3	24315012000173	396	3964	METALLURGY AND SIDERURGY	2004	1.57921e+07		0.0094	15.9955	1.91401e+07	1.2834	3.18966e+06	2.97703e+06	6.80227e+06	2.54197e+06	5.76794e+06	1.32226e+07	1.3327	0.5262	0.6451	9	9	0	0	0	3	0	7	0.0004	0.2857	0.7551	1.45291e+08	1.13439e+08			Traditional	68.6751	85.4169	88.8563	45.9701	58.0026	58.003	0.4859	0.487	0.2216
Arcelor BR	ARCELOR BRASIL	ON	canceled	ARCE3	24315012000173	396	3964	METALLURGY AND SIDERURGY	2005	3.36292e+07		0.1544	13.4218	3.3554e+07	1.2325	5.87334e+06	5.32617e+06	1.06224e+07	4.47146e+06	1.92669e+07	1.99812e+07	1.1479	0.7059	0.5111	9	9	0	0	0	1	0	5	0.0012	0.2	0.84	1.3e+08	8.42631e+07			Level 1
Arcelor BR	ARCELOR BRASIL	ON	canceled	ARCE3	24315012000173	396	3964	METALLURGY AND SIDERURGY	2006	3.69937e+07	34.9483	1.4416	12.442	4.87979e+07	0.9564	7.25037e+06	5.07516e+06	1.20075e+07	4.10319e+06	2.13097e+07	2.54864e+07	1.4386	0.687	0.2755	9	9	0	0	0	1	0	5	0.0065	0.2	0.84	1.81196e+08	1.16408e+08			Level 1
Arezzo Co	AREZZO INDÚSTRIA E COMERCIO S/A	ON	active	ARZZ3	16590234000176	2234	22349	TEXTILE AND CLOTHING	2009	370076		0	20.4762			144061	40170.4	284247	32968.8	19484.9	647343		0.1417		8	6	1	0	2	2	0	7	0.002	0.5714	0.5102	3.17108e+07	1.78388e+07			Traditional
Arezzo Co	AREZZO INDÚSTRIA E COMERCIO S/A	ON	active	ARZZ3	16590234000176	2234	22349	TEXTILE AND CLOTHING	2010	393658		0	24.0658			137679		306914	71730.3	31707.7	847760		0.2628	0.3096	8	6	1	0	2	3	0	10	0.0115	0.4667	0.58	8.40998e+07	4.99487e+07			Traditional
Arezzo Co	AREZZO INDÚSTRIA E COMERCIO S/A	ON	active	ARZZ3	16590234000176	2234	22349	TEXTILE AND CLOTHING	2011	703839	42.5243	0.0583	17.9412	2.81844e+06	1.3594	141033		595978	79097	42190.8	945553	3.4704	0.1723	0.1154	8	6	1	0	2	2	0	12	0.0037	0.4697	0.5694	8.31989e+07	5.46211e+07			New Market	44.6604	65.337	70.8277				0.2213	0.2243
Arezzo Co	AREZZO INDÚSTRIA E COMERCIO S/A	ON	active	ARZZ3	16590234000176	2234	22349	TEXTILE AND CLOTHING	2012	829059	36.7087	0.0998	15.2176	4.54932e+06	1.0668	165942		668833	99151.2	80389.9	1.13214e+06	5.0003	0.2166	0.1973	8	6	1	0	2	2	0	12	0.0326	0.4697	0.5694	9.91634e+07	6.45305e+07			New Market	35.2628	58.0873	63.1197				0.1574	0.1599
Arezzo Co	AREZZO INDÚSTRIA E COMERCIO S/A	ON	active	ARZZ3	16590234000176	2234	22349	TEXTILE AND CLOTHING	2013	865515	35.9207	0.129	15.7068	3.24255e+06	0.7835	176899		680116	104654	85163.6	1.19645e+06	3.2859	0.2193	0.0568	8	7	0	1	6	1	0	10	0.0069	0.6667	0.4	9.85884e+07	5.28112e+07			New Market	35.1478	57.8636	62.8934				0.1562	0.1588
Arezzo Co	AREZZO INDÚSTRIA E COMERCIO S/A	ON	active	ARZZ3	16590234000176	2234	22349	TEXTILE AND CLOTHING	2014	920455	39.4291	0.0709	14.1558	2.76291e+06	0.7059	206627		714923	113401	88470.5	1.22945e+06	2.5727	0.2193	0.0276	10	10	0	0	4	2	0	11	0.0007	0.3455	0.686	4.33668e+07	3.56075e+07			New Market	35.0893	67.7606	72.9306				0.1766	0.1793
Arezzo Co	AREZZO INDÚSTRIA E COMERCIO S/A	ON	active	ARZZ3	16590234000176	2234	22349	TEXTILE AND CLOTHING	2015	891661	37.0542	0.058	14.0129	1.94573e+06	0.6378	199197		687271	111674	77644.6	1.18225e+06	1.76	0.2123	-0.0384	10	10	0	0	4	2	0	10	0.0001	0.4889	0.56	1.3536e+08	6.52687e+07			New Market	35.0572	67.6975	72.8648				0.1763	0.179
Arteb	ARTEB	ON	canceled	ATBS3	62291380000118	1588	15881	MACHINERY, EQUIPMENT, VEHICLES AND PARTS	2002	822384		0	-35.499			587007	461721	223020	28768.3	471639	443281		0.6085	0.0187	6	5	1	0	0	1	0	2	0	1	0.5	1.42556e+07	7.12781e+06			Traditional
Arteb	ARTEB	ON	canceled	ATBS3	62291380000118	1588	15881	MACHINERY, EQUIPMENT, VEHICLES AND PARTS	2003	581325		0	-6.5014			746492	187967	73275.4	23755.2	406622	431073		0.7403	-0.0275	6	5	1	0	0	1	0	3	0	1	0.3333	1.69848e+07	5.66159e+06			Traditional
Arteb	ARTEB	ON	canceled	ATBS3	62291380000118	1588	15881	MACHINERY, EQUIPMENT, VEHICLES AND PARTS	2004	584574		0	-10.9776			793289	183647	112111	27956.4	381318	453394		0.7001	0.0518	6	5	1	0	0	1	0	3	0	1	0.3333	8.41809e+06	2.80603e+06			Traditional
Arteb	ARTEB	ON	canceled	ATBS3	62291380000118	1588	15881	MACHINERY, EQUIPMENT, VEHICLES AND PARTS	2005	532548		0	-22.1591			792852	368026	102334	24708.2	350336	550143		0.7042	0.2134	4	3	1	0	0	1	0	4	0.0013	1	0.25	4.62833e+06	1.15708e+06			Traditional
Arteb	ARTEB	ON	canceled	ATBS3	62291380000118	1588	15881	MACHINERY, EQUIPMENT, VEHICLES AND PARTS	2006	486700		0	-13.7922			795054	369463	97492.5	25785.6	311605	499216		0.6932	-0.0926	4	3	1	0	0	1	0	7	0.0083	1	0.1429	4.52675e+07	6.46679e+06			Traditional
Arteb	ARTEB	ON	canceled	ATBS3	62291380000118	1588	15881	MACHINERY, EQUIPMENT, VEHICLES AND PARTS	2007	479617		0	-7.7138			799339	366830	129854	33183.9	277692	499344		0.6482	0.0003	4	2	1	0	0	1	0	8	0.0002	1	0.125	3.89487e+07	4.86859e+06			Traditional	37.0809	77.8671	92.6334				0.245	0.2559
Arteb	ARTEB	ON	canceled	ATBS3	62291380000118	1588	15881	MACHINERY, EQUIPMENT, VEHICLES AND PARTS	2008	419482		0	-23.6693			961126	205908	98174.4	35389.4	241580	489347		0.6603	-0.02	4	2	1	0	0	1	0	10	0.0075	1	0.1	2.67611e+07	2.67612e+06			Traditional
Arteris	ARTERIS	ON	active	ARTR3	2919555000167	1977	19771	CONSTR. CIVIL, MAT.CONSTR. DECORATION	2004	1.87357e+06		0	2.6346			208208	912994	141673	1241.94	1.46843e+06	530152		0.7844		5	3	0	1	0	0	0	0	0	0	0	0	0			Traditional
Arteris	ARTERIS	ON	active	ARTR3	2919555000167	1977	19771	CONSTR. CIVIL, MAT.CONSTR. DECORATION	2005	2.11894e+06		0.0526	6.7057	3.23928e+06		232777	774858	316036	1321.27	1.65118e+06	727614	1.8557	0.7799	0.3725	7	5	0	1	1	1	0	2	0.0011	1	0.5	1.3819e+08	6.90948e+07			New Market
Arteris	ARTERIS	ON	active	ARTR3	2919555000167	1977	19771	CONSTR. CIVIL, MAT.CONSTR. DECORATION	2006	3.39687e+06	32.3813	0.1834	5.2511	4.25175e+06	0.6919	871165	1.34496e+06	335123	2178.1	2.75182e+06	780140	1.8061	0.8107	0.0722	7	5	0	1	1	1	0	2	0.0048	1	0.5	2.00884e+08	1.00442e+08			New Market	52.0577	65.0002	65.0002				0.2798	0.2798
Arteris	ARTERIS	ON	active	ARTR3	2919555000167	1977	19771	CONSTR. CIVIL, MAT.CONSTR. DECORATION	2007	3.17027e+06	42.3685	0.1942	4.0568	2.66109e+06	1.3732	440700	1.50115e+06	202511	2540.32	2.71116e+06	1.06875e+06	1.3888	0.856	0.3699	7	5	0	1	1	0	0	1	0.0001	0	1	1.81945e+08	1.81945e+08			New Market	60.0009	65.0002	65.0002				0.3625	0.3625
Arteris	ARTERIS	ON	active	ARTR3	2919555000167	1977	19771	CONSTR. CIVIL, MAT.CONSTR. DECORATION	2008	4.14902e+06	62.7121	0.096	4.1215	1.40438e+06	1.4297	704988	2.12406e+06	300491	5497.92	2.97841e+06	1.18804e+06	0.9492	0.7192	0.1116	7	5	0	1	1	0	0	0	0	0	0	0	0			New Market	60.0009	71.1652	79.2129				0.3663	0.3696
Arteris	ARTERIS	ON	active	ARTR3	2919555000167	1977	19771	CONSTR. CIVIL, MAT.CONSTR. DECORATION	2009	5.20979e+06	35.593	0.0543	5.2607	3.64161e+06	0.5653	1.89952e+06	1.83588e+06	836637	3543.31	3.61055e+06	1.86791e+06	1.2561	0.6937	0.5723	7	5	0	1	1	0	0	0	0	0	0	0	0			New Market	60.0009	72.2147	79.6818				0.3675	0.3706
Arteris	ARTERIS	ON	active	ARTR3	2919555000167	1977	19771	CONSTR. CIVIL, MAT.CONSTR. DECORATION	2010	7.07801e+06	22.2157	0.0667	6.3103	6.0668e+06	0.5619	2.40358e+06		2.03714e+06	4138.34	71368.9	3.24038e+06	0.9095	0.0107	0.7348	9	7	0	1	1	0	0	0	0	0	0	0	0			New Market	59.9992	80.3901	85.39				0.3812	0.3837
Arteris	ARTERIS	ON	active	ARTR3	2919555000167	1977	19771	CONSTR. CIVIL, MAT.CONSTR. DECORATION	2011	7.65039e+06	19.1612	0.0738	7.286	5.79227e+06	-0.0369	1.30323e+06		1.91641e+06	13149.7	73282.7	3.77732e+06	0.6787	0.0113	0.1657	8	6	0	1	1	1	0	3	0.0051	1	0.3333	2.49037e+07	8.30124e+06			New Market	60	81.0704	86.0704				0.383	0.3855
Arteris	ARTERIS	ON	active	ARTR3	2919555000167	1977	19771	CONSTR. CIVIL, MAT.CONSTR. DECORATION	2012	7.87711e+06	21.4586	0.2782	6.6723	8.50066e+06	-0.0202	1.36182e+06		1.17198e+06	11562.2	62122.2	4.10411e+06	1.1047	0.0094	0.0865	8	6	0	1	1	1	0	3	0.0092	1	0.3333	2.20392e+07	7.34641e+06			New Market	60	75.2151	75.2151				0.3729	0.3729
Arteris	ARTERIS	ON	active	ARTR3	2919555000167	1977	19771	CONSTR. CIVIL, MAT.CONSTR. DECORATION	2013	9.06137e+06	26.2753	0.4199	6.3284	8.0686e+06	0.0457	1.1073e+06		1.4282e+06	9421.65	57622.7	4.19646e+06	0.8561	0.0074	0.0225	10	9	0	1	2	0	0	2	0.0005	0	1	3.77109e+07	3.77109e+07			Traditional	60	60	60				0.36	0.36
Arteris	ARTERIS	ON	active	ARTR3	2919555000167	1977	19771	CONSTR. CIVIL, MAT.CONSTR. DECORATION	2014	1.10937e+07	29.8599	0.1325	4.759	4.93574e+06	1.1719	2.03135e+06		2.10146e+06	11498.3	71795.1	4.69184e+06	0.4396	0.0075	0.118	11	10	0	1	2	0	0	2	0.0002	0	1	3.47282e+07	3.47282e+07			Traditional	69.2603	84.1603	84.1603				0.5019	0.5019
Arteris	ARTERIS	ON	active	ARTR3	2919555000167	1977	19771	CONSTR. CIVIL, MAT.CONSTR. DECORATION	2015	1.05268e+07	45.887	0.1045	1.4813	3.47068e+06	-1.0718	2.80579e+06		958922	9257.55	65850.2	4.03871e+06	0.506	0.0071	-0.1392	11	10	0	1	2	0	0	2	0.0001	0	1	0	0			Traditional	69.2603	84.1603	84.1603				0.5019	0.5019
Arthur Lange	ARTHUR LANGE	ON	canceled	ARLA3	92189356000133	57	574	TEXTILE AND CLOTHING	2002	122781		0	4.9102	20948.9		51185.8	25842.5	41037.4	13642.3	56498.2	196964	0.5749	0.5713	0.0218	6	4	0	1	0	0	0	0	0	0	0	0	0			Traditional	66.7	96.0266	96.0266	66.5246	91.2384	91.2384	0.4882	0.4882	0.4752
Arthur Lange	ARTHUR LANGE	ON	canceled	ARLA3	92189356000133	57	574	TEXTILE AND CLOTHING	2003	159539		0	4.3398	24530.8		86903.9	23852	63264.4	13089.8	51946.2	198161	0.5335	0.4076	0.0061	6	5	1	0	0	0	0	0	0	0	0	0	0			Traditional
Arthur Lange	ARTHUR LANGE	ON	canceled	ARLA3	92189356000133	57	574	TEXTILE AND CLOTHING	2004	143635		0	-9.6528	37509.4		90571.6	21249.9	56550.3	10496.8	47332.2	109310	0.719	0.4026	-0.4484	6	4	1	0	0	0	0	0	0	0	0	0	0			Traditional
Arthur Lange	ARTHUR LANGE	ON	canceled	ARLA3	92189356000133	57	574	TEXTILE AND CLOTHING	2005	109545		0	-24.3847	27334.6		78364	27793	22944.6	4689.22	43269.6	60471.9	1.052	0.4378	-0.4468	4	2	1	0	0	0	0	0	0	0	0	0	0			Traditional	66.7	96.0266	96.0266	66.5246	91.2384	91.2384	0.4882	0.4882	0.4752
Arthur Lange	ARTHUR LANGE	ON	canceled	ARLA3	92189356000133	57	574	TEXTILE AND CLOTHING	2006	95877.7		0	-31.6155			85437.6	37467.3	13059.6	1600.38	39792.4	22535.7		0.4317	-0.6273	4	2	1	0	0	0	0	0	0	0	0	0	0			Traditional	66.7068	96.0334	96.0334	66.5246	91.2384	91.2384	0.4882	0.4882	0.4752
Arthur Lange	ARTHUR LANGE	ON	canceled	ARLA3	92189356000133	57	574	TEXTILE AND CLOTHING	2007	59512.9		0.0001	-16.7566	63692		87892.7	7466.38	10494.5	1064.91	36645.3	16289.5	2.5141	0.6336	-0.2772	3	2	1	0	0	0	0	0	0	0	0	0	0			Traditional
Arthur Lange	ARTHUR LANGE	ON	canceled	ARLA3	92189356000133	57	574	TEXTILE AND CLOTHING	2008	43701.2		0.0002	-69.8916	17771.4	0.6417	99170.2	8923.17	8068.48	0	34265.7	730.87	2.6955	0.7841	-0.9551	3	2	1	0	0	0	0	0	0	0	0	0	0			Traditional	66.7068	96.0334	96.0334	66.5246	91.2384	91.2384	0.4882	0.4882	0.4752
Atompar	ATOM PARTICIPAÇÕES S.A - EM RECUPERAÇÃO JUDICIAL.	ON	active	ATOM3	359742000108	1542	15423	TELECOMMUNICATIONS	2002	5331.81		0	-102.028			10093.2	27776.9	5331.81	0	0	0		0		6	4	0	1	0	4	1	5	0	1	0.2	571030	114206			Traditional
Atompar	ATOM PARTICIPAÇÕES S.A - EM RECUPERAÇÃO JUDICIAL.	ON	active	ATOM3	359742000108	1542	15423	TELECOMMUNICATIONS	2003	1172.19		0	-229.084			7818.09	25809.2	1172.19	0	0	0		0		5	3	1	0	0	3	1	5	0	0.4	0.68	648819	422141			Traditional
Atompar	ATOM PARTICIPAÇÕES S.A - EM RECUPERAÇÃO JUDICIAL.	ON	active	ATOM3	359742000108	1542	15423	TELECOMMUNICATIONS	2004	917.275		0	-182.516	93452.3		8153.77	24600.2	917.275	0	0	0	136.588	0		6	4	1	0	0	3	0	2	0	1	0.5	441198	220599			Traditional
Atompar	ATOM PARTICIPAÇÕES S.A - EM RECUPERAÇÃO JUDICIAL.	ON	active	ATOM3	359742000108	1542	15423	TELECOMMUNICATIONS	2005	608.821		0	-253.191	31223.2	-0.4224	8630.83	23642.3	608.821	0	0	0	103.294	0		6	3	1	0	0	3	0	4	0	1	0.25	3.20676e+06	801690			Traditional	90.5871	97.7646	97.7646				0.8258	0.8258
Atompar	ATOM PARTICIPAÇÕES S.A - EM RECUPERAÇÃO JUDICIAL.	ON	active	ATOM3	359742000108	1542	15423	TELECOMMUNICATIONS	2006	364.213		0	-372.414	62211.9		9126.85	23293.5	364.213	0	0	0	258.827	0		5	2	1	0	0	3	1	5	0	1	0.2	3.84019e+06	768038			Traditional	90.5871	97.7646	97.7646				0.8258	0.8258
Atompar	ATOM PARTICIPAÇÕES S.A - EM RECUPERAÇÃO JUDICIAL.	ON	active	ATOM3	359742000108	1542	15423	TELECOMMUNICATIONS	2007	135.69	201.851	0.0282	-1187.34	109427	0.2714	9553.26	22881.8	135.69	0	0	0	1044.48	0		6	4	1	0	0	3	0	5	0	1	0.2	8.24186e+06	1.64837e+06			Traditional	86.6859	86.6859	86.6859				0.7514	0.7514
Atompar	ATOM PARTICIPAÇÕES S.A - EM RECUPERAÇÃO JUDICIAL.	ON	active	ATOM3	359742000108	1542	15423	TELECOMMUNICATIONS	2008	541.683	116.85	0.0046	-236.227	27266	0.5714	8749.64	23569.7	541.683	0	0	0	109	0		6	4	1	0	0	3	0	3	0.0005	1	0.3333	1.31491e+06	438303			Traditional	85.9942	85.9942	85.9942				0.7395	0.7395
Atompar	ATOM PARTICIPAÇÕES S.A - EM RECUPERAÇÃO JUDICIAL.	ON	active	ATOM3	359742000108	1542	15423	TELECOMMUNICATIONS	2009	542.612	87.1234	0.0049	-211.748	48150.6	0.8077	8946.11	23209.5	542.612	0	0	0	146.999	0		6	4	1	0	0	3	0	3	0.0002	1	0.3333	2.1149e+06	704967			Traditional	85.9942	85.9942	85.9942				0.7395	0.7395
Atompar	ATOM PARTICIPAÇÕES S.A - EM RECUPERAÇÃO JUDICIAL.	ON	active	ATOM3	359742000108	1542	15423	TELECOMMUNICATIONS	2010	641.524	87.1805	0.0738	-157.208	41567.2	0.3245	8535.05		641.524	0	0	0	77.0989	0		7	5	1	0	0	4	1	5	0.0001	0.7	0.44	5.04324e+06	1.89989e+06			Traditional	69.7877	69.7877	69.7877				0.487	0.487
Atompar	ATOM PARTICIPAÇÕES S.A - EM RECUPERAÇÃO JUDICIAL.	ON	active	ATOM3	359742000108	1542	15423	TELECOMMUNICATIONS	2011	669.893	82.7048	0.0054	-96.5021	21953.9	-0.6438	8164.14		669.893	0	0	0	43.9595	0		7	5	1	0	0	1	0	4	0	0.6667	0.5	4.6262e+06	2.26402e+06			Traditional	56.9978	56.9978	56.9978				0.3249	0.3249
Atompar	ATOM PARTICIPAÇÕES S.A - EM RECUPERAÇÃO JUDICIAL.	ON	active	ATOM3	359742000108	1542	15423	TELECOMMUNICATIONS	2012	668.101	99.0536	0.0007	-357.31	9219.02	1.2359	8401.41		668.101	0	0	0	25.3739	0		6	4	1	0	0	1	0	3	0	0.6667	0.5556	1.03771e+06	631053			Traditional	56.9977	56.9977	56.9977				0.3249	0.3249
Atompar	ATOM PARTICIPAÇÕES S.A - EM RECUPERAÇÃO JUDICIAL.	ON	active	ATOM3	359742000108	1542	15423	TELECOMMUNICATIONS	2013	662.786		0.0014	-301.113	46257.6	1.061	8599		662.786	0	0	0	81.7666	0		6	4	1	0	0	0	0	2	0	1	0.5	161628	80814			Traditional	56.9977	56.9977	56.9977				0.3249	0.3249
Atompar	ATOM PARTICIPAÇÕES S.A - EM RECUPERAÇÃO JUDICIAL.	ON	active	ATOM3	359742000108	1542	15423	TELECOMMUNICATIONS	2014	666.788	170.654	0.0093	-179.376	18113.3	-0.5458	8898.21		666.788	0	0	0	39.51	0		6	4	1	0	0	0	0	2	0	1	0.5	34797.9	17398.9			Traditional	69.2443	78.6196	78.6196				0.4883	0.4883
Atompar	ATOM PARTICIPAÇÕES S.A - EM RECUPERAÇÃO JUDICIAL.	ON	active	ATOM3	359742000108	1542	15423	TELECOMMUNICATIONS	2015	602.482	230.024	0.0052	-0.8666	88379	-1.1222	331		602.482	0	0	0	146.241	0		6	4	1	0	0	0	0	0	0	0	0	0	0			Traditional
Autometal	AUTOMETAL S/A	ON	canceled	AUTM3	59104513000195	2238	22381	MACHINERY, EQUIPMENT, VEHICLES AND PARTS	2009	665202		0	7.3022			295414	189780	292290	66740.9	187771	533653		0.3826		9	7	0	0	2	0	0	0	0	0	0	0	0			Traditional
Autometal	AUTOMETAL S/A	ON	canceled	AUTM3	59104513000195	2238	22381	MACHINERY, EQUIPMENT, VEHICLES AND PARTS	2010	2.22264e+06		0	9.5596			844430		868285	226853	827654	2.32836e+06		0.4744	3.3631	9	7	0	0	2	0	0	0	0	0	0	0	0			Traditional
Autometal	AUTOMETAL S/A	ON	canceled	AUTM3	59104513000195	2238	22381	MACHINERY, EQUIPMENT, VEHICLES AND PARTS	2011	3.18759e+06	35.9583	0.0422	8.3878	2.40886e+06	1.0567	1.00006e+06		1.81423e+06	225081	872490	2.17642e+06	0.5709	0.3443	-0.0653	7	5	0	1	2	0	0	0	0	0	0	0	0			New Market	77.1458	77.1458	77.1458				0.5951	0.5951
Autometal	AUTOMETAL S/A	ON	canceled	AUTM3	59104513000195	2238	22381	MACHINERY, EQUIPMENT, VEHICLES AND PARTS	2012	3.37124e+06	30.9776	0.0386	6.1537	3.44676e+06	0.6345	659854		1.79261e+06	281773	962887	2.12267e+06	0.77	0.3692	-0.0247	7	5	0	1	2	0	0	0	0	0	0	0	0			New Market	77.1458	77.1458	77.1458				0.5951	0.5951
Autometal	AUTOMETAL S/A	ON	canceled	AUTM3	59104513000195	2238	22381	MACHINERY, EQUIPMENT, VEHICLES AND PARTS	2013	5.57536e+06	30.6623	0.0562	3.3303	2.69394e+06	0.589	1.64279e+06		2.18665e+06	567644	1.94767e+06	3.17223e+06	0.4875	0.4511	0.4945	7	5	1	0	2	0	0	0	0	0	0	0	0			New Market	74.7631	74.7631	74.7631				0.559	0.559
Azevedo	AZEVEDO & TRAVASSOS	PN	active	AZEV4	61351532000168	1197	11975	CONSTR. CIVIL, MAT.CONSTR. DECORATION	2002	115347		0	-7.2846			42380.7	79685	52561.3	3611.28	48458.9	143489		0.4514	-0.0406	5	4	0	1	0	0	0	0	0	0	0	0	0			Traditional	62.7	89.5644	89.5644	37.3067	40.5328	40.5328	0.4426	0.4426	0.1402
Azevedo	AZEVEDO & TRAVASSOS	PN	active	AZEV4	61351532000168	1197	11975	CONSTR. CIVIL, MAT.CONSTR. DECORATION	2003	107050		0	-10.1577	2056.18		31905.8	89418.7	38760	4099.5	48835.3	149332	0.8288	0.4945	0.0407	5	4	0	1	0	0	0	0	0	0	0	0	0			Traditional	62.7	89.5644	89.5644	37.3067	40.5328	40.5328	0.4426	0.4426	0.1402
Azevedo	AZEVEDO & TRAVASSOS	PN	active	AZEV4	61351532000168	1197	11975	CONSTR. CIVIL, MAT.CONSTR. DECORATION	2004	99210.5		0	-11.5187	2640.34		29110.3	90716.4	34314.7	4169.79	48678	115122	0.9306	0.5327	-0.2291	6	5	0	1	0	0	0	1	0.0001	0	1	1.25449e+06	1.25449e+06			Traditional	62.7	89.5644	89.5644	37.3067	40.5328	40.5328	0.4426	0.4426	0.1402
Azevedo	AZEVEDO & TRAVASSOS	PN	active	AZEV4	61351532000168	1197	11975	CONSTR. CIVIL, MAT.CONSTR. DECORATION	2005	135638		0	-4.9811			62436.6	96286.3	68293.5	3773.21	53800.4	232282		0.4245	1.0177	6	5	0	1	0	0	0	0	0	0	0	0	0			Traditional	55.5556	88.8889	88.8889	38.8889	44.4444	44.4444	0.3704	0.3704	0.1543
Azevedo	AZEVEDO & TRAVASSOS	PN	active	AZEV4	61351532000168	1197	11975	CONSTR. CIVIL, MAT.CONSTR. DECORATION	2006	158271		0	-4.0163			66252.7	116796	81987.4	3414.27	60720.2	330694		0.4052	0.4237	6	5	0	1	0	0	0	0	0	0	0	0	0			Traditional	55.5556	88.8889	88.8889	38.8889	44.4444	44.4444	0.3704	0.3704	0.1543
Azevedo	AZEVEDO & TRAVASSOS	PN	active	AZEV4	61351532000168	1197	11975	CONSTR. CIVIL, MAT.CONSTR. DECORATION	2007	165930		0	0.2774			73478.7	112135	87320.8	5972.07	65666.5	230295		0.4317	-0.3036	6	5	0	1	0	0	0	0	0	0	0	0	0			Traditional
Azevedo	AZEVEDO & TRAVASSOS	PN	active	AZEV4	61351532000168	1197	11975	CONSTR. CIVIL, MAT.CONSTR. DECORATION	2008	185872		0	0.8891			94384.2	108523	111569	12303	63967.5	458659		0.4103	0.9916	6	5	0	1	0	0	0	1	0.0006	0	1	1.19565e+06	1.19565e+06			Traditional
Azevedo	AZEVEDO & TRAVASSOS	PN	active	AZEV4	61351532000168	1197	11975	CONSTR. CIVIL, MAT.CONSTR. DECORATION	2009	231178		0	10.7156			113162	109581	164727	25344.2	55520	656326		0.3498	0.431	6	5	0	1	0	0	0	1	0.0009	0	1	3.20399e+06	3.20399e+06			Traditional	55.5556	88.8889	88.8889	44.4444	50	50	0.3704	0.3704	0.2006
Azevedo	AZEVEDO & TRAVASSOS	PN	active	AZEV4	61351532000168	1197	11975	CONSTR. CIVIL, MAT.CONSTR. DECORATION	2010	225411		0	10.5355			89692.9		156695	16940.9	55423.1	485577		0.321	-0.2602	6	5	0	1	0	0	0	1	0.0005	0	1	5.43157e+06	5.43157e+06			Traditional
Azevedo	AZEVEDO & TRAVASSOS	PN	active	AZEV4	61351532000168	1197	11975	CONSTR. CIVIL, MAT.CONSTR. DECORATION	2011	188969		0.0002	5.8937	77782		60714.9		119565	17247.7	55661.5	261382	0.1915	0.3858	-0.4617	6	5	0	1	0	1	0	3	0.0001	0.6667	0.5556	7.61115e+06	3.09677e+06			Traditional	62.8111	89.6667	89.9444	49.5278	68.6556	68.6556	0.444	0.444	0.2695
Azevedo	AZEVEDO & TRAVASSOS	PN	active	AZEV4	61351532000168	1197	11975	CONSTR. CIVIL, MAT.CONSTR. DECORATION	2012	188192		0.0001	6.0871	69623.2	0.9188	56116.6		112447	12247.2	47868.1	287190	0.1357	0.3194	0.0987	6	5	0	1	0	1	0	3	0.0007	0.6667	0.5556	9.83569e+06	4.07989e+06			Traditional	62.8111	89.6667	89.9444	48.9706	68.0983	68.0983	0.444	0.444	0.264
Azevedo	AZEVEDO & TRAVASSOS	PN	active	AZEV4	61351532000168	1197	11975	CONSTR. CIVIL, MAT.CONSTR. DECORATION	2013	187709		0.0001	5.0311	62781.7	0.7872	62904.4		114840	9649.13	41064.1	357325	0.1092	0.2702	0.2442	6	5	0	1	0	0	0	2	0.0002	1	0.5	8.8164e+06	4.4082e+06			Traditional	62.8111	89.6278	89.9056	33.5117	52.6394	52.6394	0.4438	0.4438	0.1365
Azevedo	AZEVEDO & TRAVASSOS	PN	active	AZEV4	61351532000168	1197	11975	CONSTR. CIVIL, MAT.CONSTR. DECORATION	2014	180620		0	4.5272	57858.6	-0.4065	62027.5		114750	11801.1	38849.4	388531	0.0938	0.2804	0.0873	6	5	0	1	0	0	0	1	0.0001	0	1	633475	633475			Traditional	62.8111	89.6278	89.9056	33.5111	59.6111	63.7389	0.4438	0.4438	0.1471
Azevedo	AZEVEDO & TRAVASSOS	PN	active	AZEV4	61351532000168	1197	11975	CONSTR. CIVIL, MAT.CONSTR. DECORATION	2015	174345		0	0.7456	38873.9	-0.7951	61548.2		116969	9321.24	35467.8	304257	-0.0414	0.2569	-0.2169	6	5	0	1	0	0	0	1	0.0002	0	1	148706	148706			Traditional	62.8111	89.6278	89.9056	33.5111	59.6111	63.7389	0.4438	0.4438	0.1471
B2W Digital	B2W - COMPANHIA DIGITAL	ON	active	BTOW3	776574000156	2099	20990	TRADE (WHOLESALE AND RETAIL)	2006	3.21103e+06		0	0.642			2.38794e+06	156411	2.57641e+06	469236	59079.5	263952		0.1645		9	9	0	0	0	2	0	7	0.004	0.3333	0.7143	2.13647e+08	1.6943e+08			Traditional
B2W Digital	B2W - COMPANHIA DIGITAL	ON	active	BTOW3	776574000156	2099	20990	TRADE (WHOLESALE AND RETAIL)	2007	3.10934e+06		0.1643	3.4361	1.36548e+07		2.3456e+06	209783	2.38636e+06	535266	71402.3	4.34285e+06	4.618	0.1951	15.4532	8	8	0	0	4	1	0	2	0.0001	1	0.5	1.5389e+08	7.69448e+07			New Market	53.2644	58.1273	58.1273				0.286	0.286
B2W Digital	B2W - COMPANHIA DIGITAL	ON	active	BTOW3	776574000156	2099	20990	TRADE (WHOLESALE AND RETAIL)	2008	3.9934e+06	83.9993	0.7968	2.5085	4.25399e+06	1.4465	2.59878e+06	1.05794e+06	3.18282e+06	558950	125629	5.10775e+06	1.3239	0.1714	0.1761	9	9	0	0	4	1	0	4	0.0026	1	0.25	1.00952e+08	2.52379e+07			New Market
B2W Digital	B2W - COMPANHIA DIGITAL	ON	active	BTOW3	776574000156	2099	20990	TRADE (WHOLESALE AND RETAIL)	2009	3.61377e+06	47.3427	0.5945	2.0483	8.18937e+06	2.3484	1.51058e+06	1.71921e+06	2.67909e+06	762451	145828	5.95853e+06	2.6295	0.2513	0.1666	9	9	0	0	4	1	0	4	0.0099	1	0.25	1.72942e+08	4.32356e+07			New Market	54.9516	60.7426	60.7426				0.3036	0.3036
B2W Digital	B2W - COMPANHIA DIGITAL	ON	active	BTOW3	776574000156	2099	20990	TRADE (WHOLESALE AND RETAIL)	2010	4.71529e+06	37.2999	0.5088	1.0457	5.09976e+06	1.7382	2.05565e+06		3.41211e+06	822109	195724	6.04245e+06	0.9682	0.2159	0.0141	6	6	0	0	2	0	0	2	0.0009	1	0.5	1.72141e+07	8.60703e+06			New Market
B2W Digital	B2W - COMPANHIA DIGITAL	ON	active	BTOW3	776574000156	2099	20990	TRADE (WHOLESALE AND RETAIL)	2011	5.63761e+06	46.5498	0.3289	-2.1801	1.98259e+06	0.2827	1.93004e+06		3.86088e+06	704261	296709	5.89434e+06	0.1341	0.1776	-0.0245	7	7	0	0	3	0	0	2	0.0003	1	0.5	1.60646e+07	8.03228e+06			New Market	57.6643	70.6674	70.6674				0.3449	0.3449
B2W Digital	B2W - COMPANHIA DIGITAL	ON	active	BTOW3	776574000156	2099	20990	TRADE (WHOLESALE AND RETAIL)	2012	6.23398e+06	64.2889	0.2784	-3.5654	3.46569e+06	2.2707	2.14547e+06		4.08515e+06	945813	344792	6.33281e+06	0.3965	0.207	0.0744	7	7	0	0	3	0	0	2	0.0018	1	0.5	2.56895e+07	1.28448e+07			New Market	58.8726	67.2597	67.2597				0.3536	0.3536
B2W Digital	B2W - COMPANHIA DIGITAL	ON	active	BTOW3	776574000156	2099	20990	TRADE (WHOLESALE AND RETAIL)	2013	8.13232e+06	67.4207	0.1972	-2.4127	2.98551e+06	4.024	3.14339e+06		5.09384e+06	1.34783e+06	397143	7.56487e+06	0.293	0.2146	0.1946	7	7	0	0	3	0	0	3	0.0001	0.3333	0.7778	2.10603e+07	1.43908e+07			New Market	62.7236	76.4753	76.4753				0.4035	0.4035
B2W Digital	B2W - COMPANHIA DIGITAL	ON	active	BTOW3	776574000156	2099	20990	TRADE (WHOLESALE AND RETAIL)	2014	8.82306e+06	58.6321	0.214	-2.139	6.6252e+06	0.8508	3.59087e+06		4.65468e+06	1.57882e+06	553671	9.2991e+06	0.8093	0.2417	0.2292	7	7	0	0	3	0	0	3	0	0.3333	0.7778	2.38821e+07	1.60307e+07			New Market	62.2254	69.1273	69.1273				0.392	0.392
B2W Digital	B2W - COMPANHIA DIGITAL	ON	active	BTOW3	776574000156	2099	20990	TRADE (WHOLESALE AND RETAIL)	2015	1.03878e+07	58.4403	0.1849	-4.2061	4.09203e+06	0.8771	3.4062e+06		5.48989e+06	1.48884e+06	597124	9.51003e+06	0.3367	0.2008	0.0227	7	7	0	0	3	0	0	3	0.0001	0.3333	0.7778	2.20078e+07	1.46905e+07			New Market	55.5709	62.4506	62.4506				0.3135	0.3135
Bahema	BAHEMA	ON	active	BAHI3	45987245000192	70	701	COMPANY. ADM. PARTICIPATIONS - NO MAIN SECTOR	2002	37251.3		0	-11.3307			232.318	3238.65	273.721	0	132.477	0		0.0036		10	8	0	1	0	0	0	5	0.0002	0.3	0.76	2.09864e+07	1.25919e+07			Traditional	58.6448	89.4532	89.4532	1.6214	1.6214	1.6214	0.3973	0.3973	0.0003
Bahema	BAHEMA	ON	active	BAHI3	45987245000192	70	701	COMPANY. ADM. PARTICIPATIONS - NO MAIN SECTOR	2003	65274.2		0	25.4119	74540.1		21606.5	5431.62	288.312	0	121.206	0	1.5518	0.0019		8	6	0	1	0	1	0	5	0	0.4	0.68	2.11999e+07	1.27199e+07			Traditional	90.3553	90.3553	90.3553	1.0792	1.0792	1.0792	0.8164	0.8164	0.0001
Bahema	BAHEMA	ON	active	BAHI3	45987245000192	70	701	COMPANY. ADM. PARTICIPATIONS - NO MAIN SECTOR	2004	83698.9		0	29.9942	76577.1		93.8789	34291.2	735.385	0	112.644	0	1.3169	0.0013		7	6	0	1	0	1	0	7	0	0.2381	0.7959	1.21208e+06	966265			Traditional	90.3545	90.3545	90.3545	4.2177	5.2968	5.2968	0.8164	0.8164	0.0019
Bahema	BAHEMA	ON	active	BAHI3	45987245000192	70	701	COMPANY. ADM. PARTICIPATIONS - NO MAIN SECTOR	2005	112438		0	11.868	222606		61120.9	1134.37	1489.67	0	106.58	0	2.5203	0.0009		7	6	0	1	0	1	0	8	0.0001	0.25	0.7812	2.02741e+07	1.85658e+07			Traditional	90.3374	90.3374	90.3374	1.1176	1.1176	1.1176	0.8161	0.8161	0.0001
Bahema	BAHEMA	ON	active	BAHI3	45987245000192	70	701	COMPANY. ADM. PARTICIPATIONS - NO MAIN SECTOR	2006	100833		0	3.1601	506047		59547.9	23516	2334.19	0	103.333	1459.36	5.8193	0.001		8	6	0	1	0	0	0	2	0	0	1	2.2185e+07	2.2185e+07			Traditional
Bahema	BAHEMA	ON	active	BAHI3	45987245000192	70	701	COMPANY. ADM. PARTICIPATIONS - NO MAIN SECTOR	2007	119387		0	51.0761	951364		7493.86	49148.9	24188.9	0	104.131	4451.58	8.2406	0.0009	2.0504	8	6	0	1	0	0	0	2	0.0003	0	1	1.91212e+07	1.91212e+07			Traditional	90.3374	91.2577	91.2577	40.963	62.0377	62.0377	0.8162	0.8162	0.207
Bahema	BAHEMA	ON	active	BAHI3	45987245000192	70	701	COMPANY. ADM. PARTICIPATIONS - NO MAIN SECTOR	2008	99671.3		0	-0.4768	653189		17366.3	48363.9	11607.3	0	36.0519	0	7.0964	0.0004		16	13	0	1	0	1	0	6	0.0026	0.4667	0.6111	8.32694e+07	4.76163e+07			Traditional	94.8216	96.1258	96.1258	40.9424	68.8307	77.9407	0.8993	0.8993	0.2065
Bahema	BAHEMA	ON	active	BAHI3	45987245000192	70	701	COMPANY. ADM. PARTICIPATIONS - NO MAIN SECTOR	2009	155493		0.0002	48.5857	461296		70748	7960.39	91588	0	34.5616	0	2.8838	0.0002		16	13	0	1	0	1	0	4	0.0009	0.8333	0.375	2.7417e+07	1.34681e+07			Traditional	53.0468	81.4972	89.1646				0.3288	0.3347
Bahema	BAHEMA	ON	active	BAHI3	45987245000192	70	701	COMPANY. ADM. PARTICIPATIONS - NO MAIN SECTOR	2010	136460		0.0006	51.1204	98430.5	-0.6133	11046.8		59327	0	32.6333	0	0.3675	0.0002		16	13	0	1	4	2	0	10	0.0066	0.4667	0.58	4.73576e+07	2.42489e+07			Traditional
Bahema	BAHEMA	ON	active	BAHI3	45987245000192	70	701	COMPANY. ADM. PARTICIPATIONS - NO MAIN SECTOR	2011	98947		0.0005	-3.8546	67283.1	0.7828	398.352		34124.6	0	30.6407	0	0.3391	0.0003		16	13	0	1	4	2	0	12	0.0018	0.5152	0.5278	4.1075e+07	1.78706e+07			Traditional	10.1295	26.1023	37.5575				0.023	0.0296
Bahema	BAHEMA	ON	active	BAHI3	45987245000192	70	701	COMPANY. ADM. PARTICIPATIONS - NO MAIN SECTOR	2012	70081.6		0	-3.8058	53365.2	-0.0936	543.077		8652.76	0	28.9504	0	0.6458	0.0004		15	12	0	1	2	2	0	13	0.0159	0.4359	0.5976	7.42158e+07	4.68799e+07			Traditional	11.6578	29.614	43.6741				0.0298	0.0397
Bahema	BAHEMA	ON	active	BAHI3	45987245000192	70	701	COMPANY. ADM. PARTICIPATIONS - NO MAIN SECTOR	2013	56722.9		0.0002	-5.8206	38341.9	0.0206	245.932		1910.89	0	27.3347	0	0.6466	0.0005		15	13	0	1	2	2	0	12	0.0054	0.5152	0.5278	5.06419e+07	2.17568e+07			Traditional	10.1295	26.2734	37.7289				0.0233	0.0299
Bahema	BAHEMA	ON	active	BAHI3	45987245000192	70	701	COMPANY. ADM. PARTICIPATIONS - NO MAIN SECTOR	2014	49153.9		0.0002	10.7535	36563.6	0.6477	4259.59		42034.2	0	36.1976	0	-0.0246	0.0007		15	13	0	1	2	2	0	11	0.0009	0.4545	0.5868	1.83996e+07	1.06228e+07			Traditional	20.1213	38.5893	52.4103				0.0577	0.0674
Bahema	BAHEMA	ON	active	BAHI3	45987245000192	70	701	COMPANY. ADM. PARTICIPATIONS - NO MAIN SECTOR	2015	39061.1		0.0001	-1.8044	19166.7	-0.0439	2321.17		38518.1	0	25.3213	0	-0.436	0.0006		15	12	0	1	1	1	0	7	0.0001	1	0.1429	1.1825e+08	1.68929e+07			Traditional	19.9819	40.7043	56.2131				0.0615	0.0736
Bahema Equipament	BAHEMA EQUIPAMENTOS SA	PN	canceled	BHEQ4	96832365000151	1815	18155	MACHINERY, EQUIPMENT, VEHICLES AND PARTS	2002	60844.2		0	-8.5476			45996.6	7475.57	30817.7	10523.3	27336.9	76295.4		0.6222	0.0826	5	4	1	0	0	0	0	1	0	0	1	0	0			Traditional	44.8081	82.3558	91.9857	10.8475	28.9168	28.9168	0.2729	0.2822	0.0282
Ban Armazens	BANDEIRANTES	ON	canceled	CBAG3	58128174000114	281	2810	TRANSPORTATION AND LOGISTICS SERVICES	2002	21600.9		0	-31.4982			9288.11	8032.21	3068.43	0	17817.1	20169.1		0.8248	0.1274	4	3	0	1	0	0	0	0	0	0	0	0	0			Traditional	41.546	55.8346	55.8346				0.183	0.183
Ban Armazens	BANDEIRANTES	ON	canceled	CBAG3	58128174000114	281	2810	TRANSPORTATION AND LOGISTICS SERVICES	2003	27198.1		0	0.766			9141.8	13931.6	3893.26	0	17104.9	23847.8		0.6289	0.1824	4	3	0	1	0	0	0	0	0	0	0	0	0			Traditional	41.546	55.8346	55.8346				0.183	0.183
Ban Armazens	BANDEIRANTES	ON	canceled	CBAG3	58128174000114	281	2810	TRANSPORTATION AND LOGISTICS SERVICES	2004	33851.2		0	7.4359			14271.6	13191.9	5186.81	0	23279.8	47725.5		0.6877	1.0013	4	3	0	1	0	0	0	0	0	0	0	0	0			Traditional	42.6516	59.1099	59.1099				0.1964	0.1964
Ban Armazens	BANDEIRANTES	ON	canceled	CBAG3	58128174000114	281	2810	TRANSPORTATION AND LOGISTICS SERVICES	2005	45293.4		0	3.0193			7402.08	30479.9	6358.39	0	36521.4	63173.8		0.8063	0.3237	3	2	0	1	0	0	0	0	0	0	0	0	0			Traditional	42.6516	59.1099	59.1099				0.1964	0.1964
Ban Armazens	BANDEIRANTES	ON	canceled	CBAG3	58128174000114	281	2810	TRANSPORTATION AND LOGISTICS SERVICES	2006	50876.8		0	11.7326			20494.6	17742.4	7619.77	0	40028.1	67427.8		0.7868	0.0673	3	2	0	1	0	0	0	0	0	0	0	0	0			Traditional	42.6516	59.1099	59.1099				0.1964	0.1964
Ban Armazens	BANDEIRANTES	ON	canceled	CBAG3	58128174000114	281	2810	TRANSPORTATION AND LOGISTICS SERVICES	2007	57183.9		0	9.2332			8770.03	32306.2	7323.82	0	49040.3	67134.7		0.8576	-0.0043	3	3	0	0	0	0	0	0	0	0	0	0	0			Traditional	42.6516	59.1099	59.1099				0.1964	0.1964
Ban Armazens	BANDEIRANTES	ON	canceled	CBAG3	58128174000114	281	2810	TRANSPORTATION AND LOGISTICS SERVICES	2008	64270.5		0	3.505			11638.1	31969	4443.75	0	53155.2	80082.7		0.8271	0.1929	3	3	0	0	0	0	0	0	0	0	0	0	0			Traditional	43.1521	73.9238	73.9238				0.2503	0.2503
Ban Armazens	BANDEIRANTES	ON	canceled	CBAG3	58128174000114	281	2810	TRANSPORTATION AND LOGISTICS SERVICES	2009	66556.3		0	5.8307			13741	30047.4	3799.84	0	54795.8	65387.4		0.8233	-0.1835	3	3	0	0	0	0	0	0	0	0	0	0	0			Traditional	43.0693	74.2574	74.2574				0.2509	0.2509
Banco Bec	BEC	ON	canceled	BECE3	7196934000190	114	1147	BANKS	2002	2.55922e+06		0	4.3261			1.88223e+06	121040	1.51913e+06		31518					5	5	0	0	0	0	0	0	0	0	0	0	0			Traditional
Banco Bec	BEC	ON	canceled	BECE3	7196934000190	114	1147	BANKS	2003	2.86295e+06		0	6.4443	567127		1.97415e+06	236230	1.74658e+06		33529.3		0.3601			5	5	0	0	0	0	0	0	0	0	0	0	0			Traditional
Banco Bec	BEC	ON	canceled	BECE3	7196934000190	114	1147	BANKS	2004	3.19704e+06		0.0001	4.0265	620051	0.4355	2.22355e+06	276694	1.75926e+06		34567.9		0.4257			5	5	0	0	0	0	0	0	0	0	0	0	0			Traditional
Banco Bec	BEC	ON	canceled	BECE3	7196934000190	114	1147	BANKS	2005	3.70858e+06		0	4.3781	1.18533e+06		2.58484e+06	348572	3.45259e+06		30786.6		0.1796			5	5	0	0	0	0	0	1	0	0	1	0	0			Traditional
Banco Pan	BANCO PAN SA	PN	active	BPAN4	59285411000113	2119	21199	BANKS	2006	8.47044e+06		0	1.5929			5.21603e+06	2.40123e+06	5.19113e+06		266368					7	6	0	1	2	0	0	1	0.0001	0	1	2.39499e+06	2.39499e+06			Traditional
Banco Pan	BANCO PAN SA	PN	active	BPAN4	59285411000113	2119	21199	BANKS	2007	1.21996e+07		0.007	1.84	3.82508e+06		7.1632e+06	3.00831e+06	7.43968e+06		24873.3		0.5375			7	6	0	1	2	0	0	0	0	0	0	0	0			Traditional
Banco Pan	BANCO PAN SA	PN	active	BPAN4	59285411000113	2119	21199	BANKS	2008	1.45581e+07	71.6376	0.0481	1.0681	986733	1.4467	5.53859e+06	7.09141e+06	7.12226e+06		68364.2		0.4461			7	6	0	1	2	0	0	0	0	0	0	0	0			Traditional	50.7321	99.8673	99.8673	41.3713	64.3784	80.0648	0.4316	0.4316	0.1977
Banco Pan	BANCO PAN SA	PN	active	BPAN4	59285411000113	2119	21199	BANKS	2009	1.80206e+07	47.9436	0.0952	1.5042	3.95816e+06	0.9057	8.29678e+06	7.67854e+06	8.93101e+06		62507.8		0.6106			7	6	0	1	2	0	0	0	0	0	0	0	0			Traditional	49.4666	99.8673	99.8673	41.3713	56.8266	68.1803	0.4212	0.4212	0.1834
Banco Pan	BANCO PAN SA	PN	active	BPAN4	59285411000113	2119	21199	BANKS	2010	1.93404e+07	51.0674	0.1143	-1.0147	1.45274e+06	1.4751	1.13582e+07	7.94641e+06	8.07008e+06		55328.2		0.656			10	10	0	0	4	1	0	2	0.0002	1	0.5	8.80223e+06	4.40111e+06			Level 1	53.0659	100	100	43.9474	60.3651	66.04	0.4955	0.4955	0.207
Banco Pan	BANCO PAN SA	PN	active	BPAN4	59285411000113	2119	21199	BANKS	2011	1.82933e+07	51.3752	0.0868	0.5052	2.03763e+06	1.1068	9.23755e+06	7.36353e+06	6.69459e+06		16098.9		0.6529			10	8	1	0	1	0	0	1	0.0002	0	1	7.45919e+06	7.45919e+06			Level 1	51	100	100	21.9737	54.0188	59.5689	0.5002	0.5002	0.1067
Banco Pan	BANCO PAN SA	PN	active	BPAN4	59285411000113	2119	21199	BANKS	2012	2.41309e+07	29.2862	0.0503	-2.6768	3.58879e+06	1.5997	1.30566e+07	7.83031e+06	9.33739e+06		19432.3		0.6273			12	11	0	1	4	2	0	4	0.0206	0.5	0.625	1.38652e+07	6.93258e+06			Level 1	51	100	100	22.5886	48.6425	65.3112	0.5002	0.5002	0.085
Banco Pan	BANCO PAN SA	PN	active	BPAN4	59285411000113	2119	21199	BANKS	2013	2.65519e+07	27.0236	0.0511	-0.7027	3.02004e+06	0.7276	1.60154e+07	7.69924e+06	1.18935e+07		81297		0.559			13	12	0	1	5	2	0	8	0.0014	0.2143	0.8125	5.08504e+07	3.7151e+07			Level 1	51	100	100	22.5886	48.6425	63.2007	0.5002	0.5002	0.085
Banco Pan	BANCO PAN SA	PN	active	BPAN4	59285411000113	2119	21199	BANKS	2014	2.94686e+07	36.2624	0.0161	0.0307	2.52298e+06	0.5831	1.74479e+07	7.81878e+06	1.22766e+07		64652.5		0.5264			12	11	0	1	4	2	0	8	0.0007	0.2143	0.8125	3.84068e+07	2.79251e+07			Level 1	51	100	100	22.5886	48.6425	61.7629	0.5002	0.5002	0.085
Banco Pan	BANCO PAN SA	PN	active	BPAN4	59285411000113	2119	21199	BANKS	2015	2.72496e+07	44.0249	0.0103	0.0308	1.57151e+06	1.4821	1.73217e+07	6.12157e+06	1.18773e+07		52887.8		0.4821			14	13	0	1	4	3	0	9	0.0003	0.1944	0.8272	8.55036e+07	7.20626e+07			Level 1	51	100	100	28.6115	62.1435	70.3739	0.5002	0.5002	0.1547
Bandeirante Energ	BANDEIRANTE	PN	canceled	EBEN4	2302100000106	1698	16985	ELECTRICITY	2002	5.04674e+06		0	0.3771	1.36765e+06		1.77878e+06	1.84777e+06	1.60101e+06	14424.4	1.82195e+06	3.61862e+06	0.6752	0.3639	-0.4513	5	4	0	1	0	2	0	4	0	1	0.25	1.84428e+06	461070			Traditional	97.7451	97.7451	97.7451	95.6451	95.6451	95.6451	0.9554	0.9554	0.9148
Bandeirante Energ	BANDEIRANTE	PN	canceled	EBEN4	2302100000106	1698	16985	ELECTRICITY	2003	4.8962e+06		0	4.2403	1.80373e+06		1.94181e+06	1.49673e+06	1.35012e+06	15063.8	1.77889e+06	3.56046e+06	0.798	0.3664	-0.0161	5	4	0	1	0	4	1	6	0	1	0.1667	5.83974e+06	973290			Traditional	97.7451	97.7451	97.7451	95.685	95.685	95.685	0.9554	0.9554	0.9156
Bandeirante Energ	BANDEIRANTE	PN	canceled	EBEN4	2302100000106	1698	16985	ELECTRICITY	2004	4.75815e+06		0.0001	5.3361	1.23382e+06	1.0854	1.55315e+06	1.83723e+06	1.44847e+06	11214.6	1.69054e+06	3.62324e+06	0.6698	0.3577	0.0176	7	6	0	1	0	5	1	5	0	1	0.2	8.79731e+06	1.75946e+06			Traditional	97.7451	97.7451	97.7451	95.685	95.685	95.685	0.9554	0.9554	0.9156
Bandeirante Energ	BANDEIRANTE	PN	canceled	EBEN4	2302100000106	1698	16985	ELECTRICITY	2005	3.95761e+06		0.0001	1.9367			1.66e+06	1.02802e+06	1.16739e+06	13947.4	1.62384e+06	3.6955e+06		0.4138	0.0199	7	6	0	1	0	6	1	3	0	1	0.3333	8.18625e+06	2.72875e+06			Traditional	100	100	100				1	1
Bandeirante Energ	BANDEIRANTE	PN	canceled	EBEN4	2302100000106	1698	16985	ELECTRICITY	2006	4.15342e+06		0	6.1357			1.37573e+06	1.40511e+06	1.57057e+06	6299.27	1.51701e+06	3.69954e+06		0.3668	0.0011	8	7	0	1	0	6	1	3	0.0001	1	0.3333	9.46532e+06	3.1551e+06			Traditional
Bandeirante Energ	BANDEIRANTE	PN	canceled	EBEN4	2302100000106	1698	16985	ELECTRICITY	2007	4.03847e+06		0	9.8388			1.53988e+06	1.18458e+06	1.61632e+06	6471.89	1.57815e+06	3.45902e+06		0.3924	-0.065	7	6	0	1	0	2	0	2	0.0006	1	0.5	7.94355e+06	3.97177e+06			Traditional
Bandeirante Energ	BANDEIRANTE	PN	canceled	EBEN4	2302100000106	1698	16985	ELECTRICITY	2008	3.65018e+06		0	9.1401			1.5754e+06	971903	1.30831e+06	7234.87	1.56533e+06	3.39294e+06		0.4308	-0.0191	6	5	0	1	0	2	0	3	0.0005	1	0.3333	8.91958e+06	2.97319e+06			Traditional
Bandeirante Energ	BANDEIRANTE	PN	canceled	EBEN4	2302100000106	1698	16985	ELECTRICITY	2009	3.94171e+06		0	9.5417			2.01775e+06	934929	1.80151e+06	13669.5	1.59235e+06	3.29804e+06		0.4074	-0.028	6	5	0	1	0	1	0	2	0.0002	1	0.5	8.26903e+06	4.13452e+06			Traditional
Bandeirante Energ	BANDEIRANTE	PN	canceled	EBEN4	2302100000106	1698	16985	ELECTRICITY	2010	3.90029e+06		0	10.4725			1.51077e+06		1.61948e+06	22660.3	256.616	3.35122e+06		0.0059	0.0161	6	5	1	0	0	1	0	2	0	1	0.5	9.00849e+06	4.50425e+06			Traditional	100	100	100				1	1
Bandeirante Energ	BANDEIRANTE	PN	canceled	EBEN4	2302100000106	1698	16985	ELECTRICITY	2011	3.55283e+06		0	8.6478			1.33225e+06		1.35312e+06	29185.8	189.415	3.35742e+06		0.0083	0.0018	6	5	0	1	0	1	0	2	0.0004	1	0.5	9.06807e+06	4.53403e+06			Traditional	100	100	100				1	1
Bandeirante Energ	BANDEIRANTE	PN	canceled	EBEN4	2302100000106	1698	16985	ELECTRICITY	2012	3.27098e+06		0	3.2237			1.15956e+06		1.16663e+06	20379	147.384	3.36494e+06		0.0063	0.0022	6	5	0	1	0	1	0	2	0.0004	1	0.5	7.73581e+06	3.8679e+06			Traditional	100	100	100				1	1
Bandeirante Energ	BANDEIRANTE	PN	canceled	EBEN4	2302100000106	1698	16985	ELECTRICITY	2013	3.02173e+06		0	7.7636			978789		1.0347e+06	4869.45	109.339	3.23773e+06		0.0016	-0.0378	8	6	0	1	0	1	0	2	0.0002	1	0.5	6.63741e+06	3.3187e+06			Traditional	100	100	100				1	1
Bandeirante Energ	BANDEIRANTE	PN	canceled	EBEN4	2302100000106	1698	16985	ELECTRICITY	2014	3.20082e+06		0	8.6741			1.2223e+06		1.30773e+06	0	75.8983	3.73495e+06		0	0.1536	7	5	0	1	0	2	0	2	0	1	0.5	4.92972e+06	2.46486e+06			Traditional	100	100	100				1	1
Bandeirante Energ	BANDEIRANTE	PN	canceled	EBEN4	2302100000106	1698	16985	ELECTRICITY	2015	3.4792e+06		0	7.862			1.27954e+06		1.76576e+06	0	0	4.04866e+06		0	0.084	7	6	0	1	0	1	0	2	0	1	0.5	5.97878e+06	2.98939e+06			Traditional	100	100	100				1	1
Banese	BANESE	PN	active	BGIP4	13009717000146	112	1120	BANKS	2002	1.60854e+06		0.0001	2.9595	52613.4		1.22937e+06	190528	983541		58768.9		0.304			6	5	0	1	0	0	0	0	0	0	0	0	0			Traditional	93.6326	93.6326	93.6326	86.0868	86.0868	86.0868	0.8767	0.8767	0.7411
Banese	BANESE	PN	active	BGIP4	13009717000146	112	1120	BANKS	2003	2.03226e+06		0.0006	2.8015	106766	0.214	1.56192e+06	257881	1.5139e+06		54057.7		0.2031			6	5	0	1	0	0	0	0	0	0	0	0	0			Traditional	93.6327	93.6327	93.6327	86.0869	86.0869	86.0869	0.8767	0.8767	0.7411
Banese	BANESE	PN	active	BGIP4	13009717000146	112	1120	BANKS	2004	2.0538e+06		0.001	1.9281	112269	0.1625	1.62876e+06	206739	1.28974e+06		57464.3		0.3204			8	7	0	1	0	0	0	0	0	0	0	0	0			Traditional	93.6327	93.6327	93.6327	86.0869	86.0869	86.0869	0.8767	0.8767	0.7411
Banese	BANESE	PN	active	BGIP4	13009717000146	112	1120	BANKS	2005	2.22734e+06		0.0012	2.6595	260024	0.0717	1.71066e+06	324988	1.68614e+06		60135.4		0.2737			8	7	0	1	0	0	0	0	0	0	0	0	0			Traditional	93.6327	93.6327	93.6327	86.0869	86.0869	86.0869	0.8767	0.8767	0.7411
Banese	BANESE	PN	active	BGIP4	13009717000146	112	1120	BANKS	2006	2.59039e+06		0.0008	3.8607	581813	0.2511	1.64872e+06	751682	1.71383e+06		65101.9		0.4896			7	6	0	1	0	0	0	0	0	0	0	0	0			Traditional
Banese	BANESE	PN	active	BGIP4	13009717000146	112	1120	BANKS	2007	2.81838e+06		0.0024	2.4687	450373	0.2831	1.808e+06	824461	1.93555e+06		54291.9		0.4071			8	7	0	1	0	0	0	0	0	0	0	0	0			Traditional	93.6255	93.6255	93.6255	86.0747	86.0747	86.0747	0.8766	0.8766	0.7409
Banese	BANESE	PN	active	BGIP4	13009717000146	112	1120	BANKS	2008	3.4875e+06		0.0005	1.5863	216681	1.2532	1.86514e+06	1.4093e+06	2.31277e+06		48604.5		0.3379			8	7	0	1	0	0	0	0	0	0	0	0	0			Traditional	93.6255	93.6255	93.6255	86.0747	86.0747	86.0747	0.8766	0.8766	0.7409
Banese	BANESE	PN	active	BGIP4	13009717000146	112	1120	BANKS	2009	3.47913e+06		0.0004	1.7479	328383	0.2521	2.09076e+06	1.15741e+06	2.11583e+06		51837.7		0.4199			8	7	0	1	0	0	0	0	0	0	0	0	0			Traditional	93.6255	93.6255	93.6255	86.0747	86.0747	86.0747	0.8766	0.8766	0.7409
Banese	BANESE	PN	active	BGIP4	13009717000146	112	1120	BANKS	2010	3.7938e+06		0.0003	2.2778	457676	0.6661	2.49189e+06	1.01085e+06	2.60927e+06		80604.1		0.3561			8	7	0	1	0	0	0	0	0	0	0	0	0			Traditional	93.63	93.63	93.63	86.09	86.09	86.09	0.8767	0.8767	0.7411
Banese	BANESE	PN	active	BGIP4	13009717000146	112	1120	BANKS	2011	3.86226e+06		0.0004	3.4248	717497	1.511	2.44695e+06	1.06638e+06	2.72615e+06		103330		0.3896			7	6	0	1	0	0	0	0	0	0	0	0	0			Traditional	93.6446	93.6446	93.6446	86.0896	86.0896	86.0896	0.8769	0.8769	0.7411
Banese	BANESE	PN	active	BGIP4	13009717000146	112	1120	BANKS	2012	3.90155e+06		0.0003	3.1112	659557	0.5008	2.54122e+06	987890	2.89805e+06		105402		0.3308			7	6	0	1	0	0	0	0	0	0	0	0	0			Traditional	93.6446	93.6446	93.6446	86.0896	86.0896	86.0896	0.8769	0.8769	0.7411
Banese	BANESE	PN	active	BGIP4	13009717000146	112	1120	BANKS	2013	4.35868e+06		0.0005	1.4538	648153	-0.0704	2.93089e+06	1.06362e+06	2.99332e+06		98858.3		0.3784			9	8	0	1	0	0	0	0	0	0	0	0	0			Traditional	93.6446	93.6446	93.6446	86.0896	86.0896	86.0896	0.8769	0.8769	0.7411
Banese	BANESE	PN	active	BGIP4	13009717000146	112	1120	BANKS	2014	4.58756e+06		0.0001	-1.0237		-0.22	3.1876e+06	1.11368e+06	3.28877e+06		92155.7					9	8	0	1	0	0	0	0	0	0	0	0	0			Traditional	93.6446	93.6446	93.6446	86.0896	86.0896	86.0896	0.8769	0.8769	0.7411
Banese	BANESE	PN	active	BGIP4	13009717000146	112	1120	BANKS	2015	4.17813e+06		0.0002	0.8705	178594	-0.9025	2.90717e+06	969534	3.04827e+06		75049.2		0.241			8	7	0	1	0	0	0	0	0	0	0	0	0			Traditional	93.6446	93.6446	93.6446	86.0896	86.0896	86.0896	0.8769	0.8769	0.7411
Banespa	BANESPA	ON	canceled	BESP3	61411633000187	111	1112	BANKS	2002	6.58815e+07		0.0018	9.8392	1.43494e+07	0.7223	3.42227e+07	2.16954e+07	3.31174e+07		1.69097e+06		0.5639			10	7	0	1	0	0	0	1	0	0	1	1.46179e+06	1.46179e+06			Traditional	98.6135	98.6135	98.6135	95.9213	95.9213	95.9213	0.9725	0.9725	0.9201
Banespa	BANESPA	ON	canceled	BESP3	61411633000187	111	1112	BANKS	2003	6.50704e+07		0.0033	5.65	1.83065e+07	0.6751	3.60231e+07	1.89532e+07	3.2444e+07		1.08041e+06		0.6276			6	4	1	0	0	0	0	0	0	0	0	0	0			Traditional	98.7077	98.9304	98.9304	96.1142	97.4335	97.4335	0.9743	0.9743	0.924
Banespa	BANESPA	ON	canceled	BESP3	61411633000187	111	1112	BANKS	2004	6.89416e+07		0.0017	4.9651	1.92111e+07	0.2422	3.86818e+07	1.90422e+07	3.59113e+07		922638		0.5951			7	5	1	0	0	0	0	0	0	0	0	0	0			Traditional	98.7077	98.9304	98.9304	96.1142	97.4335	97.4335	0.9743	0.9743	0.924
Banespa	BANESPA	ON	canceled	BESP3	61411633000187	111	1112	BANKS	2005	7.57782e+07		0.002	4.0133	2.28059e+07	0.5813	4.59369e+07	2.09435e+07	4.08523e+07		838331		0.6444			3	2	1	0	0	0	0	1	0	0	1	1.4141e+06	1.4141e+06			Traditional
Banestado	BANCO BANESTADO	PN	canceled	BEPA4	76492172000191	118	1180	BANKS	2002	8.46825e+06		0.0006	-0.1509	1.33312e+06	0.7929	6.82325e+06	314169	3.66065e+06		124868		0.568			10	6	1	0	0	6	1	6	0.0002	0.9333	0.2222	6.80958e+07	1.21948e+07			Traditional	98.9291	99.2455	99.2455	95.5302	95.5302	95.5302	0.9787	0.9787	0.9126
Banestes	BANESTES S/A	ON	active	BEES3	28127603000178	115	1155	BANKS	2002	4.64613e+06		0	-1.7089	492573		4.1048e+06	406383	1.62247e+06		169113		0.7278			7	6	0	1	0	0	0	0	0	0	0	0	0			Traditional	92.1423	99.4825	99.4825				0.8544	0.8544
Banestes	BANESTES S/A	ON	active	BEES3	28127603000178	115	1155	BANKS	2003	4.73934e+06		0	1.4289	717264	-0.2978	3.8845e+06	668702	2.35272e+06		131697		0.6156			7	6	0	1	0	0	0	0	0	0	0	0	0			Traditional
Banestes	BANESTES S/A	ON	active	BEES3	28127603000178	115	1155	BANKS	2004	5.43373e+06		0.0001	1.4935	465460	-0.6938	4.08008e+06	1.11304e+06	3.11306e+06		123984		0.4685			6	5	0	1	0	0	0	0	0	0	0	0	0			Traditional	92.1423	99.4825	99.4825				0.8544	0.8544
Banestes	BANESTES S/A	ON	active	BEES3	28127603000178	115	1155	BANKS	2005	7.42713e+06		0.0002	1.9161	632983	0.0417	5.64655e+06	1.39814e+06	4.99281e+06		185135		0.3615			7	6	0	1	0	0	0	1	0	0	1	133834	133834			Traditional
Banestes	BANESTES S/A	ON	active	BEES3	28127603000178	115	1155	BANKS	2006	9.36385e+06		0.0281	2.5652	1.81732e+06	0.1612	7.11263e+06	1.66816e+06	6.47969e+06		251242		0.4398			9	8	0	1	2	1	0	8	0.0052	0.75	0.3438	7.38044e+07	2.388e+07			Traditional	92.1424	98.1877	98.1877				0.8527	0.8527
Banestes	BANESTES S/A	ON	active	BEES3	28127603000178	115	1155	BANKS	2007	1.2361e+07	78.6106	0.1911	2.2332	3.48377e+06	0.2277	9.83469e+06	1.75914e+06	8.97752e+06		305311		0.4935			8	7	0	1	1	1	0	11	0.0492	0.8182	0.2562	1.04454e+08	1.91216e+07			Traditional
Banestes	BANESTES S/A	ON	active	BEES3	28127603000178	115	1155	BANKS	2008	1.38251e+07	71.6514	0.0296	1.8921	1.38616e+06	1.1464	1.04965e+07	2.40625e+06	8.90475e+06		84964.5		0.3895			9	8	0	1	2	0	0	2	0.0016	0	1	5.9053e+06	5.9053e+06			Traditional	91.9455	91.9455	91.9455	92.6534	92.6534	92.6534	0.8454	0.8454	0.8585
Banestes	BANESTES S/A	ON	active	BEES3	28127603000178	115	1155	BANKS	2009	1.39062e+07	56.6678	0.0209	1.4667	1.6402e+06	0.3128	9.74151e+06	3.1287e+06	8.58341e+06		99194.9		0.4262			9	8	0	1	2	0	0	1	0.0011	0	1	75185.5	75185.5			Traditional	91.9455	91.9455	91.9455	92.6534	92.6534	92.6534	0.8454	0.8454	0.8585
Banestes	BANESTES S/A	ON	active	BEES3	28127603000178	115	1155	BANKS	2010	1.39318e+07	27.021	0.005	1.7601	1.35894e+06	0.5366	1.00387e+07	2.73148e+06	8.93698e+06		97450.3		0.3727			9	8	0	1	2	0	0	0	0	0	0	0	0			Traditional	91.9454	91.9454	91.9454	92.6525	92.6525	92.6525	0.8454	0.8454	0.8584
Banestes	BANESTES S/A	ON	active	BEES3	28127603000178	115	1155	BANKS	2011	1.39498e+07	60.5646	0.0079	0.8817	1.48678e+06	0.8935	9.90831e+06	2.8877e+06	9.39483e+06		125377		0.3504			9	8	0	1	2	0	0	0	0	0	0	0	0			Traditional	91.9454	91.9454	91.9454	92.6525	92.6525	92.6525	0.8454	0.8454	0.8584
Banestes	BANESTES S/A	ON	active	BEES3	28127603000178	115	1155	BANKS	2012	1.61738e+07	46.2911	0.0102	0.6554	1.03525e+06	0.7151	1.13422e+07	3.69311e+06	1.1452e+07		112577		0.2856			9	8	0	1	2	0	0	1	0.006	0	1	46318.2	46318.2			Traditional	91.9228	91.9228	91.9228	92.6525	92.6525	92.6525	0.845	0.845	0.8584
Banestes	BANESTES S/A	ON	active	BEES3	28127603000178	115	1155	BANKS	2013	1.72656e+07	29.076	0.0013	0.783	945800	0.2808	1.2531e+07	3.54246e+06	1.04467e+07		98547.7		0.3807			8	7	0	1	0	0	0	1	0.0051	0	1	31687.5	31687.5			Traditional	91.9229	91.9229	91.9229	92.6523	92.6523	92.6523	0.845	0.845	0.8584
Banestes	BANESTES S/A	ON	active	BEES3	28127603000178	115	1155	BANKS	2014	1.74127e+07	31.8695	0.0011	0.8873	731553	0.3697	1.2857e+07	3.32667e+06	9.27768e+06		85824.6		0.4386			9	8	0	1	2	0	0	1	0	0	1	32621.8	32621.8			Traditional	92.2606	92.2606	92.2606	92.6523	92.6523	92.6523	0.8512	0.8512	0.8584
Banestes	BANESTES S/A	ON	active	BEES3	28127603000178	115	1155	BANKS	2015	1.8951e+07	30.0584	0.0005	0.8312	585173	0.657	1.41789e+07	3.55858e+06	1.06244e+07		114809		0.4062			9	8	0	1	2	0	0	0	0	0	0	0	0			Traditional	92.2606	92.2606	92.2606	92.6523	92.6523	92.6523	0.8512	0.8512	0.8584
Banex S/A	BANEX	ON	canceled	LOSA3	33550104000129	817	8176	FINANCIAL INTERMEDIATION	2002	66739.6		0	-3.25			10665.9	20924.7	50712		1336.4					3	2	0	0	0	0	0	0	0	0	0	0	0			Traditional	65.5822	98.8014	98.8014	46.4098	83.0123	83.0123	0.5405	0.5405	0.2837
Banex S/A	BANEX	ON	canceled	LOSA3	33550104000129	817	8176	FINANCIAL INTERMEDIATION	2003	57134.1		0	-12.1772			7363.52	24487.6	45046.1		1156.77					3	2	0	0	0	0	0	0	0	0	0	0	0			Traditional	65.5822	98.8014	98.8014	46.4098	83.0123	83.0123	0.5405	0.5405	0.2837
Banex S/A	BANEX	ON	canceled	LOSA3	33550104000129	817	8176	FINANCIAL INTERMEDIATION	2004	62134.1		0	-0.4785			14404.5	23843.3	42951.6		1059.25					3	2	0	0	0	0	0	0	0	0	0	0	0			Traditional	65.5822	98.8014	98.8014	46.4098	83.0123	83.0123	0.5405	0.5405	0.2837
Banex S/A	BANEX	ON	canceled	LOSA3	33550104000129	817	8176	FINANCIAL INTERMEDIATION	2005	53372.7		0	-20.2587			15725.7	22952	31394.1		794.675					3	2	1	0	0	0	0	0	0	0	0	0	0			Traditional	65.5822	98.8014	98.8014	46.4098	83.0123	83.0123	0.5405	0.5405	0.2837
Banex S/A	BANEX	ON	canceled	LOSA3	33550104000129	817	8176	FINANCIAL INTERMEDIATION	2006	51947.9		0	0.259			9374.45	28675.9	27068.4		250.176					3	2	1	0	0	0	0	0	0	0	0	0	0			Traditional	65.5822	98.8014	98.8014	46.4098	83.0123	83.0123	0.5405	0.5405	0.2837
Banpara	BANPARÁ S.A.	ON	active	BPAR3	4913711000108	117	1171	BANKS	2002	1.24717e+06		0	0.812			1.08301e+06	0	265882		81141.3					6	5	1	0	0	0	0	0	0	0	0	0	0			Traditional
Banpara	BANPARÁ S.A.	ON	active	BPAR3	4913711000108	117	1171	BANKS	2003	1.35821e+06		0	0.6573			1.20072e+06	0	356703		72970.1					6	5	0	1	0	0	0	0	0	0	0	0	0			Traditional
Banpara	BANPARÁ S.A.	ON	active	BPAR3	4913711000108	117	1171	BANKS	2004	1.39388e+06		0	0.7712			1.24661e+06	0	385056		61808					6	5	1	0	0	0	0	0	0	0	0	0	0			Traditional
Banpara	BANPARÁ S.A.	ON	active	BPAR3	4913711000108	117	1171	BANKS	2005	1.81118e+06		0	0.802			1.6573e+06	0	798378		66376.8					6	5	0	1	0	0	0	0	0	0	0	0	0			Traditional	99.9767	99.9767	99.9767				0.9995	0.9995
Banpara	BANPARÁ S.A.	ON	active	BPAR3	4913711000108	117	1171	BANKS	2006	1.78061e+06		0	0.6126			1.62052e+06	0	724924		59728.5					7	5	0	1	0	0	0	0	0	0	0	0	0			Traditional
Banpara	BANPARÁ S.A.	ON	active	BPAR3	4913711000108	117	1171	BANKS	2007	2.39156e+06		0	1.5927			2.20968e+06	0	1.29587e+06		53082.3					7	5	0	1	0	0	0	0	0	0	0	0	0			Traditional
Banpara	BANPARÁ S.A.	ON	active	BPAR3	4913711000108	117	1171	BANKS	2008	2.49417e+06		0	5.0977			2.20415e+06	0	1.72787e+06		50295.7					12	11	0	1	0	0	0	0	0	0	0	0	0			Traditional	99.9767	99.9767	99.9767				0.9995	0.9995
Banpara	BANPARÁ S.A.	ON	active	BPAR3	4913711000108	117	1171	BANKS	2009	2.75732e+06		0	2.4638			2.42883e+06	0	1.90955e+06		59570					12	11	0	1	0	0	0	0	0	0	0	0	0			Traditional	99.9767	99.9767	99.9767				0.9995	0.9995
Banpara	BANPARÁ S.A.	ON	active	BPAR3	4913711000108	117	1171	BANKS	2010	2.96462e+06		0	3.5304			2.51275e+06	64115.7	2.00091e+06		57126					11	9	0	1	0	0	0	0	0	0	0	0	0			Traditional
Banpara	BANPARÁ S.A.	ON	active	BPAR3	4913711000108	117	1171	BANKS	2011	3.77678e+06		0	4.5572			3.18144e+06	80986.7	1.7519e+06		60619.8					11	9	0	1	0	0	0	0	0	0	0	0	0			Traditional	99.9767	99.9767	99.9767				0.9995	0.9995
Banpara	BANPARÁ S.A.	ON	active	BPAR3	4913711000108	117	1171	BANKS	2012	4.85547e+06		0	3.4607			3.93346e+06	375236	2.85692e+06		66389.8					11	9	0	1	0	0	0	0	0	0	0	0	0			Traditional	99.9767	99.9767	99.9767				0.9995	0.9995
Banpara	BANPARÁ S.A.	ON	active	BPAR3	4913711000108	117	1171	BANKS	2013	5.5944e+06		0	3.0962			4.48127e+06	490752	3.48322e+06		83834.2					12	10	0	1	0	0	0	0	0	0	0	0	0			Traditional	99.9767	99.9767	99.9767				0.9995	0.9995
Banpara	BANPARÁ S.A.	ON	active	BPAR3	4913711000108	117	1171	BANKS	2014	5.81538e+06		0	2.9423			4.7275e+06	429967	3.36507e+06		98329.1					12	10	0	1	0	0	0	0	0	0	0	0	0			Traditional	99.9767	99.9767	99.9767				0.9995	0.9995
Banpara	BANPARÁ S.A.	ON	active	BPAR3	4913711000108	117	1171	BANKS	2015	5.50177e+06		0	3.8731			4.32758e+06	451868	3.08852e+06		94386.2					12	10	0	1	0	0	0	0	0	0	0	0	0			Traditional	99.9767	99.9767	99.9767				0.9995	0.9995
Banrisul	BANRISUL S/A	PNB	active	BRSR6	92702067000196	121	1210	BANKS	2002	2.57857e+07		0	1.3371			2.1023e+07	3.16357e+06	1.46723e+07		536069					8	6	0	1	0	0	0	1	0	0	1	0	0			Traditional	99.4346	99.4346	99.4346	99.3658	99.3658	99.3658	0.9887	0.9887	0.9874
Banrisul	BANRISUL S/A	PNB	active	BRSR6	92702067000196	121	1210	BANKS	2003	2.46665e+07		0	2.4388	1.31303e+06		2.0547e+07	2.42518e+06	1.41499e+07		430295		0.4109			8	6	0	1	0	0	0	2	0	0	1	828501	828501			Traditional	99.4346	99.4346	99.4346	99.3658	99.3658	99.3658	0.9887	0.9887	0.9874
Banrisul	BANRISUL S/A	PNB	active	BRSR6	92702067000196	121	1210	BANKS	2004	2.37165e+07		0	2.5018	2.40027e+06		1.81803e+07	3.51914e+06	1.29309e+07		347570		0.4709			8	6	0	1	0	0	0	2	0	0	1	4535.24	4535.24			Traditional	99.4346	99.4346	99.4346	99.3658	99.3658	99.3658	0.9887	0.9887	0.9874
Banrisul	BANRISUL S/A	PNB	active	BRSR6	92702067000196	121	1210	BANKS	2005	2.60729e+07		0	2.5	2.43161e+06		1.93028e+07	4.64331e+06	1.98945e+07		327140		0.2487			8	6	0	1	0	0	0	2	0	0	1	63449	63449			Traditional	99.4346	99.4346	99.4346	99.3658	99.3658	99.3658	0.9887	0.9887	0.9874
Banrisul	BANRISUL S/A	PNB	active	BRSR6	92702067000196	121	1210	BANKS	2006	2.80758e+07		0	2.3121	5.82217e+06		2.10215e+07	4.71806e+06	1.55476e+07		317810		0.5704			8	6	0	1	0	1	0	3	0	0.3333	0.7778	97083.4	66744.3			Traditional	99.4346	99.4346	99.4346	99.3658	99.3658	99.3658	0.9887	0.9887	0.9874
Banrisul	BANRISUL S/A	PNB	active	BRSR6	92702067000196	121	1210	BANKS	2007	3.51769e+07		0.0179	4.4761	7.57819e+06		2.49499e+07	5.42172e+06	2.12198e+07		306718		0.4756			9	7	0	1	0	1	0	3	0.0002	0.3333	0.7778	479744	386612			Level 1
Banrisul	BANRISUL S/A	PNB	active	BRSR6	92702067000196	121	1210	BANKS	2008	4.08782e+07	63.8241	0.1263	2.345	4.28153e+06	0.9801	2.92275e+07	6.6516e+06	2.65237e+07		248022		0.3336			9	7	0	1	0	2	0	5	0.0001	0.2	0.84	1.41755e+07	1.40693e+07			Level 1	99.5942	99.5942	99.5942	14.1256	32.4283	45.1869	0.9919	0.9919	0.0369
Banrisul	BANRISUL S/A	PNB	active	BRSR6	92702067000196	121	1210	BANKS	2009	4.5219e+07	40.6991	0.2076	1.861	8.79716e+06	-0.0286	3.29899e+07	6.92714e+06	2.71844e+07		267158		0.4761			9	7	0	1	0	1	0	4	0.0001	0.1667	0.875	4.57044e+06	3.51618e+06			Level 1	99.5889	99.5889	99.5889	14.1263	29.3894	34.3533	0.9918	0.9918	0.0328
Banrisul	BANRISUL S/A	PNB	active	BRSR6	92702067000196	121	1210	BANKS	2010	4.7164e+07	37.3919	0.2485	2.3079	9.93281e+06	1.0595	3.45105e+07	6.99142e+06	2.62285e+07		250569		0.5344			9	7	0	1	1	0	0	1	0.0022	0	1	1.56644e+07	1.56644e+07			Level 1	99.59	99.59	99.59	14.0714	14.0714	14.0714	0.9918	0.9918	0.0198
Banrisul	BANRISUL S/A	PNB	active	BRSR6	92702067000196	121	1210	BANKS	2011	5.18072e+07	42.1024	0.2382	2.4065	9.74333e+06	1.3065	3.29256e+07	1.28152e+07	2.65057e+07		228177		0.5594			9	7	0	1	1	0	0	1	0	0	1	1.35724e+07	1.35724e+07			Level 1	99.5886	99.5886	99.5886	15.4194	34.8296	34.8296	0.9918	0.9918	0.0465
Banrisul	BANRISUL S/A	PNB	active	BRSR6	92702067000196	121	1210	BANKS	2012	6.06511e+07	40.3891	0.2509	1.758	7.53921e+06	0.63	3.52239e+07	1.90511e+07	3.38573e+07		220228		0.4609			9	7	0	1	1	0	0	1	0	0	1	1.73349e+07	1.73349e+07			Level 1	99.5886	99.5886	99.5886	15.4194	29.5459	29.5459	0.9918	0.9918	0.0437
Banrisul	BANRISUL S/A	PNB	active	BRSR6	92702067000196	121	1210	BANKS	2013	6.5431e+07	31.1874	0.293	1.488	6.46753e+06	0.7023	3.26407e+07	2.64579e+07	2.91266e+07		219875		0.5569			9	7	0	1	1	0	0	1	0	0	1	1.28934e+07	1.28934e+07			Level 1	99.5886	99.5886	99.5886	15.4194	34.4681	34.4681	0.9918	0.9918	0.0462
Banrisul	BANRISUL S/A	PNB	active	BRSR6	92702067000196	121	1210	BANKS	2014	6.88302e+07	43.4243	0.2791	1.1614	6.44593e+06	1.3105	3.34403e+07	2.88361e+07	3.15314e+07		217180		0.5403			9	7	0	1	1	0	0	3	0	0.3333	0.7778	1.80663e+07	1.78969e+07			Level 1	99.5886	99.5886	99.5886	15.4194	34.4652	34.4652	0.9918	0.9918	0.0462
Banrisul	BANRISUL S/A	PNB	active	BRSR6	92702067000196	121	1210	BANKS	2015	6.9894e+07	47.3119	0.325	1.2687	3.19322e+06	1.2563	3.16237e+07	3.17875e+07	3.33263e+07		195925		0.4761			14	12	0	1	2	1	0	3	0	0.3333	0.7778	515562	365121			Level 1	99.5886	99.5886	99.5886	15.4194	34.5927	34.5927	0.9918	0.9918	0.0463
Bardella	BARDELLA	PN	active	BDLL4	60851615000153	152	1520	MACHINERY, EQUIPMENT, VEHICLES AND PARTS	2002	805121		0.035	3.9808	161932	0.3049	179340	52648.7	563674	61235.3	153351	390734	-0.1348	0.2665	-0.4077	4	3	0	1	0	0	0	0	0	0	0	0	0			Traditional	44.9753	69.1928	84.6787	2.1148	3.8268	4.0282	0.2333	0.2453	0.0007
Bardella	BARDELLA	PN	active	BDLL4	60851615000153	152	1520	MACHINERY, EQUIPMENT, VEHICLES AND PARTS	2003	719544	31.7627	0.0346	0.4893	230942	0.6456	182198	28932.2	479757	69095.9	148811	372225	0.0437	0.3028	-0.0474	4	4	0	0	0	0	0	0	0	0	0	0	0			Traditional	44.9753	69.1928	84.6787	2.5176	4.2296	4.431	0.2333	0.2453	0.0009
Bardella	BARDELLA	PN	active	BDLL4	60851615000153	152	1520	MACHINERY, EQUIPMENT, VEHICLES AND PARTS	2004	781646		0.0198	1.8684	178370	-0.0167	306151	28427.7	576978	106028	142544	555131	0.0537	0.318	0.4914	4	4	0	0	0	0	0	0	0	0	0	0	0			Traditional	44.9753	69.1928	84.6787	2.2155	3.9275	4.1289	0.2333	0.2453	0.0008
Bardella	BARDELLA	PN	active	BDLL4	60851615000153	152	1520	MACHINERY, EQUIPMENT, VEHICLES AND PARTS	2005	781986		0.0067	-0.7457	125788	0.3272	343009	42027.2	596934	97309.6	124328	623610	0.0143	0.2834	0.1234	4	4	0	0	0	0	0	1	0	0	1	9.72526e+06	9.72526e+06			Traditional	58.1549	80.8896	96.3756	1.6113	1.8127	1.9134	0.3667	0.3787	0.0003
Bardella	BARDELLA	PN	active	BDLL4	60851615000153	152	1520	MACHINERY, EQUIPMENT, VEHICLES AND PARTS	2006	613812		0.0038	3.2191	200945	1.482	186770	42115.9	447212	83252.3	114967	488713	0.1073	0.3229	-0.2163	4	4	0	0	0	1	0	2	0.0046	1	0.5	3.8402e+07	1.9201e+07			Traditional	58.1549	80.8896	96.3756	21.4502	39.2749	48.9426	0.3667	0.3787	0.0619
Bardella	BARDELLA	PN	active	BDLL4	60851615000153	152	1520	MACHINERY, EQUIPMENT, VEHICLES AND PARTS	2007	798496		0.0039	2.1725	409200	1.3311	397243	31389	617545	112042	122739	532758	0.4162	0.294	0.0901	4	4	0	0	0	1	0	2	0.0001	1	0.5	2.75414e+07	1.37707e+07			Traditional	58.1549	80.8896	96.3756	21.4502	39.2749	46.5257	0.3667	0.3787	0.0619
Bardella	BARDELLA	PN	active	BDLL4	60851615000153	152	1520	MACHINERY, EQUIPMENT, VEHICLES AND PARTS	2008	1.09985e+06		0.0025	1.922	347689	0.4506	673205	74155.4	893269	191595	154686	836466	0.3577	0.3148	0.5701	4	4	0	0	0	0	0	1	0.0024	0	1	5.33216e+06	5.33216e+06			Traditional	58.1549	80.8896	96.3756	21.4502	39.2749	46.5257	0.3667	0.3787	0.0619
Bardella	BARDELLA	PN	active	BDLL4	60851615000153	152	1520	MACHINERY, EQUIPMENT, VEHICLES AND PARTS	2009	1.39374e+06		0.0015	2.1297	354524	-0.1611	961747	82200.4	1.07616e+06	216317	254433	1.11555e+06	0.3865	0.3378	0.3336	4	4	0	0	0	0	0	1	0.0063	0	1	0	0			Traditional
Bardella	BARDELLA	PN	active	BDLL4	60851615000153	152	1520	MACHINERY, EQUIPMENT, VEHICLES AND PARTS	2010	1.41525e+06		0.0005	1.5561	331185	-0.3047	528862		711833	199875	559939	1.22865e+06	0.246	0.5369	0.1014	4	4	0	0	0	0	0	1	0.0228	0	1	3.71928e+06	3.71928e+06			Traditional	58.1963	73.5937	81.9956	21.4555	45.7135	55.9899	0.3505	0.3565	0.0772
Bardella	BARDELLA	PN	active	BDLL4	60851615000153	152	1520	MACHINERY, EQUIPMENT, VEHICLES AND PARTS	2011	1.15174e+06		0.0008	4.6234	174448	0.6732	366448		543605	168190	516156	849840	0.1437	0.5942	-0.3083	4	4	0	0	0	1	0	2	0	1	0.5	3.49577e+06	1.74789e+06			Traditional	58.1967	73.5943	81.998	30.1627	54.9276	56.5856	0.3505	0.3565	0.1237
Bardella	BARDELLA	PN	active	BDLL4	60851615000153	152	1520	MACHINERY, EQUIPMENT, VEHICLES AND PARTS	2012	1.00108e+06		0.0012	-3.467	141695	0.59	300858		451011	150658	469570	517401	0.142	0.6196	-0.3912	4	4	0	0	0	1	0	2	0	1	0.5	5.59885e+06	2.79942e+06			Traditional	58.1967	80.8971	96.2946	17.1231	27.8492	28.0113	0.3671	0.379	0.0379
Bardella	BARDELLA	PN	active	BDLL4	60851615000153	152	1520	MACHINERY, EQUIPMENT, VEHICLES AND PARTS	2013	934355		0.0004	-5.0835	85653.8	1.8152	398267		403380	130748	368962	527993	0.2261	0.5348	0.0205	4	4	0	0	0	1	0	2	0	1	0.5	5.97125e+06	2.98562e+06			Traditional	58.1967	80.8971	96.2946	20.85	31.8055	38.4051	0.3671	0.379	0.0495
Bardella	BARDELLA	PN	active	BDLL4	60851615000153	152	1520	MACHINERY, EQUIPMENT, VEHICLES AND PARTS	2014	912745		0.0002	0.9359	101201	0.604	355726		425656	115077	329613	559237	0.1603	0.4872	0.0592	4	4	0	0	0	0	0	1	0	0	1	3.10784e+06	3.10784e+06			Traditional	58.1967	80.8971	96.2946	20.85	33.9441	37.7838	0.3671	0.379	0.0521
Bardella	BARDELLA	PN	active	BDLL4	60851615000153	152	1520	MACHINERY, EQUIPMENT, VEHICLES AND PARTS	2015	874892		0.0001	-1.0691	61831.2	0.2944	414960		424956	120926	285394	471010	0.1975	0.4644	-0.1578	4	4	0	0	0	0	0	0	0	0	0	0	0			Traditional	58.1967	80.8971	96.2946	25.9869	27.6448	27.7999	0.3671	0.379	0.0678
Battistella	BATTISTELLA	PN	active	BTTL4	42331462000131	1545	15458	COMPANY. ADM. PARTICIPATIONS - NO MAIN SECTOR	2002	685243		0	37.3993			176343	115977	344283	93037.5	317686	583812		0.5994	-0.42	8	6	0	0	0	0	0	0	0	0	0	0	0			Traditional	63.1815	73.6958	73.6958	64.8262	75.5667	75.5667	0.4102	0.4102	0.4318
Battistella	BATTISTELLA	PN	active	BTTL4	42331462000131	1545	15458	COMPANY. ADM. PARTICIPATIONS - NO MAIN SECTOR	2004	618124		0	1.4469			201141	78220.7	303074	107787	286987	961622		0.6387		8	6	0	1	0	0	0	0	0	0	0	0	0			Traditional	63.1815	73.6958	73.6958	64.8262	75.5667	75.5667	0.4102	0.4102	0.4318
Battistella	BATTISTELLA	PN	active	BTTL4	42331462000131	1545	15458	COMPANY. ADM. PARTICIPATIONS - NO MAIN SECTOR	2005	590213		0	2.9792			183290	75662.3	259289	87144.7	302868	1.03238e+06		0.6608	0.0736	8	7	0	1	0	0	0	0	0	0	0	0	0			Traditional
Battistella	BATTISTELLA	PN	active	BTTL4	42331462000131	1545	15458	COMPANY. ADM. PARTICIPATIONS - NO MAIN SECTOR	2006	675495		0	5.6295			252947	69614.9	330047	81388.1	324180	923378		0.6004	-0.1056	9	9	0	0	0	0	0	0	0	0	0	0	0			Traditional
Battistella	BATTISTELLA	PN	active	BTTL4	42331462000131	1545	15458	COMPANY. ADM. PARTICIPATIONS - NO MAIN SECTOR	2007	734690		0.0009	0.5494	682342		315402	85084.4	329172	92880.6	363520	1.17892e+06	1.1522	0.6212	0.2767	9	9	0	0	0	0	0	0	0	0	0	0	0			Traditional
Battistella	BATTISTELLA	PN	active	BTTL4	42331462000131	1545	15458	COMPANY. ADM. PARTICIPATIONS - NO MAIN SECTOR	2008	765810		0.001	-27.5667	338382	-0.0639	612767	65757.7	315526	110756	357658	1.27709e+06	1.0605	0.6117	0.0833	7	7	0	0	0	0	0	1	0	0	1	138574	138574			Traditional
Battistella	BATTISTELLA	PN	active	BTTL4	42331462000131	1545	15458	COMPANY. ADM. PARTICIPATIONS - NO MAIN SECTOR	2009	899023	102.814	0.0092	-6.8755	162124	3.9772	420469	473757	458557	74249.3	384427	1.19707e+06	0.7475	0.5102	-0.0627	9	9	0	0	0	0	0	0	0	0	0	0	0			Traditional
Battistella	BATTISTELLA	PN	active	BTTL4	42331462000131	1545	15458	COMPANY. ADM. PARTICIPATIONS - NO MAIN SECTOR	2010	878021	65.375	0.0138	-0.5098	257084	1.0596	333400		371275	49419.3	342912	1.62785e+06	0.3059	0.4468	0.3599	6	6	0	0	0	0	0	0	0	0	0	0	0			Traditional	58.6264	68.3087	68.3087	59.8022	69.6954	69.6954	0.3531	0.3531	0.3674
Battistella	BATTISTELLA	PN	active	BTTL4	42331462000131	1545	15458	COMPANY. ADM. PARTICIPATIONS - NO MAIN SECTOR	2011	778775	68.4762	0.0113	-8.473	271642	0.2699	366121		269588	31905.4	350486	1.32119e+06	0.5137	0.491	-0.1884	7	7	0	0	0	0	0	0	0	0	0	0	0			Traditional	58.6264	68.3087	68.3087	59.8022	69.6954	69.6954	0.3531	0.3531	0.3674
Battistella	BATTISTELLA	PN	active	BTTL4	42331462000131	1545	15458	COMPANY. ADM. PARTICIPATIONS - NO MAIN SECTOR	2012	646399	64.9308	0.0042	-6.8822	209870	1.9195	307015		245110	23642.7	299301	1.07849e+06	0.457	0.4996	-0.1837	7	7	0	0	0	0	0	0	0	0	0	0	0			Traditional	58.6264	68.3087	68.3087	59.8022	69.6954	69.6954	0.3531	0.3531	0.3674
Battistella	BATTISTELLA	PN	active	BTTL4	42331462000131	1545	15458	COMPANY. ADM. PARTICIPATIONS - NO MAIN SECTOR	2013	432847		0.0008	7.8053	169181	-0.0697	317450		249260	19571.3	34235.4	1.48284e+06	0.5936	0.1243	0.3749	7	7	0	0	0	0	0	0	0	0	0	0	0			Traditional	58.6264	58.6264	58.6264	59.8022	59.8022	59.8022	0.3437	0.3437	0.3576
Battistella	BATTISTELLA	PN	active	BTTL4	42331462000131	1545	15458	COMPANY. ADM. PARTICIPATIONS - NO MAIN SECTOR	2014	308947		0.0004	-10.3245	87159.4	0.3847	319397		158336	23713.2	31216.4	1.00871e+06	0.8802	0.1778	-0.3197	5	5	0	0	0	0	0	0	0	0	0	0	0			Traditional	58.6264	58.6264	58.6264	59.8022	59.8022	59.8022	0.3437	0.3437	0.3576
Battistella	BATTISTELLA	PN	active	BTTL4	42331462000131	1545	15458	COMPANY. ADM. PARTICIPATIONS - NO MAIN SECTOR	2015	181470		0.0004	29.4353	75547.7	0.317	112963		51571.2	8185.19	22959	359076	0.7997	0.1716	-0.644	5	5	0	0	0	0	0	0	0	0	0	0	0			Traditional	58.6264	64.3389	64.3389	59.8022	63.7451	63.7451	0.347	0.347	0.3592
Baumer	BAUMER	PN	active	BALM4	61374161000130	156	1562	METALLURGY AND SIDERURGY	2002	82771.8		0	13.3055			29159.3	9985.06	68138.1	26654.4	12722.5	93143.3		0.4757	0.2386	6	4	0	0	0	0	0	0	0	0	0	0	0			Traditional	78.5491	93.2991	93.8573	41.1036	77.6305	77.6305	0.628	0.6281	0.2595
Baumer	BAUMER	PN	active	BALM4	61374161000130	156	1562	METALLURGY AND SIDERURGY	2003	72288.4		0	2.5386			20042.9	10025.7	57249.9	24310.8	13432.6	85660.5		0.5221	-0.0803	6	4	0	0	0	0	0	0	0	0	0	0	0			Traditional	41.9373	82.2559	89.0405	27.3155	75.2409	77.865	0.2929	0.2975	0.1906
Baumer	BAUMER	PN	active	BALM4	61374161000130	156	1562	METALLURGY AND SIDERURGY	2004	78868.1		0	3.1569	22632		24169.9	12468.3	63673.4	24741	13041	90221.9	0.2579	0.4791	0.0532	6	4	0	0	0	0	0	0	0	0	0	0	0			Traditional	50.4545	88.8432	94.6627	27.3155	75.2405	75.2405	0.364	0.3674	0.1906
Baumer	BAUMER	PN	active	BALM4	61374161000130	156	1562	METALLURGY AND SIDERURGY	2005	85916		0	7.2844	22896.8		28599.8	11188.2	71208	29277.1	12634.4	100851	0.2416	0.4878	0.1178	6	4	0	0	0	0	0	0	0	0	0	0	0			Traditional	50.4545	88.8432	94.6627	27.3155	75.2405	75.2405	0.364	0.3674	0.1906
Baumer	BAUMER	PN	active	BALM4	61374161000130	156	1562	METALLURGY AND SIDERURGY	2006	92743.3		0	9.3399			31711.6	9659.72	78490.6	33552.4	13175.9	118029		0.5038	0.1703	6	4	0	0	0	0	0	0	0	0	0	0	0			Traditional	50.4227	88.8573	94.6768	27.3155	74.7864	74.7864	0.3637	0.3671	0.1882
Baumer	BAUMER	PN	active	BALM4	61374161000130	156	1562	METALLURGY AND SIDERURGY	2007	91302.1		0	3.0344			33759.3	5752.22	75404.1	36603.6	14849	113334		0.5635	-0.0398	6	4	0	0	0	0	0	0	0	0	0	0	0			Traditional	50.4227	88.8573	94.6768	27.3155	74.7864	74.7864	0.3637	0.3671	0.1882
Baumer	BAUMER	PN	active	BALM4	61374161000130	156	1562	METALLURGY AND SIDERURGY	2008	102509		0	6.0864			37841.6	3293.89	84197.7	39293.1	13276.9	121356		0.5128	0.0708	6	4	0	0	0	0	0	0	0	0	0	0	0			Traditional	50.4227	88.8573	94.6768	27.3155	74.7864	74.7864	0.3637	0.3671	0.1882
Baumer	BAUMER	PN	active	BALM4	61374161000130	156	1562	METALLURGY AND SIDERURGY	2009	112139		0	2.7452			44397.8	6744.56	94610.5	33324.8	13343.9	133851		0.4162	0.103	6	4	0	0	0	0	0	0	0	0	0	0	0			Traditional	50.4227	88.8571	94.9729	26.6547	71.4614	73.1349	0.3637	0.3671	0.1729
Baumer	BAUMER	PN	active	BALM4	61374161000130	156	1562	METALLURGY AND SIDERURGY	2010	127108		0	4.2929			49335.7		101044	39188.7	22276.6	140637		0.4836	0.0507	6	4	0	0	0	0	0	0	0	0	0	0	0			Traditional
Baumer	BAUMER	PN	active	BALM4	61374161000130	156	1562	METALLURGY AND SIDERURGY	2011	121894		0	9.2386	54981.4		36935.1		92607.8	31734.4	23353.8	130240	0.2547	0.4519	-0.0739	6	4	0	0	0	0	0	0	0	0	0	0	0			Traditional	50.4227	88.8571	94.9729	26.6547	71.4614	73.1349	0.3637	0.3671	0.1729
Baumer	BAUMER	PN	active	BALM4	61374161000130	156	1562	METALLURGY AND SIDERURGY	2012	130904		0	9.0077	102104		39467.5		88755.9	30312	25679	131258	0.635	0.4277	0.0078	6	4	0	1	0	0	0	0	0	0	0	0	0			Traditional	50.4227	89.0059	94.9114	26.7159	52.6267	54.5435	0.3646	0.368	0.1139
Baumer	BAUMER	PN	active	BALM4	61374161000130	156	1562	METALLURGY AND SIDERURGY	2013	153207		0	11.3385	127696	1.3332	44319.4		106277	28649.8	25698.3	135054	0.6161	0.3547	0.0289	6	4	0	1	0	0	0	0	0	0	0	0	0			Traditional	50.4227	89.0059	94.9114	26.7159	52.6267	54.5435	0.3646	0.368	0.1139
Baumer	BAUMER	PN	active	BALM4	61374161000130	156	1562	METALLURGY AND SIDERURGY	2014	158189		0	9.0454	136960	0.7317	45315		104592	33769.3	26995.3	135796	0.7045	0.3841	0.0055	6	4	0	1	0	0	0	0	0	0	0	0	0			Traditional	50.4227	89.0059	94.9114	26.7159	52.6267	54.5435	0.3646	0.368	0.1139
Baumer	BAUMER	PN	active	BALM4	61374161000130	156	1562	METALLURGY AND SIDERURGY	2015	168969		0	9.267	92566.1	0.3531	44841.6		113052	39498.6	25689.5	118213	0.3779	0.3858	-0.1295	6	4	0	1	0	0	0	0	0	0	0	0	0			Traditional	50.4227	89.0263	94.9318	26.7465	52.6573	56.2082	0.3647	0.3681	0.1141
BBSeguridade	0	ON	active	BBSE3	17344597000194	2315	23159	COMPANY ADM. PARTICIPATIONS - INSURERS AND BROKERS	2012	9.49747e+06		0				1.8032e+06	351182	2.47615e+06		0					6	6	0	0	1	0	0	3	0.0119	0.6667	0.5556	1.70246e+08	8.18773e+07			Traditional
BBSeguridade	0	ON	active	BBSE3	17344597000194	2315	23159	COMPANY ADM. PARTICIPATIONS - INSURERS AND BROKERS	2013	1.08031e+07		0.7029	28.1573	6.02533e+07		1.93084e+06	336898	3.14553e+06		0		5.4961			6	6	0	0	1	0	0	3	0.0037	0.6667	0.5556	1.8458e+08	9.4963e+07			New Market	66.25	66.25	66.25				0.4389	0.4389
BBSeguridade	0	ON	active	BBSE3	17344597000194	2315	23159	COMPANY ADM. PARTICIPATIONS - INSURERS AND BROKERS	2014	1.19983e+07	26.5613	1.8449	33.2928	7.43286e+07	0.9057	1.65474e+06	1.18655e+06	3.42533e+06		0		6.1462			6	5	0	1	1	0	0	3	0.0002	0.6667	0.5556	1.84905e+08	9.76641e+07			New Market	66.25	66.25	66.25				0.4389	0.4389
BBSeguridade	0	ON	active	BBSE3	17344597000194	2315	23159	COMPANY ADM. PARTICIPATIONS - INSURERS AND BROKERS	2015	1.20034e+07	38.176	2.0552	36.6001	5.07606e+07	1.1872	2.81213e+06	1.27568e+06	2.69515e+06		0		4.3449			6	5	0	1	1	1	0	4	0.0002	1	0.25	1.43262e+08	3.58154e+07			New Market	66.25	66.25	66.25				0.4389	0.4389
Belapart	BELAPART SA	ON	active	PBEL3B	1608571000176	1623	16233	COMPANY. ADM. PARTICIPATIONS - NO MAIN SECTOR	2002	255405		0	35.7565			19445.7	0	26072.5	0	0	0		0		3	2	0	0	0	3	1	31	0.1756	0.9828	0.0489	3.26992e+07	2.58799e+06			Traditional
Belapart	BELAPART SA	ON	active	PBEL3B	1608571000176	1623	16233	COMPANY. ADM. PARTICIPATIONS - NO MAIN SECTOR	2003	252456		0	11.3719			44684.1	0	19659.9	0	0	0		0		3	2	0	0	0	3	1	31	0.1739	1	0.0323	4.01166e+07	1.29409e+06			Traditional
Belapart	BELAPART SA	ON	active	PBEL3B	1608571000176	1623	16233	COMPANY. ADM. PARTICIPATIONS - NO MAIN SECTOR	2004	3039.33		0	-3.861			113.437	0	1179.35	0	0	0		0		2	2	0	0	0	2	1	25	0.1944	1	0.04	3.32392e+06	132957			Traditional	50.7	99.7	99.7				0.4971	0.4971
Belapart	BELAPART SA	ON	active	PBEL3B	1608571000176	1623	16233	COMPANY. ADM. PARTICIPATIONS - NO MAIN SECTOR	2005	3678.84		0	24.2958			240.568	0	1306.47	0	0	0		0		3	2	0	0	0	3	1	17	0.2353	1	0.0588	0	0			Traditional
Belapart	BELAPART SA	ON	active	PBEL3B	1608571000176	1623	16233	COMPANY. ADM. PARTICIPATIONS - NO MAIN SECTOR	2006	4017.11		0	14.0241			263.74	0	1397.64	0	0	0		0		3	2	0	0	0	3	1	13	0.2205	1	0.0769	6.35344e+06	488726			Traditional
Belapart	BELAPART SA	ON	active	PBEL3B	1608571000176	1623	16233	COMPANY. ADM. PARTICIPATIONS - NO MAIN SECTOR	2007	3986.54		0	3.7484			281.685	0	1344.88	0	0	0		0		3	2	0	0	0	3	1	11	0.0001	1	0.0909	1.128e+07	1.02546e+06			Traditional
Belapart	BELAPART SA	ON	active	PBEL3B	1608571000176	1623	16233	COMPANY. ADM. PARTICIPATIONS - NO MAIN SECTOR	2008	3897.2		0	3.3708			261.111	6.4872	356.797	0	0	0		0		3	2	0	0	0	3	1	11	0.0222	1	0.0909	2.45581e+07	2.23255e+06			Traditional
Belapart	BELAPART SA	ON	active	PBEL3B	1608571000176	1623	16233	COMPANY. ADM. PARTICIPATIONS - NO MAIN SECTOR	2009	5525.63		0	32.4986			250.317	0	331.165	0	0	0		0		3	2	0	0	0	3	1	12	0.0723	1	0.0833	3.09996e+07	2.5833e+06			Traditional
Belapart	BELAPART SA	ON	active	PBEL3B	1608571000176	1623	16233	COMPANY. ADM. PARTICIPATIONS - NO MAIN SECTOR	2010	4715.27		0	-10.9278			249.563	0	132.122	0	0	0		0		3	2	0	0	0	3	1	10	0.0056	0.9556	0.14	4.42838e+06	442838			Traditional
Belapart	BELAPART SA	ON	active	PBEL3B	1608571000176	1623	16233	COMPANY. ADM. PARTICIPATIONS - NO MAIN SECTOR	2011	4242.65		0	-12.0533			223.298		221.919	0	0	0		0		3	2	0	0	0	3	1	11	0.0814	0.9273	0.157	4.49447e+06	408588			Traditional
Belapart	BELAPART SA	ON	active	PBEL3B	1608571000176	1623	16233	COMPANY. ADM. PARTICIPATIONS - NO MAIN SECTOR	2012	4196.15		0	3.6623			252.654		392.005	0	0	0		0		3	2	0	0	0	3	1	11	0.0205	0.9455	0.1405	5.05139e+06	459217			Traditional	50.7	99.7	99.7				0.4971	0.4971
Belapart	BELAPART SA	ON	active	PBEL3B	1608571000176	1623	16233	COMPANY. ADM. PARTICIPATIONS - NO MAIN SECTOR	2013	4183.3		0	1.8519			256.999		361.52	0	0	0		0		3	2	0	0	0	3	1	12	0.1966	1	0.0833	3.09961e+06	258301			Traditional
Belapart	BELAPART SA	ON	active	PBEL3B	1608571000176	1623	16233	COMPANY. ADM. PARTICIPATIONS - NO MAIN SECTOR	2014	4320.83		0	2.1664			41.602		509.625	0	0	0		0		3	1	0	0	0	3	1	11	0.2841	1	0.0909	2.1354e+06	194127			Traditional	56.1607	99.9107	99.9107				0.5068	0.5068
Belapart	BELAPART SA	ON	active	PBEL3B	1608571000176	1623	16233	COMPANY. ADM. PARTICIPATIONS - NO MAIN SECTOR	2015	31024.2		0	-28.5137			90.8422		15400.4	0	0	0		0		3	2	0	0	0	3	1	11	0.2867	1	0.0909	1.73651e+06	157865			Traditional	56.1607	99.9107	99.9107				0.5068	0.5068
Bematech	BEMATECH S/A	ON	canceled	BEMA3	82373077000171	2065	20656	COMMUNICATION AND COMPUTER	2006	334932		0	4.9245			140260	108702	125555	21705.7	15489.1	282805		0.1111		7	7	0	0	4	0	0	0	0	0	0	0	0			Traditional
Bematech	BEMATECH S/A	ON	canceled	BEMA3	82373077000171	2065	20656	COMMUNICATION AND COMPUTER	2007	783084		0.0743	-1.0188	866825		121540	68921.9	505998	29748.7	16004.9	423279	0.742	0.0584	0.4967	7	7	0	0	4	0	0	0	0	0	0	0	0			New Market	10.0595	28.4243	41.622				0.0271	0.0363
Bematech	BEMATECH S/A	ON	canceled	BEMA3	82373077000171	2065	20656	COMMUNICATION AND COMPUTER	2008	787701	52.6705	0.0527	10.6479	487436	1.2856	107042	65425.3	416835	55438.2	19967.8	520889	0.379	0.0957	0.2306	8	8	0	0	4	2	0	5	0.0065	0.2	0.84	3.01507e+06	2.61571e+06			New Market
Bematech	BEMATECH S/A	ON	canceled	BEMA3	82373077000171	2065	20656	COMMUNICATION AND COMPUTER	2009	766847	30.1857	0.0304	5.6611	679091	-0.8265	114543	67257.5	307433	33757	17393.9	519038	0.7658	0.0667	-0.0036	7	7	0	0	4	2	0	6	0.002	0.2667	0.7778	7.58923e+06	5.89913e+06			New Market	10.6531	28.8726	38.9931				0.0281	0.0332
Bematech	BEMATECH S/A	ON	canceled	BEMA3	82373077000171	2065	20656	COMMUNICATION AND COMPUTER	2010	763798	19.7203	0.0141	6.5861	654832	0.3702	84259.8		311342	37130.6	19446.5	484189	0.6086	0.0741	-0.0671	7	7	0	0	3	0	0	2	0.0013	0	1	2.3958e+06	2.3958e+06			New Market	10.6536	28.8725	42.1272				0.0281	0.037
Bematech	BEMATECH S/A	ON	canceled	BEMA3	82373077000171	2065	20656	COMMUNICATION AND COMPUTER	2011	642040	27.1033	0.0078	-9.107	276897	0.3391	116949		326072	41927.6	18533.4	410908	0.1709	0.0942	-0.1513	7	7	0	0	3	1	0	3	0.0008	0.6667	0.5556	1.1176e+07	5.91477e+06			New Market	10.8233	29.7156	46.3305				0.0296	0.0435
Bematech	BEMATECH S/A	ON	canceled	BEMA3	82373077000171	2065	20656	COMMUNICATION AND COMPUTER	2012	621657	28.2701	0.0131	6.8113	388084	0.4402	91856.8		260649	32888	15026.6	432137	0.4057	0.0771	0.0517	7	7	0	0	3	1	0	3	0.0043	0.6667	0.5556	1.51707e+07	8.54963e+06			New Market	16.5961	35.3401	51.0009				0.0452	0.0575
Bematech	BEMATECH S/A	ON	canceled	BEMA3	82373077000171	2065	20656	COMMUNICATION AND COMPUTER	2013	615631	32.1872	0.029	8.5774	582085	0.0958	84696.4		285191	30248.4	15441.6	453984	0.669	0.0742	0.0506	5	5	0	0	1	0	0	0	0	0	0	0	0			New Market	10.0992	27.5816	40.2568				0.0255	0.0337
Bematech	BEMATECH S/A	ON	canceled	BEMA3	82373077000171	2065	20656	COMMUNICATION AND COMPUTER	2014	770602	28.7537	0.0301	8.1085	560910	0.2131	125303		331703	30711.5	15451.7	496930	0.4999	0.0599	0.0946	5	5	0	0	1	0	0	0	0	0	0	0	0			New Market	10.0022	27.3173	39.1936				0.025	0.0321
Bemge	BANCO ITAU BBA S.A.	PN	canceled	BEMG4	17298092000130	108	1082	BANKS	2002	6.89221e+06		0.0003	1.3188	4.70938e+06	-0.3528	2.50481e+06	22445.1	5.06781e+06		10965.4		0.3147			9	6	1	0	0	6	1	6	0.0002	0.9333	0.2222	6.47196e+07	1.16321e+07			Traditional	99.8844	99.8844	99.8844	99.8039	99.8039	99.8039	0.9977	0.9977	0.9961
Bergamo	BERGAMO	ON	canceled	BERG3	60881364000150	165	1651	CONSTR. CIVIL, MAT.CONSTR. DECORATION	2002	117095		0	0.1375			27381.3	17313.4	33391.6	8158.72	81264.5	136245		0.7637	-0.0121	3	2	0	1	0	0	0	0	0	0	0	0	0			Traditional
Besc	BESC S.A.	PNA	canceled	BSCT5	83876003000110	110	1104	BANKS	2002	6.96855e+06		0	-31.1038	1.97211e+06		6.39133e+06	242655	3.50916e+06		88367.2		0.7314			6	5	0	1	0	0	0	0	0	0	0	0	0			Traditional
Besc	BESC S.A.	PNA	canceled	BSCT5	83876003000110	110	1104	BANKS	2003	7.43986e+06		0.0001	0.3011	1.96825e+06	1.6854	6.96132e+06	118414	3.04664e+06		37546.1		0.8066			6	5	0	1	0	0	0	0	0	0	0	0	0			Traditional
Besc	BESC S.A.	PNA	canceled	BSCT5	83876003000110	110	1104	BANKS	2004	6.93459e+06		0	0.664	1.34868e+06	1.2863	5.96561e+06	569471	2.45137e+06		47176.1		0.7834			6	5	0	1	0	0	0	0	0	0	0	0	0			Traditional
Besc	BESC S.A.	PNA	canceled	BSCT5	83876003000110	110	1104	BANKS	2005	7.76067e+06		0	-0.3227	1.22925e+06		6.28002e+06	991905	4.31343e+06		45522.7		0.5396			6	5	0	1	0	0	0	0	0	0	0	0	0			Traditional
Besc	BESC S.A.	PNA	canceled	BSCT5	83876003000110	110	1104	BANKS	2006	7.61932e+06		0	0.8039	1.78125e+06		6.05717e+06	959176	5.69741e+06		41786.6		0.4069			6	5	0	1	0	0	0	0	0	0	0	0	0			Traditional
Besc	BESC S.A.	PNA	canceled	BSCT5	83876003000110	110	1104	BANKS	2007	9.20587e+06		0.0004	0.5028	3.60389e+06	0.4907	7.55742e+06	950999	6.97326e+06		41784.1		0.5582			5	5	0	0	0	0	0	0	0	0	0	0	0			Traditional
Betapart	BETAPART PARTICIPAÇÕES SA	ON	active	BETP3B	2762124000130	1788	17884	COMPANY. ADM. PARTICIPATIONS - REAL ESTATE CREDIT	2002	10638.3		0	-6.5514			1173.09	724.555	126.51	0	2928.45	0		0.2753		4	3	0	0	0	2	0	30	0.1707	0.9908	0.0422	3.26992e+07	2.12765e+06			Traditional
Betapart	BETAPART PARTICIPAÇÕES SA	ON	active	BETP3B	2762124000130	1788	17884	COMPANY. ADM. PARTICIPATIONS - REAL ESTATE CREDIT	2003	8802.98		0	-0.9084			885.98	0	67.3429	0	2566.58	0		0.2916		4	3	0	0	0	2	0	31	0.1739	1	0.0323	4.01166e+07	1.29409e+06			Traditional
Betapart	BETAPART PARTICIPAÇÕES SA	ON	active	BETP3B	2762124000130	1788	17884	COMPANY. ADM. PARTICIPATIONS - REAL ESTATE CREDIT	2004	8490.17		0	-2.3267			1230.2	99.7463	41.072	0	2278.57	0		0.2684		4	3	0	0	0	2	0	25	0.1944	1	0.04	3.32392e+06	132957			Traditional
Betapart	BETAPART PARTICIPAÇÕES SA	ON	active	BETP3B	2762124000130	1788	17884	COMPANY. ADM. PARTICIPATIONS - REAL ESTATE CREDIT	2005	11082.8		0	21.072			612.522	0	3155.14	0	0	0		0		4	3	0	0	0	2	0	17	0.2353	1	0.0588	0	0			Traditional
Betapart	BETAPART PARTICIPAÇÕES SA	ON	active	BETP3B	2762124000130	1788	17884	COMPANY. ADM. PARTICIPATIONS - REAL ESTATE CREDIT	2006	9171.71		0	61.2872			14.3532	8.9708	2310.87	0	0	0		0		4	3	0	0	0	2	0	13	0.2205	1	0.0769	6.35344e+06	488726			Traditional	41.6845	99.9999	99.9999				0.3752	0.3752
Betapart	BETAPART PARTICIPAÇÕES SA	ON	active	BETP3B	2762124000130	1788	17884	COMPANY. ADM. PARTICIPATIONS - REAL ESTATE CREDIT	2007	8052.08		0	14.2705			498.102	0	7394.24	0	0	0		0		3	2	0	0	0	2	1	11	0.0001	1	0.0909	1.128e+07	1.02546e+06			Traditional
Betapart	BETAPART PARTICIPAÇÕES SA	ON	active	BETP3B	2762124000130	1788	17884	COMPANY. ADM. PARTICIPATIONS - REAL ESTATE CREDIT	2008	7249.47		0	1.0291			79.4685	17.8399	4455.1	0	0	0		0		3	2	0	0	0	3	1	11	0.0222	1	0.0909	2.45581e+07	2.23255e+06			Traditional
Betapart	BETAPART PARTICIPAÇÕES SA	ON	active	BETP3B	2762124000130	1788	17884	COMPANY. ADM. PARTICIPATIONS - REAL ESTATE CREDIT	2009	19524.7		0	64.8352			3100.2	0	17186.4	0	0	0		0		3	2	0	0	0	3	1	12	0.0723	1	0.0833	3.09996e+07	2.5833e+06			Traditional	58.3154	99.9999	99.9999				0.5138	0.5138
Betapart	BETAPART PARTICIPAÇÕES SA	ON	active	BETP3B	2762124000130	1788	17884	COMPANY. ADM. PARTICIPATIONS - REAL ESTATE CREDIT	2010	24483.6		0	35.6458			2431.04	0	14487.9	0	0	0		0		1	1	0	0	0	1	1	4	0.0024	1	0.25	4.42838e+06	1.10709e+06			Traditional
Betapart	BETAPART PARTICIPAÇÕES SA	ON	active	BETP3B	2762124000130	1788	17884	COMPANY. ADM. PARTICIPATIONS - REAL ESTATE CREDIT	2011	21912.1		0	22.4885			1485.89	0	12544.6	0	0	0		0		3	2	0	0	0	3	1	10	0.0594	1	0.1	4.49447e+06	449447			Traditional	58.3154	99.9999	99.9999				0.5138	0.5138
Betapart	BETAPART PARTICIPAÇÕES SA	ON	active	BETP3B	2762124000130	1788	17884	COMPANY. ADM. PARTICIPATIONS - REAL ESTATE CREDIT	2012	1492.48		0	186.824			15.6281	0	1492.48	0	0	0		0		3	2	0	0	0	3	1	10	0.0158	1	0.1	5.05139e+06	505139			Traditional	58.3154	99.9999	99.9999				0.5138	0.5138
Betapart	BETAPART PARTICIPAÇÕES SA	ON	active	BETP3B	2762124000130	1788	17884	COMPANY. ADM. PARTICIPATIONS - REAL ESTATE CREDIT	2013	1373.53		0	-1.6115			1.2297	0	1373.53	0	0	0		0		3	2	0	0	0	3	1	12	0.1966	1	0.0833	3.09961e+06	258301			Traditional
Betapart	BETAPART PARTICIPAÇÕES SA	ON	active	BETP3B	2762124000130	1788	17884	COMPANY. ADM. PARTICIPATIONS - REAL ESTATE CREDIT	2014	1280.42		0	-0.722			0	0	1280.42	0	0	0		0		3	2	0	0	0	3	1	11	0.2841	1	0.0909	2.1354e+06	194127			Traditional	99.9999	99.9999	99.9999				1	1
Betapart	BETAPART PARTICIPAÇÕES SA	ON	active	BETP3B	2762124000130	1788	17884	COMPANY. ADM. PARTICIPATIONS - REAL ESTATE CREDIT	2015	1179.9		0	1.8584			6.265	0	1179.9	0	0	0		0		3	2	0	0	1	3	1	11	0.2867	1	0.0909	1.73651e+06	157865			Traditional	99.9999	99.9999	99.9999				1	1
BHG	BHG S.A. - BRAZIL HOSPITALITY GROUP	ON	canceled	BHGR3	8723106000125	2090	20907	COMPANY. ADM. PARTICIPATIONS - HOSTING AND TOURISM	2007	1.67194e+06		0.0034	-5.1108	1.25806e+06		104131	7237.94	1.28575e+06	429.399	18845.9	0	0.0503	0.0115		6	6	0	0	4	2	0	6	0.0034	0.2667	0.7778	6.59265e+07	4.91489e+07			New Market	7.6182	20.5269	31.3511				0.0142	0.0201
BHG	BHG S.A. - BRAZIL HOSPITALITY GROUP	ON	canceled	BHGR3	8723106000125	2090	20907	COMPANY. ADM. PARTICIPATIONS - HOSTING AND TOURISM	2008	1.20725e+06		0.0103	-27.4692	758625	0.7755	75892.4	6107.72	819057	650.344	17414.7	9671.74	0.0184	0.015		8	8	0	0	2	5	1	17	0.025	0.5	0.5294	5.47211e+07	4.44078e+07			New Market	48.3571	54.294	56.1793				0.2356	0.2358
BHG	BHG S.A. - BRAZIL HOSPITALITY GROUP	ON	canceled	BHGR3	8723106000125	2090	20907	COMPANY. ADM. PARTICIPATIONS - HOSTING AND TOURISM	2009	1.17215e+06		0.0027	0.2212	787402	0.0665	81654.6	100408	416661	1620.06	349611	120797	0.473	0.2996	11.4897	8	8	0	0	2	5	1	17	0.0903	0.5	0.5294	8.00251e+07	6.21191e+07			New Market	50.8735	57.1194	60.8593				0.2608	0.2616
BHG	BHG S.A. - BRAZIL HOSPITALITY GROUP	ON	canceled	BHGR3	8723106000125	2090	20907	COMPANY. ADM. PARTICIPATIONS - HOSTING AND TOURISM	2010	1.17638e+06		0.0065	-0.7702	1.05391e+06	0.6845	98733		298696	2749.6	533336	184679	0.7283	0.4557	0.5288	8	8	0	0	3	4	0	15	0.2747	0.5619	0.4756	5.40048e+07	3.42684e+07			New Market	50.8783	63.26	63.26				0.2665	0.2665
BHG	BHG S.A. - BRAZIL HOSPITALITY GROUP	ON	canceled	BHGR3	8723106000125	2090	20907	COMPANY. ADM. PARTICIPATIONS - HOSTING AND TOURISM	2011	1.40057e+06	31.148	0.0056	0.9491	860920	0.5385	208338		113270	2209.54	944035	260350	0.6841	0.6756	0.4097	8	8	0	0	3	3	0	14	0.0082	0.5385	0.5	4.85941e+07	3.61563e+07			New Market	45.1818	60.2813	63.3167				0.2163	0.2169
BHG	BHG S.A. - BRAZIL HOSPITALITY GROUP	ON	canceled	BHGR3	8723106000125	2090	20907	COMPANY. ADM. PARTICIPATIONS - HOSTING AND TOURISM	2012	1.47549e+06	27.9325	0.0053	-0.66	1.04951e+06	0.5875	223171		124598	2246.54	979783	312060	0.7796	0.6656	0.1986	8	8	0	0	3	3	0	15	0.1977	0.5619	0.4756	3.68979e+07	2.0804e+07			New Market	43.5896	54.9329	57.7312				0.1965	0.1969
BHG	BHG S.A. - BRAZIL HOSPITALITY GROUP	ON	canceled	BHGR3	8723106000125	2090	20907	COMPANY. ADM. PARTICIPATIONS - HOSTING AND TOURISM	2013	1.75071e+06	27.7165	0.0228	0.1287	1.0514e+06	0.5582	175825		407175	2103.95	910610	327856	0.4696	0.5213	0.0506	8	8	0	0	3	4	0	12	0.0037	0.5758	0.4722	2.64523e+07	1.7199e+07			New Market	29.5078	35.8114	36.4794				0.0899	0.0899
BHG	BHG S.A. - BRAZIL HOSPITALITY GROUP	ON	canceled	BHGR3	8723106000125	2090	20907	COMPANY. ADM. PARTICIPATIONS - HOSTING AND TOURISM	2014	1.62974e+06	29.8973	0.0322	0.2801	1.2705e+06	0.6175	202502		217000	1813.15	1.02956e+06	382226	0.7718	0.6328	0.1658	8	8	0	0	3	4	0	12	0.001	0.5758	0.4722	2.85295e+07	1.88788e+07			New Market	29.5078	40.3997	43.2923				0.093	0.0936
Bic Monark	MONARK	ON	active	BMKS3	56992423000190	169	1694	TOYS AND LEISURE	2002	567071		0	12.2032	492335		102482	14403.7	491200	27404.3	67177.7	223808	0.2564	0.1668	-0.042	3	2	0	1	0	0	0	0	0	0	0	0	0			Traditional	63.3772	83.3333	83.3333				0.4216	0.4216
Bic Monark	MONARK	ON	active	BMKS3	56992423000190	169	1694	TOYS AND LEISURE	2003	462126		0	5.778	404994		57565.5	12328	392529	17077.7	58763.5	200457	0.2152	0.1641	-0.1043	3	2	1	0	0	0	0	0	0	0	0	0	0			Traditional	63.3772	83.3333	83.3333				0.4216	0.4216
Bic Monark	MONARK	ON	active	BMKS3	56992423000190	169	1694	TOYS AND LEISURE	2004	421327		0	5.5268			45838.3	10031.4	359734	30917.5	52239.2	208010		0.1974	0.0377	3	2	1	0	0	0	0	0	0	0	0	0	0			Traditional	63.5165	83.5165	83.5165				0.4234	0.4234
Bic Monark	MONARK	ON	active	BMKS3	56992423000190	169	1694	TOYS AND LEISURE	2005	397279		0	4.4018			46400	10057.6	342646	37128.9	47162.5	187367		0.2122	-0.0992	3	2	1	0	0	0	0	0	0	0	0	0	0			Traditional	63.5165	83.5165	83.5165				0.4234	0.4234
Bic Monark	MONARK	ON	active	BMKS3	56992423000190	169	1694	TOYS AND LEISURE	2006	373329		0	4.3065			36066.1	11793	325212	10947.9	42172.7	113663		0.1423	-0.3934	3	2	1	0	0	0	0	0	0	0	0	0	0			Traditional	63.5165	83.5165	83.5165				0.4234	0.4234
Bic Monark	MONARK	ON	active	BMKS3	56992423000190	169	1694	TOYS AND LEISURE	2007	345236		0	2.9025	433009		34796.7	11762.1	298611	7263.7	40288.1	82143.4	0.5452	0.1377	-0.2773	3	2	1	0	0	0	0	0	0	0	0	0	0			Traditional	63.5165	83.5165	83.5165				0.4234	0.4234
Bic Monark	MONARK	ON	active	BMKS3	56992423000190	169	1694	TOYS AND LEISURE	2008	366809		0	5.0139		1.4628	30952.2	23832.4	326588	14301.1	4688.38	62065		0.0518	-0.2444	3	2	1	0	0	0	0	0	0	0	0	0	0			Traditional	63.5165	83.5165	83.5165				0.4234	0.4234
Bic Monark	MONARK	ON	active	BMKS3	56992423000190	169	1694	TOYS AND LEISURE	2009	372249		0	3.569	312244		15567.8	31146.6	335560	6290.57	4034.28	49305.2	0.0798	0.0277	-0.2056	3	2	1	0	0	0	0	0	0	0	0	0	0			Traditional	63.5165	83.5165	83.5165				0.4234	0.4234
Bic Monark	MONARK	ON	active	BMKS3	56992423000190	169	1694	TOYS AND LEISURE	2010	705926		0.0004	36.1555	456625	-0.7361	198389		693615	7202.09	3594.11	44709	-0.0445	0.0153	-0.0932	3	2	1	0	0	0	0	0	0	0	0	0	0			Traditional
Bic Monark	MONARK	ON	active	BMKS3	56992423000190	169	1694	TOYS AND LEISURE	2011	346737		0.0006	9.5455	206850	0.5815	28145.1		336431	8599.71	2204.73	48150.4	-0.2677	0.0312	0.077	3	2	1	0	0	0	0	0	0	0	0	0	0			Traditional	63.463	83.5074	88.6555				0.4228	0.4242
Bic Monark	MONARK	ON	active	BMKS3	56992423000190	169	1694	TOYS AND LEISURE	2012	300954		0.0002	4.5987	223867	0.9653	17030.7		285743	6598.97	1556.74	46662.7	-0.1271	0.0271	-0.0309	3	2	1	0	0	0	0	0	0	0	0	0	0			Traditional	63.463	83.5074	88.2188				0.4228	0.424
Bic Monark	MONARK	ON	active	BMKS3	56992423000190	169	1694	TOYS AND LEISURE	2013	257724		0	3.7645	186230	0.4248	9473.29		244568	6268.8	1083.45	42936.6	-0.1653	0.0285	-0.0799	3	2	1	0	0	0	0	0	0	0	0	0	0			Traditional	63.463	83.5074	88.2188				0.4228	0.424
Bic Monark	MONARK	ON	active	BMKS3	56992423000190	169	1694	TOYS AND LEISURE	2014	237043		0	5.6971	142996	0.3561	10724.1		206569	8405.92	796.348	38121.9	-0.1875	0.0388	-0.1121	3	2	1	0	0	0	0	0	0	0	0	0	0			Traditional	63.463	83.5074	88.2188				0.4228	0.424
Bic Monark	MONARK	ON	active	BMKS3	56992423000190	169	1694	TOYS AND LEISURE	2015	205663		0.0001	5.5371	102110	0.9075	6108.35		184584	14589	792.346	21747.8	-0.3004	0.0748	-0.4295	3	2	1	0	0	0	0	0	0	0	0	0	0			Traditional	63.463	82.9311	87.6424				0.4217	0.4228
Bicbanco	BICBANCO	PN	canceled	BICB4	7450604000189	2111	21113	BANKS	2006	1.31331e+07		0	1.4218			9.31576e+06	2.82651e+06	1.13206e+07		37546.3					5	3	0	1	1	0	0	0	0	0	0	0	0			Traditional
Bicbanco	BICBANCO	PN	canceled	BICB4	7450604000189	2111	21113	BANKS	2007	1.89091e+07		0.0019	1.6526	5.77989e+06		1.21673e+07	4.0286e+06	1.54971e+07		57100		0.3426			4	3	0	1	1	1	0	2	0.0008	1	0.5	1.44976e+06	724882			Level 1
Bicbanco	BICBANCO	PN	canceled	BICB4	7450604000189	2111	21113	BANKS	2008	1.94736e+07	72.9091	0.0438	2.6695	1.50549e+06	2.5643	1.12927e+07	5.43967e+06	1.5672e+07		75561.5		0.1318			3	2	0	1	0	0	0	0	0	0	0	0	0			Level 1	46.4849	80.8741	91.2732	10.6588	27.8866	39.8617	0.2752	0.2806	0.0263
Bicbanco	BICBANCO	PN	canceled	BICB4	7450604000189	2111	21113	BANKS	2009	1.77238e+07	46.0932	0.0748	2.7913	4.80281e+06	1.3064	1.11647e+07	3.79874e+06	1.31942e+07		74830.5		0.3708			3	2	0	1	0	0	0	0	0	0	0	0	0			Level 1	46.4849	80.8741	91.2732	14.302	34.4248	45.1092	0.2752	0.2806	0.0408
Bicbanco	BICBANCO	PN	canceled	BICB4	7450604000189	2111	21113	BANKS	2010	2.50832e+07	34.4834	0.0487	2.0407	4.8839e+06	1.4781	1.37448e+07	8.44603e+06	1.87153e+07		108541		0.3333			4	3	0	1	1	0	0	0	0	0	0	0	0			Level 1
Bicbanco	BICBANCO	PN	canceled	BICB4	7450604000189	2111	21113	BANKS	2011	2.41098e+07	35.9135	0.0489	1.3287	3.33431e+06	1.3021	1.20341e+07	9.29527e+06	1.83184e+07		149285		0.2632			4	3	0	1	1	0	0	0	0	0	0	0	0			Level 1	46.4851	80.8742	91.2733	10.4242	17.4079	22.9382	0.2752	0.2806	0.0133
Bicbanco	BICBANCO	PN	canceled	BICB4	7450604000189	2111	21113	BANKS	2012	2.37834e+07	35.865	0.0243	0.6053	1.98834e+06	0.3543	1.27062e+07	8.50393e+06	1.73843e+07		192403		0.2445			4	3	0	1	1	0	0	0	0	0	0	0	0			Level 1	46.4851	80.8742	91.2733	10.5414	22.5408	28.6341	0.2752	0.2806	0.0187
Bicbanco	BICBANCO	PN	canceled	BICB4	7450604000189	2111	21113	BANKS	2013	1.90673e+07	36.9192	0.017	0.395	2.70101e+06	2.3075	8.65809e+06	7.9839e+06	1.19928e+07		163289		0.3855			5	4	0	1	1	0	0	0	0	0	0	0	0			Level 1	46.4851	80.8742	91.2733	11.0903	32.426	47.483	0.2752	0.2806	0.0351
Bicbanco	BICBANCO	PN	canceled	BICB4	7450604000189	2111	21113	BANKS	2014	1.79714e+07	24.0133	0.0139	-3.8052	1.59595e+06	0.2134	1.23619e+07	4.17016e+06	1.148e+07		146833		0.3699			5	4	0	1	1	0	0	0	0	0	0	0	0			Level 1	46.4851	80.8742	91.2733	13.5469	36.313	52.8848	0.2752	0.2806	0.0444
Biomm	BIOMM SA	ON	active	BIOM3	4752991000110	1930	19305	PHARMACEUTICALS AND HYGIENE	2002	16904		0				600.346	0	7749.29	437.033	2319.52			0.1631		6	5	0	1	0	0	0	1	0	0	1	0	0			Traditional
Biomm	BIOMM SA	ON	active	BIOM3	4752991000110	1930	19305	PHARMACEUTICALS AND HYGIENE	2003	18327.8		0				3257.71	153.626	1113.26	23.1491	2081.76			0.1148		3	3	0	0	0	0	0	0	0	0	0	0	0			Traditional	47.0573	85.5249	85.5249	12.743	20.5969	20.5969	0.3202	0.3202	0.0195
Biomm	BIOMM SA	ON	active	BIOM3	4752991000110	1930	19305	PHARMACEUTICALS AND HYGIENE	2004	23671.2		0		9621.41		3659.32	6149.07	1003.33	0	1681.76		0.7784	0.071		3	3	0	0	0	0	0	0	0	0	0	0	0			Traditional
Biomm	BIOMM SA	ON	active	BIOM3	4752991000110	1930	19305	PHARMACEUTICALS AND HYGIENE	2005	29080.9		0	-25.4852	36291.7	1.0017	16682.4	6693.33	7298.45	0	1525.78	5252.33	1.8008	0.0525		3	3	0	0	0	0	0	0	0	0	0	0	0			Traditional
Biomm	BIOMM SA	ON	active	BIOM3	4752991000110	1930	19305	PHARMACEUTICALS AND HYGIENE	2006	20017.4		0	0.0538	54297.2	2.4333	6575.57	7899.65	1672.15	0	1577.19	12046.5	3.3521	0.0788	1.2936	3	3	0	0	0	0	0	0	0	0	0	0	0			Traditional
Biomm	BIOMM SA	ON	active	BIOM3	4752991000110	1930	19305	PHARMACEUTICALS AND HYGIENE	2007	16672.7		0	-54.7852	87627.8		11052.7	9448.48	1229.8	0	1318.99	3462.34	6.4116	0.0791	-0.7126	3	3	0	0	0	0	0	0	0	0	0	0	0			Traditional	47.0573	85.5249	85.5249	12.743	20.5969	20.5969	0.3202	0.3202	0.0195
Biomm	BIOMM SA	ON	active	BIOM3	4752991000110	1930	19305	PHARMACEUTICALS AND HYGIENE	2008	19737.4		0	-60.9039	31630.1		16605.7	22943.7	1907.24	0	6107.52	4944.02	3.5097	0.3094	0.4279	4	4	0	0	0	0	0	1	0.0002	0	1	615927	615927			Traditional
Biomm	BIOMM SA	ON	active	BIOM3	4752991000110	1930	19305	PHARMACEUTICALS AND HYGIENE	2009	24314.9		0	-44.8622	83839.2		5359.27	11231.6	11188.1	0	992.86	955.156	3.6703	0.0408	-0.8068	4	4	0	0	0	0	0	1	0	0	1	1.71904e+06	1.71904e+06			Traditional
Biomm	BIOMM SA	ON	active	BIOM3	4752991000110	1930	19305	PHARMACEUTICALS AND HYGIENE	2010	7203.56		0	-87.0797	65245.6		4197.06		1815.94	0	1401.75	1300.88	9.388	0.1946	0.362	5	5	0	0	1	0	0	1	0.0001	0	1	2.09697e+06	2.09697e+06			Traditional
Biomm	BIOMM SA	ON	active	BIOM3	4752991000110	1930	19305	PHARMACEUTICALS AND HYGIENE	2011	17298.7		0	-37.251	57230		12208.3		4680.98	0	7846.79	0	3.7435	0.4536		5	5	0	0	1	0	0	2	0	0	1	2.56607e+06	2.56607e+06			Traditional	47.0515	80.0081	80.0081	27.2605	57.6442	62.5162	0.3151	0.3151	0.1414
Biomm	BIOMM SA	ON	active	BIOM3	4752991000110	1930	19305	PHARMACEUTICALS AND HYGIENE	2012	10845.9		0	-169.789	108486		21393.6		1711.28	0	9019.36	0	11.8172	0.8316		5	5	0	0	1	0	0	1	0	0	1	8.06922e+06	8.06922e+06			Traditional	47.0515	81.3578	86.1239	27.9956	58.3792	67.5293	0.3159	0.3171	0.1455
Biomm	BIOMM SA	ON	active	BIOM3	4752991000110	1930	19305	PHARMACEUTICALS AND HYGIENE	2013	169789		0.0001	-7.285	367178	-0.7285	12591.7		116574	0	20032.6	0	1.5501	0.118		5	5	0	0	0	0	0	1	0	0	1	1.29565e+07	1.29565e+07			Traditional	47.0515	81.3578	86.1239	27.9956	58.3792	67.5293	0.3159	0.3171	0.1455
Biomm	BIOMM SA	ON	active	BIOM3	4752991000110	1930	19305	PHARMACEUTICALS AND HYGIENE	2014	207506		0.0003	-7.0799	305166	-0.1174	7809.62		128232	0	36714.9	0	0.8903	0.1769		7	7	0	0	0	1	0	2	0	1	0.5	2.9042e+07	1.4521e+07			Bovespa Plus	20.8942	47.974	65.9617				0.0804	0.0967
Biomm	BIOMM SA	ON	active	BIOM3	4752991000110	1930	19305	PHARMACEUTICALS AND HYGIENE	2015	239816		0.0003	3.606	180255	-0.2279	14474.2		136165	0	68182.9	0	0.2442	0.2843		7	7	0	0	0	0	0	1	0	0	1	1.60677e+07	1.60677e+07			Bovespa Plus	20.8942	44.7427	59.5504				0.0729	0.084
Biosev	LDC BIOENERGIA SA	ON	active	BSEV3	15527906000136	2284	22845	AGRICULTURE (SUGAR, ALCOOL AND CANA)	2012	1.17797e+07		0				4.06639e+06		2.7054e+06	1.55328e+06	5.19968e+06			0.5733		9	9	0	0	3	0	0	1	0.0001	0	1	947941	947941			Traditional
Biosev	LDC BIOENERGIA SA	ON	active	BSEV3	15527906000136	2284	22845	AGRICULTURE (SUGAR, ALCOOL AND CANA)	2013	1.10405e+07		0.0026	-7.0675	2.49475e+06		3.45093e+06		2.38918e+06	1.07119e+06	4.76168e+06	5.44027e+06	0.4192	0.5283		9	9	0	0	3	0	0	3	0.0007	0	1	4.81378e+06	4.81378e+06			New Market	49.7771	62.8573	72.6126				0.2564	0.2612
Biosev	LDC BIOENERGIA SA	ON	active	BSEV3	15527906000136	2284	22845	AGRICULTURE (SUGAR, ALCOOL AND CANA)	2014	9.82278e+06		0.001	-15.2314	1.71249e+06	0.0161	3.10349e+06		2.14478e+06	1.18996e+06	4.07485e+06	4.56133e+06	0.3931	0.536	-0.1616	9	9	0	0	4	0	0	2	0	0	1	1.14445e+06	1.14445e+06			New Market	49.7771	62.8573	72.6126				0.2564	0.2612
Biosev	LDC BIOENERGIA SA	ON	active	BSEV3	15527906000136	2284	22845	AGRICULTURE (SUGAR, ALCOOL AND CANA)	2015	1.07097e+07		0	-5.3043	1.11829e+06	-0.3364	3.66384e+06		2.73487e+06	1.09769e+06	3.4867e+06	6.59949e+06	0.2937	0.4281	0.4468	9	9	0	0	3	0	0	2	0	0	1	759247	759247			New Market	59.5782	70.921	79.4553				0.3614	0.365
Blue Tree	BLUE TREE HOTELS	ON	canceled	CTWR3	66542002000110	1776	17760	HOSTING AND TOURISM	2002	79512.5		0	3.214			73115.7	322.024	76519.9	3408.86	1401.47	254271		0.0605	0.3166	5	3	0	1	0	0	0	0	0	0	0	0	0			Traditional
Blue Tree	BLUE TREE HOTELS	ON	canceled	CTWR3	66542002000110	1776	17760	HOSTING AND TOURISM	2003	82854.9		0	1.9278			77576.9	275.685	79483.5	4236.29	1220.56	303654		0.0659	0.1942	5	3	0	1	0	1	0	2	0	1	0.5	0	0			Traditional
Blue Tree	BLUE TREE HOTELS	ON	canceled	CTWR3	66542002000110	1776	17760	HOSTING AND TOURISM	2004	90383.9		0	-1.7441			86429.2	882.071	85326.2	4212.82	1181.77	331628		0.0597	0.0921	5	3	0	1	0	0	0	0	0	0	0	0	0			Traditional
Blue Tree	BLUE TREE HOTELS	ON	canceled	CTWR3	66542002000110	1776	17760	HOSTING AND TOURISM	2005	86360.1		0	-2.1235			85057.3	229.465	80736.4	3125.53	1043.36	363213		0.0483	0.0952	4	3	0	0	0	0	0	0	0	0	0	0	0			Traditional
Blue Tree	BLUE TREE HOTELS	ON	canceled	CTWR3	66542002000110	1776	17760	HOSTING AND TOURISM	2006	79364.3		0	14.0997			43825.8	22376.7	77595.3	1930.51	852.047	308869		0.0351	-0.1496	4	3	0	0	0	0	0	0	0	0	0	0	0			Traditional	99.1984	99.1984	99.1984				0.984	0.984
BM&F	BOLSA DE MERCADORIAS & FUTUROS - BM&F S/A	ON	canceled	BMEF3	54641030000106	2121	21210	STOCK EXCHANGES / Commodities and Futures	2007	3.6636e+06		0.0429	3.2632	3.90369e+07		1.16731e+06	171299	2.76524e+06	0	219455	220752	10.2659	0.0599		11	11	0	0	6	5	0	8	0.0065	0.2857	0.75	2.51407e+08	1.87729e+08			New Market
BmfBovespa	BM&F BOVESPA S/A	ON	active	BVMF3	9346601000125	2161	21610	STOCK EXCHANGES / Commodities and Futures	2008	3.31336e+07		0.5446	3.1677	1.9408e+07		1.74465e+06	75785.4	3.1876e+06	0	406157	2.62525e+06	0.5445	0.0123		11	11	0	0	5	2	0	7	0.005	0.2381	0.7959	6.32953e+08	5.10011e+08			New Market	6.4027	6.4027	6.4027				0.0041	0.0041
BmfBovespa	BM&F BOVESPA S/A	ON	active	BVMF3	9346601000125	2161	21610	STOCK EXCHANGES / Commodities and Futures	2009	3.29628e+07	48.8252	3.5408	4.1605	3.81825e+07	1.8127	1.80675e+06	486644	4.32064e+06	0	422429	2.36047e+06	1.0968	0.0128	-0.1009	11	11	0	0	5	2	0	7	0.0061	0.2381	0.7959	9.4997e+08	7.76288e+08			New Market	6.3926	8.4259	8.4259				0.0045	0.0045
BmfBovespa	BM&F BOVESPA S/A	ON	active	BVMF3	9346601000125	2161	21610	STOCK EXCHANGES / Commodities and Futures	2010	3.32271e+07	36.4684	3.0657	5.0565	3.81631e+07	0.59	2.07901e+06		3.73991e+06	0	544581	3.11878e+06	1.0986	0.0164	0.3213	11	11	0	0	4	1	0	5	0.0055	0.2	0.84	4.44875e+08	3.4172e+08			New Market
BmfBovespa	BM&F BOVESPA S/A	ON	active	BVMF3	9346601000125	2161	21610	STOCK EXCHANGES / Commodities and Futures	2011	3.25159e+07	35.9166	2.6828	4.4448	2.60436e+07	1.2982	2.6602e+06		3.30968e+06	0	497443	2.94705e+06	0.781	0.0153	-0.0551	11	11	0	0	4	2	0	6	0.0022	0.2	0.8333	4.7315e+08	3.87304e+08			New Market	5.1256	13.285	13.285				0.0061	0.0061
BmfBovespa	BM&F BOVESPA S/A	ON	active	BVMF3	9346601000125	2161	21610	STOCK EXCHANGES / Commodities and Futures	2012	3.14478e+07	33.538	2.4676	4.4488	3.52179e+07	0.9744	2.16268e+06		4.60545e+06	0	475040	2.71706e+06	1.0422	0.0151	-0.078	11	11	0	0	4	2	0	6	0.0101	0.2	0.8333	4.67435e+08	3.86526e+08			New Market	5.2913	15.5985	18.1348				0.0081	0.0088
BmfBovespa	BM&F BOVESPA S/A	ON	active	BVMF3	9346601000125	2161	21610	STOCK EXCHANGES / Commodities and Futures	2013	3.18441e+07	30.4064	2.2968	4.1741	2.57528e+07	0.7883	3.33342e+06		5.31149e+06	0	525758	2.64872e+06	0.7466	0.0165	-0.0252	11	11	0	0	4	2	0	9	0.003	0.25	0.7778	4.59714e+08	4.39427e+08			New Market	6.5611	17.0547	24.5157				0.0098	0.013
BmfBovespa	BM&F BOVESPA S/A	ON	active	BVMF3	9346601000125	2161	21610	STOCK EXCHANGES / Commodities and Futures	2014	2.95123e+07	39.6839	2.5991	3.8292	2.05821e+07	1.3105	2.18622e+06		3.21865e+06	0	491804	2.37087e+06	0.6624	0.0167	-0.1049	11	11	0	0	4	1	0	6	0.0003	0.4	0.6667	3.89611e+08	3.84665e+08			New Market	10.4394	22.5967	30.7701				0.0184	0.0219
BmfBovespa	BM&F BOVESPA S/A	ON	active	BVMF3	9346601000125	2161	21610	STOCK EXCHANGES / Commodities and Futures	2015	2.74708e+07	34.4261	2.3569	8.3753	2.02641e+07	0.9051	2.18939e+06		9.05685e+06	0	478039	2.33867e+06	0.4877	0.0174	-0.0136	11	11	0	0	6	1	0	8	0.0003	0.25	0.7812	3.73567e+08	3.51607e+08			New Market	10.9283	23.655	29.7864				0.0202	0.0229
Bombril	BOMBRIL SA	PN	active	BOBR4	50564053000103	1219	12190	PHARMACEUTICALS AND HYGIENE	2002	5.34159e+06	50.7315	0.1975	25.9918	718349	0.5401	480304	1.17913e+06	332983	37124.8	210058	1.0896e+06	0.3898	0.0463	0.1321	5	5	0	0	0	0	0	0	0	0	0	0	0			Traditional	100	100	100	4.8193	9.0183	9.0183	1	1	0.0041
Bombril	BOMBRIL SA	PN	active	BOBR4	50564053000103	1219	12190	PHARMACEUTICALS AND HYGIENE	2003	1.19138e+06	55.1425	0.2033	-327.396	437402	1.092	377232	1.33192e+06	223280	29704.5	176076	772342	1.6393	0.1727	-0.2912	6	5	0	1	0	0	0	1	0.0004	0	1	0	0			Traditional
Bombril	BOMBRIL SA	PN	active	BOBR4	50564053000103	1219	12190	PHARMACEUTICALS AND HYGIENE	2004	677636	50.0438	0.0919	-139.615	526863	1.337	457464	1.64745e+06	145774	33143.2	151429	884860	3.7175	0.2724	0.1457	6	6	0	0	0	0	0	3	0.0001	0	1	2.11138e+06	2.11138e+06			Traditional	100	100	100	1.0143	1.0143	1.0143	1	1	0.0001
Bombril	BOMBRIL SA	PN	active	BOBR4	50564053000103	1219	12190	PHARMACEUTICALS AND HYGIENE	2005	903761	50.9996	0.0528	1.4026	557325	0.6929	713990	1.21624e+06	262200	28381.4	273695	1.21298e+06	2.4937	0.3342	0.3708	5	5	0	0	0	0	0	0	0	0	0	0	0			Traditional	100	100	100	0.0004	0.0004	0.0004	1	1	0
Bombril	BOMBRIL SA	PN	active	BOBR4	50564053000103	1219	12190	PHARMACEUTICALS AND HYGIENE	2006	742090	48.9047	0.0258	-53.1104	917642	0.7163	444299	1.64868e+06	304450	22627.9	306278	1.17197e+06	3.6772	0.4432	-0.0338	5	4	0	0	0	0	0	0	0	0	0	0	0			Traditional	55	100	100	30.7855	67.7553	67.7557	0.505	0.505	0.1666
Bombril	BOMBRIL SA	PN	active	BOBR4	50564053000103	1219	12190	PHARMACEUTICALS AND HYGIENE	2007	736303	40.5087	0.0239	21.2315	1.35578e+06	0.7524	379228	1.19079e+06	326305	27570.8	293320	1.12045e+06	3.5679	0.4358	-0.044	5	4	0	0	0	0	0	0	0	0	0	0	0			Traditional	65.3606	100	100	22.9176	60.7989	72.2281	0.5472	0.5472	0.1251
Bombril	BOMBRIL SA	PN	active	BOBR4	50564053000103	1219	12190	PHARMACEUTICALS AND HYGIENE	2008	747239	45.7596	0.0053	1.4713	363884	0.1955	416517	1.11854e+06	294914	54397	317710	1.22146e+06	2.2194	0.498	0.0902	4	4	0	0	0	0	0	1	0.0003	0	1	122911	122911			Traditional	65.3606	100	100	23.6883	61.1909	72.5058	0.5472	0.5472	0.1273
Bombril	BOMBRIL SA	PN	active	BOBR4	50564053000103	1219	12190	PHARMACEUTICALS AND HYGIENE	2009	812725	50.2327	0.0042	74.6176	740554	1.0232	333010	807840	401689	73244.9	290265	1.31054e+06	1.9108	0.4473	0.0729	4	4	0	0	0	0	0	1	0.0006	0	1	1.22907e+06	1.22907e+06			Traditional	65.3606	100	100	23.9275	61.8088	73.2227	0.5472	0.5472	0.1299
Bombril	BOMBRIL SA	PN	active	BOBR4	50564053000103	1219	12190	PHARMACEUTICALS AND HYGIENE	2010	984828		0.0029	4.221	749237	0.5234	306074		361855	94669.5	458982	1.19397e+06	0.8003	0.5622	-0.0889	4	4	0	0	0	0	0	0	0	0	0	0	0			Traditional
Bombril	BOMBRIL SA	PN	active	BOBR4	50564053000103	1219	12190	PHARMACEUTICALS AND HYGIENE	2011	944506		0.0013	-2.8185	655795	1.0829	375972		375574	113064	441351	1.17801e+06	0.8145	0.587	-0.0134	4	4	0	0	0	1	0	2	0.0001	1	0.5	6.00977e+06	3.00488e+06			Traditional	65.3606	100	100	23.9274	61.8086	81.2305	0.5472	0.5472	0.1299
Bombril	BOMBRIL SA	PN	active	BOBR4	50564053000103	1219	12190	PHARMACEUTICALS AND HYGIENE	2012	937578		0.0003	-3.4155	542166	-0.0345	394722		429650	124510	405749	1.29492e+06	0.6738	0.5656	0.0992	4	4	0	0	0	1	0	2	0.0006	1	0.5	7.50133e+06	3.75067e+06			Traditional	65.3606	100	100	22.4549	60.3361	86.8354	0.5472	0.5472	0.123
Bombril	BOMBRIL SA	PN	active	BOBR4	50564053000103	1219	12190	PHARMACEUTICALS AND HYGIENE	2013	873797		0.0004	-21.6773	424152	0.0944	465395		422906	47442.7	384958	1.44125e+06	0.5883	0.4949	0.113	4	4	0	0	0	0	0	0	0	0	0	0	0			Traditional	65.3606	100	100	22.2263	60.6842	87.2185	0.5472	0.5472	0.1245
Bombril	BOMBRIL SA	PN	active	BOBR4	50564053000103	1219	12190	PHARMACEUTICALS AND HYGIENE	2014	872467		0.0003	-7.6166	151197	0.3304	457756		436031	100034	385477	1.346e+06	0.3129	0.5565	-0.0661	3	3	0	0	0	0	0	0	0	0	0	0	0			Traditional	65.3606	100	100	21.9409	60.3986	81.0816	0.5472	0.5472	0.1232
Bombril	BOMBRIL SA	PN	active	BOBR4	50564053000103	1219	12190	PHARMACEUTICALS AND HYGIENE	2015	732453		0.0002	-53.7366	89195.2	0.3691	545066		309413	81192	355980	1.15157e+06	0.5544	0.5969	-0.1445	4	4	0	0	0	0	0	0	0	0	0	0	0			Traditional	65.3606	100	100	21.9031	60.3634	85.5446	0.5472	0.5472	0.1231
Bompreco Bah	BOMPREÇO - HIPER BOMPREÇO	ON	canceled	IDCO3	97422620000150	1443	14435	COMPANY ADM. PARTICIPATIONS - TRADE (WHOLESALE AND RETAIL)	2002	1.84201e+06		0	-4.1612			334613	934552	474351	239124	741072	2.52031e+06		0.5321	-0.0488	3	2	0	1	0	0	0	1	0	0	1	0	0			Traditional
Bompreco Bah	BOMPREÇO - HIPER BOMPREÇO	ON	canceled	IDCO3	97422620000150	1443	14435	COMPANY ADM. PARTICIPATIONS - TRADE (WHOLESALE AND RETAIL)	2003	1.69764e+06		0	-4.1364			440081	172897	467839	205970	627448	2.35136e+06		0.4909	-0.067	3	2	0	0	0	0	0	1	0	0	1	0	0			Traditional
Bompreco Bah	BOMPREÇO - HIPER BOMPREÇO	ON	canceled	IDCO3	97422620000150	1443	14435	COMPANY ADM. PARTICIPATIONS - TRADE (WHOLESALE AND RETAIL)	2004	1.55215e+06		0	0.2528			407964	132221	555571	230387	562602	2.32754e+06		0.5109	-0.0101	3	2	0	1	0	0	0	0	0	0	0	0	0			Traditional	99.9012	99.9012	99.9012	99.9012	99.9012	99.9012	0.998	0.998	0.998
Bonaire Part	BONAIRE	ON	active	BNPA3B	2117801000167	1656	16560	COMPANY. ADM. PARTICIPATIONS - ELECTRICAL ENERGY	2002	852164		0	-35.3012			80.5061	0	29278.9	0	0	0		0		6	5	1	0	0	1	0	5	0.0011	1	0.2	2.95072e+07	5.90145e+06			Traditional
Bonaire Part	BONAIRE	ON	active	BNPA3B	2117801000167	1656	16560	COMPANY. ADM. PARTICIPATIONS - ELECTRICAL ENERGY	2003	1.1091e+06		0	5.1988			334.61	0	18778.1	0	0	0		0		6	5	0	1	0	2	0	8	0.0061	0.6071	0.4688	4.52396e+07	1.36174e+07			Traditional	88.7404	100	100				0.8002	0.8002
Bonaire Part	BONAIRE	ON	active	BNPA3B	2117801000167	1656	16560	COMPANY. ADM. PARTICIPATIONS - ELECTRICAL ENERGY	2004	1.19827e+06		0	16.4944			88942.4	0	107329	0	0	0		0		6	5	1	0	0	2	0	10	0.0183	0.6	0.46	6.4946e+07	2.46525e+07			Traditional
Bonaire Part	BONAIRE	ON	active	BNPA3B	2117801000167	1656	16560	COMPANY. ADM. PARTICIPATIONS - ELECTRICAL ENERGY	2005	1.30766e+06		0	24.7646			255068	0	184495	0	0	0		0		6	5	1	0	0	2	0	12	0	0.2424	0.7778	5.39279e+07	3.68231e+07			Traditional
Bonaire Part	BONAIRE	ON	active	BNPA3B	2117801000167	1656	16560	COMPANY. ADM. PARTICIPATIONS - ELECTRICAL ENERGY	2006	1.60546e+06		0	21.1734			567934	0	486775	0	0	0		0		6	5	1	0	0	0	0	7	0.0091	0.4762	0.5918	3.24275e+07	1.43208e+07
Bonaire Part	BONAIRE	ON	active	BNPA3B	2117801000167	1656	16560	COMPANY. ADM. PARTICIPATIONS - ELECTRICAL ENERGY	2007	1.60316e+06		0	23.223			591297	0	508248	0	0	0		0		6	5	1	0	0	0	0	5	0.0191	0.2	0.84	3.17583e+07	2.54067e+07
Bonaire Part	BONAIRE	ON	active	BNPA3B	2117801000167	1656	16560	COMPANY. ADM. PARTICIPATIONS - ELECTRICAL ENERGY	2008	1.48509e+06		0	21.3645			184067	0	429665	0	0	0		0		6	4	1	0	0	2	0	8	0.0267	0.6429	0.4375	4.6503e+07	2.44256e+07
Bonaire Part	BONAIRE	ON	active	BNPA3B	2117801000167	1656	16560	COMPANY. ADM. PARTICIPATIONS - ELECTRICAL ENERGY	2009	1.59503e+06		0	18.3014			184695	0	564863	0	0	0		0		6	4	1	0	0	1	0	9	0.0414	0.5	0.5556	7.73087e+07	3.92943e+07
Bonaire Part	BONAIRE	ON	active	BNPA3B	2117801000167	1656	16560	COMPANY. ADM. PARTICIPATIONS - ELECTRICAL ENERGY	2010	1.77298e+06		0	18.731			69256.7	0	543541	0	0	0		0		6	4	1	0	0	2	0	10	0.0136	0.3778	0.66	1.00951e+08	5.75377e+07
Bonaire Part	BONAIRE	ON	active	BNPA3B	2117801000167	1656	16560	COMPANY. ADM. PARTICIPATIONS - ELECTRICAL ENERGY	2011	851412		0	33.0999			100041	0	625552	0	0	0		0		6	4	1	0	0	0	0	10	0.0215	0.4	0.64	1.08062e+08	7.52145e+07
Bonaire Part	BONAIRE	ON	active	BNPA3B	2117801000167	1656	16560	COMPANY. ADM. PARTICIPATIONS - ELECTRICAL ENERGY	2012	406488		0	10.2178			23156.9	0	298438	0	0	0		0		5	3	1	0	0	0	0	11	0.1166	0.4545	0.5868	1.15136e+08	7.10291e+07				100	100	100				1	1
Bonaire Part	BONAIRE	ON	active	BNPA3B	2117801000167	1656	16560	COMPANY. ADM. PARTICIPATIONS - ELECTRICAL ENERGY	2013	371988		0	7.9597			13560.7	0	269230	0	0	0		0		6	4	1	0	0	0	0	7	0.0143	0.4762	0.5918	8.97598e+07	5.37743e+07				100	100	100				1	1
Bonaire Part	BONAIRE	ON	active	BNPA3B	2117801000167	1656	16560	COMPANY. ADM. PARTICIPATIONS - ELECTRICAL ENERGY	2014	93854.2		0	23.2282			11576.9	0	30790.1	0	0	0		0		6	4	1	0	0	0	0	5	0.0002	0.2	0.84	8.42488e+07	8.00084e+07				100	100	100				1	1
Bonaire Part	BONAIRE	ON	active	BNPA3B	2117801000167	1656	16560	COMPANY. ADM. PARTICIPATIONS - ELECTRICAL ENERGY	2015	72027.4		0	10.7493			3911.43	0	7597.33	0	0	0		0		6	4	1	0	0	1	0	4	0.0001	0.5	0.625	6.51544e+07	3.28192e+07				100	100	100				1	1
Botucatu Tex	STAROUP	PN	canceled	STRP4	61087581000135	1098	10987	TEXTILE AND CLOTHING	2002	99809.2		0	-3.6435	1788.95		42546.3	44848.8	31523.9	7696.39	38562.6	103728	0.6548	0.4635	0.3108	4	3	0	1	0	0	0	0	0	0	0	0	0			Traditional	63.013	97.3995	97.3995	26.4651	55.5519	75.6625	0.5153	0.5153	0.113
Botucatu Tex	STAROUP	PN	canceled	STRP4	61087581000135	1098	10987	TEXTILE AND CLOTHING	2003	98909.8		0.0008	0.4298	9084.07	1.4997	47480.9	39534.5	33282.1	8396.81	36555.2	126715	0.72	0.4545	0.2216	3	3	0	0	0	0	0	0	0	0	0	0	0			Traditional	63.013	97.3995	97.3995	26.4651	55.5519	75.6625	0.5153	0.5153	0.113
Botucatu Tex	STAROUP	PN	canceled	STRP4	61087581000135	1098	10987	TEXTILE AND CLOTHING	2004	92337.7		0.0022	0.1546	8442.4	1.3327	45650.6	35386.5	30217.3	9178.62	35176.6	136752	0.7412	0.4804	0.0792	3	3	0	0	0	0	0	0	0	0	0	0	0			Traditional	63.013	97.3995	97.3995	26.4651	55.5519	75.6625	0.5153	0.5153	0.113
Botucatu Tex	STAROUP	PN	canceled	STRP4	61087581000135	1098	10987	TEXTILE AND CLOTHING	2005	86056.6		0.0023	-3.6922	6130.39	0.2685	43874	34569.6	28609.1	11367.8	31893.6	128601	0.7824	0.5027	-0.0596	3	3	0	0	0	0	0	0	0	0	0	0	0			Traditional	63.013	97.3995	97.3995	26.4651	55.5519	75.6625	0.5153	0.5153	0.113
Botucatu Tex	STAROUP	PN	canceled	STRP4	61087581000135	1098	10987	TEXTILE AND CLOTHING	2006	135765		0.0034	-3.2113	28245	3.2379	53481.9	43660.7	32836.6	17918.2	75377.2	96631.2	0.8137	0.6872	-0.2486	3	3	0	0	0	0	0	0	0	0	0	0	0			Traditional	63.013	97.3995	97.3995	26.4651	55.5519	75.6625	0.5153	0.5153	0.113
Botucatu Tex	STAROUP	PN	canceled	STRP4	61087581000135	1098	10987	TEXTILE AND CLOTHING	2007	119665	94.7068	0.0189	-17.8039	23114.6	3.4305	60521.1	43197.5	26540.3	15666.2	70012.2	56201	0.969	0.716	-0.4184	3	3	0	0	0	0	0	0	0	0	0	0	0			Traditional	63.013	97.3995	97.3995	26.4651	55.5519	75.6625	0.5153	0.5153	0.113
Botucatu Tex	STAROUP	PN	canceled	STRP4	61087581000135	1098	10987	TEXTILE AND CLOTHING	2008	100836	117.544	0.0048	-34.4914	7000.64	0.7233	75584.2	44713.2	14571.9	7411.65	64423.1	27271.6	1.1914	0.7124	-0.5147	3	3	0	0	0	0	0	0	0	0	0	0	0			Traditional	63.013	97.3995	97.3995	26.4651	55.5519	75.6625	0.5153	0.5153	0.113
Botucatu Tex	STAROUP	PN	canceled	STRP4	61087581000135	1098	10987	TEXTILE AND CLOTHING	2009	74924.1	104.422	0.0035	-3.8784	11053.8	-0.3916	53933.2	40422.3	6957.57	3324.08	50365.6	20132.1	1.3584	0.7166	-0.2618	3	3	0	0	0	0	0	0	0	0	0	0	0			Traditional	63.013	97.3995	97.3995	26.4651	52.9302	62.9006	0.5153	0.5153	0.107
Bovespa Holding	BOVESPA	ON	canceled	BOVH3	8695953000123	2116	21164	STOCK EXCHANGES / Commodities and Futures	2007	3.33069e+06		0.157	8.8602	4.14979e+07		679070	0	3.08506e+06	0	164306	844587	11.7369	0.0493		11	11	0	0	5	6	1	12	0.007	0.197	0.8194	2.5726e+08	1.99237e+08			New Market
BR Brokers	BRASIL BROKERS	ON	active	BBRK3	8613550000198	2118	21180	COMPANY ADM. PARTICIPATIONS - CIVIL CONSTRUCTION, MAT. CONSTR. AND DECORATION	2007	556294		0.0011	-2.6874	3.55027e+06		45246.6	3347.59	542444	0	9012.5	48377.3	5.4942	0.0162		5	4	0	1	1	0	0	2	0.0022	0	1	3.15737e+07	3.15737e+07			New Market
BR Brokers	BRASIL BROKERS	ON	active	BBRK3	8613550000198	2118	21180	COMPANY ADM. PARTICIPATIONS - CIVIL CONSTRUCTION, MAT. CONSTR. AND DECORATION	2008	723080	93.3406	0.0341	5.9818	440279	2.5487	107639	15228.8	179117	0	42133.2	337008	0.5311	0.0583	5.9662	5	4	0	1	1	0	0	2	0.0004	0	1	8.90218e+06	8.90218e+06			New Market
BR Brokers	BRASIL BROKERS	ON	active	BBRK3	8613550000198	2118	21180	COMPANY ADM. PARTICIPATIONS - CIVIL CONSTRUCTION, MAT. CONSTR. AND DECORATION	2009	743123	63.6922	0.0339	9.4821	1.66343e+06	2.5726	94273.1	4389.1	218119	0	48793.1	391710	2.0777	0.0657	0.1623	5	4	0	1	1	0	0	1	0.0001	0	1	1.0517e+07	1.0517e+07			New Market	18.4336	33.686	35.9189				0.0467	0.0472
BR Brokers	BRASIL BROKERS	ON	active	BBRK3	8613550000198	2118	21180	COMPANY ADM. PARTICIPATIONS - CIVIL CONSTRUCTION, MAT. CONSTR. AND DECORATION	2010	787048	46.4381	0.1722	14.2881	2.34228e+06	1.1693	101428		293443	0	59791.5	555602	2.7321	0.076	0.4184	5	4	0	1	1	0	0	2	0	0	1	9.24014e+06	9.24014e+06			New Market	14.5863	20.8282	20.8284				0.0242	0.0242
BR Brokers	BRASIL BROKERS	ON	active	BBRK3	8613550000198	2118	21180	COMPANY ADM. PARTICIPATIONS - CIVIL CONSTRUCTION, MAT. CONSTR. AND DECORATION	2011	1.27331e+06	38.8302	0.1509	12.7586	1.46917e+06	1.7406	159867	70336	368831	0	68481.9	567842	1.0449	0.0538	0.022	5	4	0	1	1	0	0	1	0	0	1	7.09201e+06	7.09201e+06			New Market	9.2852	17.0472	21.7868				0.012	0.0132
BR Brokers	BRASIL BROKERS	ON	active	BBRK3	8613550000198	2118	21180	COMPANY ADM. PARTICIPATIONS - CIVIL CONSTRUCTION, MAT. CONSTR. AND DECORATION	2012	1.19363e+06	38.1936	0.2284	10.4046	1.68983e+06	1.4495	133580	69825.1	348957	0	72368	504167	1.2938	0.0606	-0.1121	5	4	0	1	1	0	0	1	0	0	1	8.61528e+06	8.61528e+06			New Market	10.0051	21.6014	25.8034				0.0191	0.02
BR Brokers	BRASIL BROKERS	ON	active	BBRK3	8613550000198	2118	21180	COMPANY ADM. PARTICIPATIONS - CIVIL CONSTRUCTION, MAT. CONSTR. AND DECORATION	2013	1.12682e+06	32.1186	0.2169	10.4546	1.37262e+06	-0.1116	124589	39570.4	335531	0	66316.4	464401	1.0661	0.0589	-0.0789	5	4	0	1	1	0	0	0	0	0	0	0	0			New Market	10.0474	27.4938	41.4197				0.0253	0.0351
BR Brokers	BRASIL BROKERS	ON	active	BBRK3	8613550000198	2118	21180	COMPANY ADM. PARTICIPATIONS - CIVIL CONSTRUCTION, MAT. CONSTR. AND DECORATION	2014	738293	37.3724	0.14	-2.7069	544606	0.7809	62570.6	29971.9	192278	0	55598.4	326929	0.6026	0.0753	-0.296	5	5	0	0	1	1	0	2	0	1	0.5	4.61914e+06	2.30957e+06			New Market	10.9474	29.4061	39.8578				0.0291	0.0346
BR Brokers	BRASIL BROKERS	ON	active	BBRK3	8613550000198	2118	21180	COMPANY ADM. PARTICIPATIONS - CIVIL CONSTRUCTION, MAT. CONSTR. AND DECORATION	2015	521982	54.1306	0.0621	-17.951	252870	0.7037	38686.2	28541.2	111810	0	30764.3	175450	0.399	0.0589	-0.4633	5	5	0	0	1	1	0	3	0	0.3333	0.7778	9.75943e+06	8.87293e+06			New Market	16.4918	31.4146	42.1309				0.0385	0.0443
BR Ferrovias	BRASIL FERROVIAS S.A.	ON	canceled	FRPS3	2457269000127	1735	17353	TRANSPORTATION AND LOGISTICS SERVICES	2002	4.12368e+06		0	-19.8903			882212	3.41034e+06	179683	6629.1	2.5712e+06	660935		0.6251	0.4778	15	15	0	0	0	2	0	4	0.0056	0.6667	0.5	1.36169e+07	1.01543e+07			Traditional
BR Ferrovias	BRASIL FERROVIAS S.A.	ON	canceled	FRPS3	2457269000127	1735	17353	TRANSPORTATION AND LOGISTICS SERVICES	2003	3.83723e+06		0	-18.6911			1.59301e+06	3.45708e+06	211768	5541.06	2.49114e+06	846488		0.6506	0.2807	17	17	0	0	0	3	0	6	0	0.2	0.8333	3.56655e+07	2.9743e+07			Traditional
BR Ferrovias	BRASIL FERROVIAS S.A.	ON	canceled	FRPS3	2457269000127	1735	17353	TRANSPORTATION AND LOGISTICS SERVICES	2004	3.55053e+06		0	-24.4127			1.624e+06	3.9205e+06	213934	8750.3	2.42869e+06	880619		0.6865	0.0403	14	14	0	0	0	3	0	4	0.0001	0.5	0.625	2.82457e+07	2.11843e+07			Traditional
BR Ferrovias	BRASIL FERROVIAS S.A.	ON	canceled	FRPS3	2457269000127	1735	17353	TRANSPORTATION AND LOGISTICS SERVICES	2005	4.10252e+06		0	-28.3975			1.29851e+06	3.98668e+06	372340	27850.3	2.78291e+06	1.25143e+06		0.6851	0.4211	13	13	0	0	0	3	0	4	0	0.5	0.625	4.0225e+07	3.01687e+07			Traditional
BR Ferrovias	BRASIL FERROVIAS S.A.	ON	canceled	FRPS3	2457269000127	1735	17353	TRANSPORTATION AND LOGISTICS SERVICES	2006	4.48272e+06		0	-39.1428			778429	5.69234e+06	162127	18976.8	2.96811e+06	1.08678e+06		0.6664	-0.1316	16	16	0	0	0	8	0	10	0.0062	0.3111	0.72	6.82116e+07	5.18038e+07			Traditional
BR Ferrovias	BRASIL FERROVIAS S.A.	ON	canceled	FRPS3	2457269000127	1735	17353	TRANSPORTATION AND LOGISTICS SERVICES	2007	1.87293e+06		0	22.1694			408880	1.96318e+06	440207	18130.9	744414	1.25748e+06		0.4071	0.1571	4	4	0	0	0	2	0	3	0.0001	0.6667	0.5556	2.68027e+07	9.51529e+06			Traditional
BR Home	BR HOME CENTERS S.A.	ON	active	HCBR3	11102250000159	2371	23710	CONSTR. CIVIL, MAT.CONSTR. DECORATION	2014	385074		0	7.6811			244615		253730	154966	61408.7	800692		0.5619		5	4	0	1	1	0	0	1	0	0	1	147918	147918			Traditional
BR Home	BR HOME CENTERS S.A.	ON	active	HCBR3	11102250000159	2371	23710	CONSTR. CIVIL, MAT.CONSTR. DECORATION	2015	364908		0	-2.6417			239435		233086	134933	64439.5	772987		0.5464	-0.0346	5	4	0	1	1	1	0	2	0	1	0.5	288254	144127			Bovespa Plus
BR Insurance	BRASIL INSURANCE PARTICIPAÇÕES E ADMMINITRAÇÃO S/A	ON	active	BRIN3	11721921000160	2221	22217	COMPANY ADM. PARTICIPATIONS - INSURERS AND BROKERS	2010	519781		0.0012	3.6916	2.58521e+06		21449.2		509702	0	2305.09	21141.9	4.0343	0.0044		5	4	0	1	1	0	0	1	0	0	1	2.34228e+06	2.34228e+06			New Market
BR Insurance	BRASIL INSURANCE PARTICIPAÇÕES E ADMMINITRAÇÃO S/A	ON	active	BRIN3	11721921000160	2221	22217	COMPANY ADM. PARTICIPATIONS - INSURERS AND BROKERS	2011	832817	41.5371	0.04	18.1713	2.12702e+06	-0.2878	105242		530530	0	3923.4	202473	2.0433	0.0047	8.5769	4	4	0	0	1	0	0	0	0	0	0	0	0			New Market	21.908	37.0511	48.0251				0.0596	0.0657
BR Insurance	BRASIL INSURANCE PARTICIPAÇÕES E ADMMINITRAÇÃO S/A	ON	active	BRIN3	11721921000160	2221	22217	COMPANY ADM. PARTICIPATIONS - INSURERS AND BROKERS	2012	1.04878e+06	30.8547	0.1017	14.5943	2.42153e+06	1.1298	166155		475011	0	5890.09	300001	2.0144	0.0056	0.4817	4	4	0	0	1	0	0	0	0	0	0	0	0			New Market	6.5919	17.0445	27.0141				0.0098	0.0148
BR Insurance	BRASIL INSURANCE PARTICIPAÇÕES E ADMMINITRAÇÃO S/A	ON	active	BRIN3	11721921000160	2221	22217	COMPANY ADM. PARTICIPATIONS - INSURERS AND BROKERS	2013	1.04515e+06	29.2028	0.143	12.7778	2.118e+06	-0.1733	164619		325319	0	6733.03	320372	1.8727	0.0064	0.0679	5	5	0	0	2	0	0	0	0	0	0	0	0			New Market	6.4763	17.5478	22.312				0.0103	0.0116
BR Insurance	BRASIL INSURANCE PARTICIPAÇÕES E ADMMINITRAÇÃO S/A	ON	active	BRIN3	11721921000160	2221	22217	COMPANY ADM. PARTICIPATIONS - INSURERS AND BROKERS	2014	838059	87.1135	0.0971	2.2239	368353	0.0778	129469		145686	0	11043.8	264350	0.4202	0.0132	-0.1749	5	5	0	0	4	0	0	0	0	0	0	0	0			New Market	10.8526	24.443	34.3647				0.0216	0.0265
BR Insurance	BRASIL INSURANCE PARTICIPAÇÕES E ADMMINITRAÇÃO S/A	ON	active	BRIN3	11721921000160	2221	22217	COMPANY ADM. PARTICIPATIONS - INSURERS AND BROKERS	2015	507599	77.4623	0.0612	-21.4749	102566	2.3505	81574.2		94267	0	5467.29	201265	0.1771	0.0108	-0.2386	5	5	0	0	3	0	0	1	0	0	1	226746	226746			New Market	10.4825	28.5727	40.1133				0.0275	0.0342
BR Malls Par	BR MALLS PARTICIPAÇOES S.A.	ON	active	BRML3	6977745000191	1990	19909	COMPANY ADM. PARTICIPATIONS - TRADE (WHOLESALE AND RETAIL)	2005	48.1135		0				0	0	1.8505	0	0			0		6	5	0	1	0	2	0	10	0	0.9556	0.14	1.35149e+07	4.05438e+06			Traditional
BR Malls Par	BR MALLS PARTICIPAÇOES S.A.	ON	active	BRML3	6977745000191	1990	19909	COMPANY ADM. PARTICIPATIONS - TRADE (WHOLESALE AND RETAIL)	2006	1.22227e+06		0	0.1436			155078	138205	269051	0	301001	33938.7		0.2463		7	6	0	1	1	2	0	11	0.0477	0.7818	0.2893	2.66711e+07	7.48652e+06			New Market	98.6969	99.9847	100	96.9416	100	100	0.9743	0.9743	0.9407
BR Malls Par	BR MALLS PARTICIPAÇOES S.A.	ON	active	BRML3	6977745000191	1990	19909	COMPANY ADM. PARTICIPATIONS - TRADE (WHOLESALE AND RETAIL)	2007	4.79346e+06		0.1576	-2.5086	7.03021e+06		322099	1.41608e+06	1.14579e+06	0	2.57195e+06	359316	1.5902	0.5366	9.5872	7	6	0	1	1	2	0	10	0.0007	0.8	0.28	1.14576e+07	8.19526e+06			New Market	16.1249	42.9235	57.7331				0.0626	0.077
BR Malls Par	BR MALLS PARTICIPAÇOES S.A.	ON	active	BRML3	6977745000191	1990	19909	COMPANY ADM. PARTICIPATIONS - TRADE (WHOLESALE AND RETAIL)	2008	5.53579e+06	84.0251	0.0892	-0.816	2.51882e+06	1.362	287342	2.36067e+06	1.44857e+06	0	2.97757e+06	530754	0.6717	0.5379	0.4771	6	5	0	1	1	1	0	12	0.0198	0.8333	0.2361	8.32034e+06	3.22925e+06			New Market	16.0542	42.7353	57.4801				0.062	0.0764
BR Malls Par	BR MALLS PARTICIPAÇOES S.A.	ON	active	BRML3	6977745000191	1990	19909	COMPANY ADM. PARTICIPATIONS - TRADE (WHOLESALE AND RETAIL)	2009	1.31585e+07	45.4472	0.2238	12.9319	6.70176e+06	1.1893	476902	4.80213e+06	1.94331e+06	0	19076.4	616740	0.7628	0.0014	0.162	7	6	0	1	1	3	0	13	0.0808	0.7308	0.3254	2.28451e+07	1.22167e+07			New Market	12.265	25.709	37.4182				0.0241	0.031
BR Malls Par	BR MALLS PARTICIPAÇOES S.A.	ON	active	BRML3	6977745000191	1990	19909	COMPANY ADM. PARTICIPATIONS - TRADE (WHOLESALE AND RETAIL)	2010	1.55166e+07	32.4291	0.5109	6.0008	1.01241e+07	0.1178	741876		756020	0	17168.1	810546	0.6516	0.0011	0.3142	9	7	0	1	2	2	0	12	0.2662	0.8333	0.2361	2.12779e+07	9.89331e+06			New Market	12.1838	29.0831	37.1746				0.0295	0.0332
BR Malls Par	BR MALLS PARTICIPAÇOES S.A.	ON	active	BRML3	6977745000191	1990	19909	COMPANY ADM. PARTICIPATIONS - TRADE (WHOLESALE AND RETAIL)	2011	1.941e+07	36.7489	0.8391	5.6077	1.11535e+07	-0.1077	1.4226e+06		1.26158e+06	0	15551.5	1.19983e+06	0.5829	0.0008	0.4803	10	6	0	1	4	0	0	3	0.0006	0	1	3.35924e+06	3.35924e+06			New Market	3.5399	10.4454	16.5349				0.0036	0.0055
BR Malls Par	BR MALLS PARTICIPAÇOES S.A.	ON	active	BRML3	6977745000191	1990	19909	COMPANY ADM. PARTICIPATIONS - TRADE (WHOLESALE AND RETAIL)	2012	2.33183e+07	32.5811	1.0185	10.7542	1.5863e+07	0.6073	1.87121e+06		1.65124e+06	0	14054.1	1.47859e+06	0.6897	0.0006	0.2323	10	6	0	1	4	0	0	3	0.0203	0	1	3.74783e+06	3.74783e+06			New Market	7.8497	12.9196	12.9196				0.0087	0.0087
BR Malls Par	BR MALLS PARTICIPAÇOES S.A.	ON	active	BRML3	6977745000191	1990	19909	COMPANY ADM. PARTICIPATIONS - TRADE (WHOLESALE AND RETAIL)	2013	2.31432e+07	29.4026	1.2721	4.0148	9.56048e+06	0.8879	1.71799e+06		1.16007e+06	0	12662.2	1.54992e+06	0.4372	0.0005	0.0482	9	6	0	1	4	1	0	3	0.0014	0.3333	0.7778	2.06182e+07	1.37455e+07			New Market	5.3692	10.3625	10.3625				0.0054	0.0054
BR Malls Par	BR MALLS PARTICIPAÇOES S.A.	ON	active	BRML3	6977745000191	1990	19909	COMPANY ADM. PARTICIPATIONS - TRADE (WHOLESALE AND RETAIL)	2014	2.29512e+07	38.8281	0.909	3.0126	8.72517e+06	1.3363	967263		1.36826e+06	0	12595.6	1.54681e+06	0.3627	0.0005	-0.002	9	6	0	1	4	0	0	1	0	0	1	388335	388335			New Market	10.2904	20.5781	20.5781				0.0207	0.0207
BR Malls Par	BR MALLS PARTICIPAÇOES S.A.	ON	active	BRML3	6977745000191	1990	19909	COMPANY ADM. PARTICIPATIONS - TRADE (WHOLESALE AND RETAIL)	2015	2.15975e+07	40.5467	0.9039	0.3199	5.36247e+06	0.8975	1.41015e+06		1.51689e+06	0	11830.3	1.4391e+06	0.2433	0.0005	-0.0696	7	5	0	1	4	0	0	1	0	0	1	2.3648e+06	2.3648e+06			New Market	13.7531	30.6581	30.8868				0.0355	0.0355
BR Pharma	BRASIL PHARMA SA	ON	active	BPHA3	11395624000171	2250	22500	COMPANY ADM. PARTICIPATIONS - PHARMACEUTICAL AND HYGIENE	2010	431880		0	-9.1851			256270		183435	86444.2	29171.2	239619		0.2677		1	0	0	1	0	0	0	0	0	0	0	0	0			Traditional
BR Pharma	BRASIL PHARMA SA	ON	active	BPHA3	11395624000171	2250	22500	COMPANY ADM. PARTICIPATIONS - PHARMACEUTICAL AND HYGIENE	2011	1.44627e+06		0.0031	0.7842	1.87107e+06		327085		871143	312399	97441.5	1.39368e+06	1.1335	0.2834	4.8163	11	9	0	1	1	2	0	5	0.0009	0.5	0.6	7.40855e+06	5.5725e+06			New Market	21.6228	49.8375	71.3875				0.0866	0.1099
BR Pharma	BRASIL PHARMA SA	ON	active	BPHA3	11395624000171	2250	22500	COMPANY ADM. PARTICIPATIONS - PHARMACEUTICAL AND HYGIENE	2012	3.78082e+06	32.772	0.0202	0.1024	4.77563e+06	0.4922	904924		1.64139e+06	718627	237655	3.53424e+06	1.2584	0.2529	1.5359	11	9	0	1	1	2	0	5	0.0224	0.5	0.6	1.84145e+07	1.21651e+07			New Market	17.0194	41.774	54.7733				0.0597	0.0681
BR Pharma	BRASIL PHARMA SA	ON	active	BPHA3	11395624000171	2250	22500	COMPANY ADM. PARTICIPATIONS - PHARMACEUTICAL AND HYGIENE	2013	3.84777e+06	31.4159	0.179	-4.8377	2.13119e+06	0.4397	1.16154e+06		1.79124e+06	934211	274649	4.04284e+06	0.633	0.3142	0.1439	11	9	0	1	1	1	0	4	0.0007	0.8333	0.375	1.07788e+07	4.41865e+06			New Market	15.2844	35.4527	35.8616				0.0442	0.0442
BR Pharma	BRASIL PHARMA SA	ON	active	BPHA3	11395624000171	2250	22500	COMPANY ADM. PARTICIPATIONS - PHARMACEUTICAL AND HYGIENE	2014	3.01328e+06	48.6556	0.0851	-23.5182	1.08662e+06	1.1251	1.37543e+06		1.0243e+06	749980	232527	4.13434e+06	0.726	0.3261	0.0226	11	10	0	0	1	2	0	5	0.0001	0.4	0.68	7.91366e+06	4.15061e+06			New Market	15.2844	37.5938	46.616				0.0483	0.0555
BR Pharma	BRASIL PHARMA SA	ON	active	BPHA3	11395624000171	2250	22500	COMPANY ADM. PARTICIPATIONS - PHARMACEUTICAL AND HYGIENE	2015	2.43635e+06	86.5355	0.0356	-28.0522	37529.4	1.7006	1.77827e+06		854041	620401	159195	3.57396e+06	0.6494	0.32	-0.1355	12	11	0	1	1	2	0	5	0.0001	0.5	0.6	4.97051e+06	2.00573e+06			New Market	15.2431	39.4988	48.0078				0.0536	0.0604
BR Propert	BR PROPERTIES S.A.	ON	active	BRPR3	6977751000149	1992	19925	COMPANY. ADM. PARTICIPATIONS - NO MAIN SECTOR	2006	123.796		0				10.7649	0	1.7942	0	0			0		10	9	0	0	0	4	0	13	0.0497	0.641	0.4083	8.40083e+07	5.32157e+07			Traditional	98.7455	99.978	99.9927	97.0728	100	100	0.9752	0.9752	0.9432
BR Propert	BR PROPERTIES S.A.	ON	active	BRPR3	6977751000149	1992	19925	COMPANY. ADM. PARTICIPATIONS - NO MAIN SECTOR	2007	2.1725e+06		0	-1.04			132980	859980	501044	0	1.67242e+06	37959.1		0.7698		10	9	0	0	0	5	0	14	0.0009	0.5824	0.4592	6.7428e+07	4.28628e+07			Traditional
BR Propert	BR PROPERTIES S.A.	ON	active	BRPR3	6977751000149	1992	19925	COMPANY. ADM. PARTICIPATIONS - NO MAIN SECTOR	2008	2.17545e+06		0	-0.1177			139735	921268	224489	0	1.95561e+06	142090		0.8989	2.7433	10	10	0	0	0	2	0	11	0.0196	1	0.0909	8.62813e+06	784375			Traditional
BR Propert	BR PROPERTIES S.A.	ON	active	BRPR3	6977751000149	1992	19925	COMPANY. ADM. PARTICIPATIONS - NO MAIN SECTOR	2009	2.58401e+06		0	1.7448			196472	940955	234419	34949.5	2.33686e+06	184353		0.9179	0.2974	10	10	0	0	0	3	0	12	0.0793	0.8333	0.2361	1.91528e+07	3.48756e+06			Traditional
BR Propert	BR PROPERTIES S.A.	ON	active	BRPR3	6977751000149	1992	19925	COMPANY. ADM. PARTICIPATIONS - NO MAIN SECTOR	2010	7.49458e+06		0.0671	15.932	3.71928e+06		617158		455382	0	2588.41	303288	0.5178	0.0003	0.6451	5	5	0	0	1	1	0	12	0.2657	0.8333	0.2361	2.03975e+07	3.67557e+06			New Market	11.2988	21.1656	27.9994				0.0177	0.0201
BR Propert	BR PROPERTIES S.A.	ON	active	BRPR3	6977751000149	1992	19925	COMPANY. ADM. PARTICIPATIONS - NO MAIN SECTOR	2011	8.87591e+06	30.0979	0.2352	5.2087	4.59011e+06	0.1767	334319		1.62752e+06	0	4623.95	478362	0.3714	0.0005	0.5773	13	12	0	1	1	5	0	15	0.0055	0.4762	0.5556	1.80756e+07	1.31358e+07			New Market	5.3736	15.5099	24.1282				0.008	0.0117
BR Propert	BR PROPERTIES S.A.	ON	active	BRPR3	6977751000149	1992	19925	COMPANY. ADM. PARTICIPATIONS - NO MAIN SECTOR	2012	2.00555e+07	28.7399	0.5302	7.9705	1.03486e+07	0.3218	1.09053e+06		1.2249e+06	0	11419.6	830119	0.5093	0.0006	0.7353	16	12	0	1	1	5	0	16	0.1974	0.5	0.5312	2.46131e+07	1.66092e+07			New Market	28.2341	41.0687	41.8546				0.0888	0.0888
BR Propert	BR PROPERTIES S.A.	ON	active	BRPR3	6977751000149	1992	19925	COMPANY. ADM. PARTICIPATIONS - NO MAIN SECTOR	2013	1.90145e+07	29.8881	0.7885	0.4547	6.89583e+06	0.6178	1.43917e+06		1.74711e+06	0	10684.1	1.14765e+06	0.3465	0.0006	0.3825	15	11	0	1	1	3	0	6	0.0016	0.5333	0.5556	3.65947e+07	1.89093e+07			New Market	24.4945	36.3796	41.984				0.0672	0.0695
BR Propert	BR PROPERTIES S.A.	ON	active	BRPR3	6977751000149	1992	19925	COMPANY. ADM. PARTICIPATIONS - NO MAIN SECTOR	2014	1.38467e+07	34.4263	0.6111	2.2312	3.53252e+06	0.9237	592288		1.08689e+06	0	10234.6	977088	0.2194	0.0007	-0.1486	10	6	0	1	2	3	0	8	0.0003	0.3214	0.7188	2.98707e+07	1.88125e+07			New Market	18.646	36.9984	49.0121				0.0517	0.0595
BR Propert	BR PROPERTIES S.A.	ON	active	BRPR3	6977751000149	1992	19925	COMPANY. ADM. PARTICIPATIONS - NO MAIN SECTOR	2015	9.56679e+06	34.9561	0.3418	-8.4016	2.62198e+06	0.4912	804934		1.6079e+06	0	9269.71	754237	0.1901	0.001	-0.2281	10	6	0	1	2	4	0	9	0.0002	0.3056	0.7284	2.51541e+07	1.68318e+07			New Market	19.5479	46.7485	62.4965				0.0753	0.089
Bradesco	BANCO BRADESCO S.A.	PN	active	BBDC4	60746948000112	90	906	BANKS	2002	3.28404e+08	41.9506	5.0921	1.4259	3.34409e+07	1.3605	1.97317e+08	1.0548e+08	2.53574e+08		5.94585e+06		0.2517			9	8	0	0	0	5	1	12	0.0078	0.8485	0.2222	1.06187e+08	2.19489e+07	BANCO BRADESCO SA	Level 2	Level 1	47.9883	64.01	64.01	2.8401	3.1709	3.1709	0.256	0.256	0.0008
Bradesco	BANCO BRADESCO S.A.	PN	active	BBDC4	60746948000112	90	906	BANKS	2003	3.70591e+08	30.0984	3.7747	1.3148	4.77703e+07	0.7487	2.25323e+08	1.16455e+08	2.91846e+08		4.9468e+06		0.2636			8	7	0	1	0	1	0	8	0.0004	0.7857	0.3125	1.51202e+08	2.7489e+07	BANCO BRADESCO SA	Level 2	Level 1	49.9051	66.4698	66.4698	2.346	2.3598	2.3598	0.2765	0.2765	0.0006
Bradesco	BANCO BRADESCO S.A.	PN	active	BBDC4	60746948000112	90	906	BANKS	2004	3.61681e+08	31.4737	2.3124	1.6615	5.62287e+07	0.8787	2.37548e+08	9.41507e+07	2.73961e+08		4.52443e+06		0.3151			8	7	0	1	0	1	0	3	0.0006	1	0.3333	1.84109e+08	6.13696e+07	BANCO BRADESCO SA	Level 2	Level 1
Bradesco	BANCO BRADESCO S.A.	PN	active	BBDC4	60746948000112	90	906	BANKS	2005	3.86172e+08	33.6067	3.2089	2.6466	1.19791e+08	0.8502	2.3083e+08	1.1922e+08	2.91349e+08		3.7301e+06		0.4622			8	7	0	1	0	1	0	2	0	1	0.5	2.04039e+08	1.0202e+08	BANCO BRADESCO SA	Level 2	Level 1	47.9195	68.2462	73.2506	5.0161	9.7828	9.8967	0.2528	0.2553	0.0046
Bradesco	BANCO BRADESCO S.A.	PN	active	BBDC4	60746948000112	90	906	BANKS	2006	4.76432e+08	33.3435	3.7399	1.9066	1.52146e+08	1.5126	2.89318e+08	1.42487e+08	3.54139e+08		3.90296e+06		0.4824			7	6	0	1	0	1	0	3	0.0002	0.6667	0.5556	2.75658e+08	9.71482e+07	BANCO BRADESCO SA	Level 2	Level 1	48.383	67.7901	72.933	4.3581	6.9068	6.9247	0.2567	0.2593	0.0024
Bradesco	BANCO BRADESCO S.A.	PN	active	BBDC4	60746948000112	90	906	BANKS	2007	5.86016e+08	32.9377	3.0498	2.3509	1.84597e+08	1.1833	3.66615e+08	1.66668e+08	4.46376e+08		3.98386e+06		0.4633			8	7	0	1	0	1	0	5	0.0018	0.4	0.68	5.74448e+08	3.58359e+08	BANCO BRADESCO SA	Level 2	Level 1	48.3829	68.7078	73.7942	3.3508	3.603	3.6054	0.26	0.2624	0.0011
Bradesco	BANCO BRADESCO S.A.	PN	active	BBDC4	60746948000112	90	906	BANKS	2008	7.3697e+08	59.6666	3.1184	1.6844	1.05992e+08	0.8268	4.02977e+08	2.7747e+08	5.58782e+08		5.32484e+06		0.3089			9	8	0	1	0	2	0	5	0.0031	0.4	0.68	2.52691e+08	1.11363e+08	BANCO BRADESCO SA	Level 2	Level 1	48.2161	68.3263	68.3348	2.0467	2.0734	2.0734	0.2578	0.2578	0.0004
Bradesco	BANCO BRADESCO S.A.	PN	active	BBDC4	60746948000112	90	906	BANKS	2009	7.87057e+08	36.5285	2.9264	1.5876	1.60587e+08	1.0919	4.64266e+08	2.56136e+08	5.79732e+08		5.36954e+06		0.3828			9	8	0	1	0	1	0	6	0.0038	0.3333	0.7222	4.77985e+08	2.66271e+08	BANCO BRADESCO SA	Level 2	Level 1	48.2162	70.8905	70.9007	1.0068	1.0353	1.0376	0.2652	0.2652	0.0001
Bradesco	BANCO BRADESCO S.A.	PN	active	BBDC4	60746948000112	90	906	BANKS	2010	9.35839e+08	25.9693	2.3307	1.5913	1.61129e+08	1.484	5.83147e+08	2.80943e+08	6.58277e+08		5.58641e+06		0.3921			9	8	0	1	0	1	0	5	0.0023	0.1	0.92	4.99739e+08	4.14527e+08	BANCO BRADESCO SA	Level 2	Level 1	47.6022	64.6426	64.6426	0.994	1.018	1.018	0.2556	0.2556	0.0001
Bradesco	BANCO BRADESCO S.A.	PN	active	BBDC4	60746948000112	90	906	BANKS	2011	1.04968e+09	28.8082	2.717	1.4665	1.47446e+08	1.0095	6.43719e+08	3.27576e+08	7.75348e+08		6.14602e+06		0.3271			9	8	0	1	0	2	0	6	0.0053	0.1333	0.8889	3.6681e+08	3.14979e+08	BANCO BRADESCO SA	Level 2	Level 1	48.6636	73.9338	73.9338	5.0799	7.5423	7.6182	0.2727	0.2727	0.0029
Bradesco	BANCO BRADESCO S.A.	PN	active	BBDC4	60746948000112	90	906	BANKS	2012	1.14488e+09	24.0762	2.6526	1.3023	1.71789e+08	0.2688	7.70254e+08	2.81776e+08	8.16502e+08		6.15572e+06		0.3558			9	8	0	1	0	2	0	6	0.0165	0.1333	0.8889	3.94427e+08	3.41638e+08	BANCO BRADESCO SA	Level 2	Level 1	48.6003	73.8377	73.9715	5.0799	7.7759	7.8518	0.272	0.272	0.0032
Bradesco	BANCO BRADESCO S.A.	PN	active	BBDC4	60746948000112	90	906	BANKS	2013	1.1167e+09	25.6767	2.896	1.3333	1.575e+08	1.0847	7.71637e+08	2.56256e+08	7.37692e+08		5.79898e+06		0.4009			8	7	0	1	0	2	0	6	0.0052	0.1333	0.8889	3.32466e+08	2.91529e+08	BANCO BRADESCO SA	Level 2	Level 1	48.6003	73.8377	73.9755	5.0799	7.5725	7.6485	0.272	0.272	0.0031
Bradesco	BANCO BRADESCO S.A.	PN	active	BBDC4	60746948000112	90	906	BANKS	2014	1.19264e+09	36.9935	3.3007	1.473	1.68183e+08	1.4474	8.58922e+08	2.38732e+08	8.03222e+08		5.70655e+06		0.3879			9	8	0	1	0	1	0	6	0.0002	0.0667	0.9444	2.41593e+08	2.19958e+08	BANCO BRADESCO SA	Level 2	Level 1	48.6003	73.8377	73.9755	5.0799	7.687	7.763	0.272	0.272	0.0031
Bradesco	BANCO BRADESCO S.A.	PN	active	BBDC4	60746948000112	90	906	BANKS	2015	1.06391e+09	34.2209	3.6314	1.6975	1.04462e+08	1.2175	7.01935e+08	2.68179e+08	7.02936e+08		5.79842e+06		0.3493			10	9	0	1	0	0	0	6	0.0001	0.0667	0.9444	1.67797e+08	1.56772e+08	BANCO BRADESCO SA	Level 2	Level 1	48.6003	73.8377	73.9755	5.0799	7.687	7.763	0.272	0.272	0.0031
Bradespar	BRADESPAR S/A	PN	active	BRAP4	3847461000192	1872	18724	COMPANY ADM. PARTICIPATIONS - MINERAL EXTRACTION	2002	1.74321e+07	48.9463	0.493	-2.3652	1.9227e+06	0.8322	3.75948e+06	1.03441e+07	3.91536e+06	411356	4.77517e+06	5.38343e+06	0.7183	0.2975	-0.0044	9	9	0	0	0	5	1	14	0.0078	0.6703	0.3776	1.3606e+08	3.40513e+07			Level 1	36.5902	65.3898	76.1841	4.8896	7.59	7.59	0.1754	0.187	0.003
Bradespar	BRADESPAR S/A	PN	active	BRAP4	3847461000192	1872	18724	COMPANY ADM. PARTICIPATIONS - MINERAL EXTRACTION	2003	1.23059e+07	36.3354	0.413	-1.3553	3.5934e+06	0.3048	2.02402e+06	7.41792e+06	3.00535e+06	261246	3.82466e+06	6.31322e+06	0.8363	0.332	0.1727	8	8	0	0	0	1	0	9	0.0004	0.7222	0.358	1.87981e+08	6.24161e+07			Level 1	36.5902	65.3898	76.1841	4.8896	7.59	7.59	0.1754	0.187	0.003
Bradespar	BRADESPAR S/A	PN	active	BRAP4	3847461000192	1872	18724	COMPANY ADM. PARTICIPATIONS - MINERAL EXTRACTION	2004	1.15061e+07	39.4053	0.6076	3.7359	7.43543e+06	1.6614	1.92233e+06	4.93351e+06	2.70674e+06	332099	3.90105e+06	5.32618e+06	1.0357	0.3679	-0.1563	8	8	0	0	0	1	0	9	0.0021	0.5278	0.5309	2.47837e+08	1.61573e+08			Level 1
Bradespar	BRADESPAR S/A	PN	active	BRAP4	3847461000192	1872	18724	COMPANY ADM. PARTICIPATIONS - MINERAL EXTRACTION	2005	1.17459e+07	37.7116	1.0104	11.0862	9.57631e+06	1.1719	2.6734e+06	3.84305e+06	2.80956e+06	355583	4.75886e+06	5.73798e+06	1.1612	0.4354	0.0773	8	8	0	0	0	1	0	5	0	0.3	0.76	3.39959e+08	2.71967e+08			Level 1	36.591	65.3916	76.1854	5.3439	6.7535	6.7535	0.1754	0.187	0.003
Bradespar	BRADESPAR S/A	PN	active	BRAP4	3847461000192	1872	18724	COMPANY ADM. PARTICIPATIONS - MINERAL EXTRACTION	2006	1.43606e+07	34.482	1.259	10.334	1.57867e+07	1.4432	1.73478e+06	6.36111e+06	3.42124e+06	646955	7.96626e+06	6.35007e+06	1.4699	0.5998	0.1067	8	8	0	0	0	1	0	3	0.0004	0.3333	0.7778	4.13087e+08	2.75747e+08			Level 1	36.5902	65.3898	80.2465	7.7667	14.5678	14.7003	0.1754	0.1875	0.0092
Bradespar	BRADESPAR S/A	PN	active	BRAP4	3847461000192	1872	18724	COMPANY ADM. PARTICIPATIONS - MINERAL EXTRACTION	2007	1.44231e+07	40.7675	1.2329	13.9661	2.94114e+07	1.0565	1.76813e+06	5.56675e+06	2.59841e+06	705766	9.03599e+06	6.36356e+06	2.4165	0.6754	0.0021	8	8	0	0	0	2	0	4	0.0029	0.3333	0.75	6.52134e+08	4.891e+08			Level 1
Bradespar	BRADESPAR S/A	PN	active	BRAP4	3847461000192	1872	18724	COMPANY ADM. PARTICIPATIONS - MINERAL EXTRACTION	2008	1.93452e+07	70.54	1.0254	9.6525	1.07383e+07	1.108	4.05137e+06	6.71594e+06	6.06989e+06	912752	1.0521e+07	6.71671e+06	0.8451	0.591	0.0555	10	10	0	0	0	3	0	5	0.0059	0.3	0.76	3.30944e+08	2.43557e+08			Level 1
Bradespar	BRADESPAR S/A	PN	active	BRAP4	3847461000192	1872	18724	COMPANY ADM. PARTICIPATIONS - MINERAL EXTRACTION	2009	1.72771e+07	47.4304	0.8099	8.6615	2.12244e+07	1.1057	1.73733e+06	7.16656e+06	3.90664e+06	534253	1.05136e+07	4.42743e+06	1.5486	0.6395	-0.3408	8	8	0	0	0	2	0	4	0.0108	0.3333	0.75	5.40991e+08	4.05744e+08			Level 1
Bradespar	BRADESPAR S/A	PN	active	BRAP4	3847461000192	1872	18724	COMPANY ADM. PARTICIPATIONS - MINERAL EXTRACTION	2010	2.09651e+07	31.8864	0.6868	12.4656	2.23498e+07	1.2271	3.65564e+06		6.40873e+06	646994	1.12018e+07	7.16645e+06	0.9656	0.5652	0.6186	8	8	0	0	0	1	0	2	0.0015	1	0.5	5.64843e+08	2.82421e+08			Level 1	36.6325	70.8687	76.2721	8.0812	9.1876	9.1876	0.1938	0.1968	0.0066
Bradespar	BRADESPAR S/A	PN	active	BRAP4	3847461000192	1872	18724	COMPANY ADM. PARTICIPATIONS - MINERAL EXTRACTION	2011	1.4803e+07	31.6235	0.6666	18.8423	1.58309e+07	0.4275	1.06588e+06		1.00663e+06	0	51.532	0	1.0734	0		8	8	0	0	0	2	0	4	0.0037	0.3333	0.75	4.28432e+08	2.84878e+08			Level 1	36.6325	76.2721	77.6392	0.9739	1.438	1.438	0.2177	0.2179	0.0001
Bradespar	BRADESPAR S/A	PN	active	BRAP4	3847461000192	1872	18724	COMPANY ADM. PARTICIPATIONS - MINERAL EXTRACTION	2012	1.4405e+07	26.7466	0.5884	4.3101	1.45814e+07	0.6849	1.31808e+06		1.15075e+06	0	42.1096	0	1.0239	0		8	8	0	0	0	2	0	4	0.0134	0.3333	0.75	4.62651e+08	3.04863e+08			Level 1	36.6325	76.2721	77.6392	15.6518	29.3523	30.6577	0.2177	0.2179	0.0345
Bradespar	BRADESPAR S/A	PN	active	BRAP4	3847461000192	1872	18724	COMPANY ADM. PARTICIPATIONS - MINERAL EXTRACTION	2013	1.33526e+07	32.8258	0.6288	-0.4394	1.00598e+07	1.2688	41144.4		1.37388e+06	0	33.5471	0	0.6536	0		8	8	0	0	0	2	0	4	0.0042	0.5	0.625	3.85203e+08	1.94757e+08			Level 1	36.6325	76.2721	84.7576	15.6518	29.3523	35.3047	0.2177	0.223	0.0345
Bradespar	BRADESPAR S/A	PN	active	BRAP4	3847461000192	1872	18724	COMPANY ADM. PARTICIPATIONS - MINERAL EXTRACTION	2014	1.22482e+07	34.0661	0.584	0.9575	5.42381e+06	0.4996	1.40397e+06		1.09665e+06	0	28.024	0	0.4679	0		9	9	0	0	0	1	0	3	0.0001	0.6667	0.5556	2.95294e+08	1.55401e+08			Level 1	36.6325	76.2721	77.6392	15.6518	29.3523	30.6577	0.2177	0.2179	0.0345
Bradespar	BRADESPAR S/A	PN	active	BRAP4	3847461000192	1872	18724	COMPANY ADM. PARTICIPATIONS - MINERAL EXTRACTION	2015	1.01226e+07	52.6189	0.6294	-26.7194	1.74323e+06	1.6503	35804.4		394670	0	22.1561	0	0.1368	0		11	11	0	0	0	1	0	4	0	0.3333	0.75	1.72149e+08	1.29112e+08			Level 1	36.6325	76.2721	77.9262	0.9847	1.8174	1.95	0.2177	0.2179	0.0001
Brasil	BANCO DO BRASIL S.A.	ON	active	BBAS3	191	102	1023	BANKS	2002	4.70603e+08	54.4269	0.6403	0.9911	1.65009e+07	1.5084	3.51037e+08	9.81763e+07	2.44291e+08		7.17357e+06		0.4705			7	6	0	1	0	0	0	10	0.0073	0.2889	0.74	4.0038e+07	2.19885e+07	BANCO DO BRASIL SA	Level 2	Traditional	71.7779	91.3563	92.8709				0.5376	0.5378
Brasil	BANCO DO BRASIL S.A.	ON	active	BBAS3	191	102	1023	BANKS	2003	4.84331e+08	37.79	0.8958	1.0346	3.69721e+07	1.1689	3.67725e+08	9.07251e+07	2.46346e+08		6.97268e+06		0.5143			7	6	0	1	0	0	0	10	0.008	0.3778	0.66	1.86649e+08	1.55011e+08	BANCO DO BRASIL SA	Level 2	Traditional
Brasil	BANCO DO BRASIL S.A.	ON	active	BBAS3	191	102	1023	BANKS	2004	4.67466e+08	37.9192	0.6964	1.2652	5.08104e+07	1.3503	3.5756e+08	8.2057e+07	2.43288e+08		7.12424e+06		0.5287			7	6	0	1	0	0	0	9	0.0021	0.2778	0.7531	2.25379e+08	1.53083e+08	BANCO DO BRASIL SA	Level 2	Traditional
Brasil	BANCO DO BRASIL S.A.	ON	active	BBAS3	191	102	1023	BANKS	2005	4.68139e+08	36.6257	0.8513	1.6419	6.24236e+07	0.7249	3.42696e+08	9.40317e+07	2.4236e+08		7.35102e+06		0.5485			7	6	0	1	0	0	0	6	0	0.2	0.8333	2.53535e+08	2.1577e+08	BANCO DO BRASIL SA	Level 2	Traditional	72.1398	91.7569	93.1457				0.543	0.5431
Brasil	BANCO DO BRASIL S.A.	ON	active	BBAS3	191	102	1023	BANKS	2006	5.31709e+08	46.3906	1.3474	2.0394	9.47676e+07	1.3587	4.012e+08	9.30341e+07	2.78061e+08		7.41537e+06		0.5848			7	6	0	1	3	1	0	10	0.0047	0.1556	0.86	3.20279e+08	2.5957e+08	BANCO DO BRASIL SA	Level 2	New Market
Brasil	BANCO DO BRASIL S.A.	ON	active	BBAS3	191	102	1023	BANKS	2007	6.1447e+08	37.5512	1.5471	1.4139	1.29281e+08	0.5826	4.81117e+08	9.14696e+07	3.5608e+08		7.5496e+06		0.5627			7	6	0	1	3	1	0	10	0.0266	0.1556	0.86	5.51101e+08	4.89527e+08	BANCO DO BRASIL SA	Level 2	New Market	68.6741	85.1549	85.1549				0.4872	0.4872
Brasil	BANCO DO BRASIL S.A.	ON	active	BBAS3	191	102	1023	BANKS	2008	8.45403e+08	69.5429	2.0215	1.6887	6.11163e+07	1.3808	6.13163e+08	1.83688e+08	4.8612e+08		5.47794e+06		0.4398			7	6	0	1	3	0	0	11	0.0046	0.2	0.8182	2.41404e+08	2.1549e+08	BANCO DO BRASIL SA	Level 2	New Market	65.3114	78.3108	78.3108				0.4382	0.4382
Brasil	BANCO DO BRASIL S.A.	ON	active	BBAS3	191	102	1023	BANKS	2009	1.10163e+09	40.3952	1.7273	1.4322	1.18614e+08	1.1151	7.83196e+08	2.62273e+08	6.45175e+08		6.62279e+06		0.471			7	6	0	1	3	0	0	7	0.0045	0.0952	0.9184	4.25828e+08	3.65468e+08	BANCO DO BRASIL SA	Level 2	New Market	65.6031	78.2495	78.2945				0.4413	0.4413
Brasil	BANCO DO BRASIL S.A.	ON	active	BBAS3	191	102	1023	BANKS	2010	1.19082e+09	27.7106	2.2245	1.4427	1.31951e+08	1.4629	7.82028e+08	3.343e+08	7.00338e+08		7.27414e+06		0.4601			1	0	0	1	0	0	0	0	0	0	0	0	0	BANCO DO BRASIL SA	Level 2	New Market	65.2684	78.0689	78.1147				0.4373	0.4373
Brasil	BANCO DO BRASIL S.A.	ON	active	BBAS3	191	102	1023	BANKS	2011	1.35251e+09	30.0816	2.5902	1.2453	9.36063e+07	0.537	8.55667e+08	4.15843e+08	8.0352e+08		7.78424e+06		0.4152			7	6	0	1	0	0	0	13	0.0228	0.3462	0.6805	3.66161e+08	2.12279e+08	BANCO DO BRASIL SA	Level 2	New Market	51.8656	58.9232	59.1854				0.2719	0.2719
Brasil	BANCO DO BRASIL S.A.	ON	active	BBAS3	191	102	1023	BANKS	2012	1.49833e+09	33.258	2.3282	1.0609	9.48594e+07	1.6456	9.45271e+08	4.66505e+08	8.14599e+08		8.73377e+06		0.4619			7	6	0	1	0	0	0	15	0.0722	0.3619	0.6622	3.72559e+08	2.09492e+08	BANCO DO BRASIL SA	Level 2	New Market	51.7805	67.0025	69.4454				0.2812	0.2817
Brasil	BANCO DO BRASIL S.A.	ON	active	BBAS3	191	102	1023	BANKS	2013	1.60337e+09	27.0576	2.2915	1.273	8.42718e+07	1.3811	9.98518e+08	5.15506e+08	9.21185e+08		9.01857e+06		0.4223			6	5	0	1	2	0	0	13	0.0224	0.3718	0.6568	3.90813e+08	2.38582e+08	BANCO DO BRASIL SA	Level 2	New Market	50.7252	64.97	69.3625				0.2696	0.271
Brasil	BANCO DO BRASIL S.A.	ON	active	BBAS3	191	102	1023	BANKS	2014	1.66118e+09	49.109	2.7211	0.8849	7.68177e+07	2.3105	1.07676e+09	4.90746e+08	9.76921e+08		8.82374e+06		0.4018			8	7	0	1	2	0	0	12	0.0005	0.4394	0.5972	3.16697e+08	1.90513e+08	BANCO DO BRASIL SA	Level 2	New Market	50.7252	65.0142	70.4183				0.2697	0.2712
Brasil	BANCO DO BRASIL S.A.	ON	active	BBAS3	191	102	1023	BANKS	2015	1463006870	48.3467	2.2216	1.152	4.29801e+07	1.9412	9.73609e+08	4.03781e+08	8.05288e+08		7.7262e+06		0.4204			9	8	0	1	2	1	0	12	0.0003	0.1515	0.8611	2.25303e+08	1.76527e+08	BANCO DO BRASIL SA	Level 2	New Market	50.7252	66.1054	73.016				0.2706	0.273
Brasil T Par	BRASIL TELECOM PARTICIPAÇÕES S.A.	ON	canceled	BRTP3	2570688000170	1768	17680	COMPANY ADM. PARTICIPATIONS - TELECOMMUNICATIONS	2002	3.70384e+07	51.0981	0.4529	3.6869	1.33835e+07	0.7185	5.70146e+06	1.15748e+07	8.62411e+06	53614.8	2.32965e+07	1.6435e+07	0.5964	0.6304	0.0204	6	6	0	0	0	3	0	32	0.1661	0.8185	0.207	1.76459e+07	3.00149e+06	BRASIL TELECOM PARTICIPAÇÕES SA	Level 2	Level 1	53.4507	58.6606	58.6606	3.5663	3.5663	3.5663	0.2884	0.2884	0.0013
Brasil T Par	BRASIL TELECOM PARTICIPAÇÕES S.A.	ON	canceled	BRTP3	2570688000170	1768	17680	COMPANY ADM. PARTICIPATIONS - TELECOMMUNICATIONS	2003	3.43473e+07	38.1069	0.3762	0.8381	1.52173e+07	0.4824	7.88579e+06	8.79815e+06	9.85122e+06	16924.1	1.92054e+07	1.6831e+07	0.6425	0.5596	0.0241	12	12	0	0	0	7	1	36	0.1784	0.7746	0.2469	2.84339e+07	4.62727e+06	BRASIL TELECOM PARTICIPAÇÕES SA	Level 2	Level 1	53.5922	59.5212	59.5212	3.5213	3.5939	3.5939	0.2899	0.2899	0.0012
Brasil T Par	BRASIL TELECOM PARTICIPAÇÕES S.A.	ON	canceled	BRTP3	2570688000170	1768	17680	COMPANY ADM. PARTICIPATIONS - TELECOMMUNICATIONS	2004	3.66165e+07	41.0398	0.462	1.8942	1.58325e+07	1.598	9.02303e+06	1.11828e+07	1.31862e+07	340376	1.75626e+07	1.79141e+07	0.6334	0.4889	0.0644	10	10	0	0	0	7	1	7	0.0105	0.7143	0.3878	5.30438e+07	3.22688e+07	BRASIL TELECOM PARTICIPAÇÕES SA	Level 2	Level 1	51	57.2496	57.2496	3.4693	3.4693	3.4693	0.2629	0.2629	0.0012
Brasil T Par	BRASIL TELECOM PARTICIPAÇÕES S.A.	ON	canceled	BRTP3	2570688000170	1768	17680	COMPANY ADM. PARTICIPATIONS - TELECOMMUNICATIONS	2005	3.36846e+07	50.616	0.5732	-0.678	1.31467e+07	0.7417	1.00473e+07	1.04398e+07	1.19007e+07	153658	1.537e+07	1.89575e+07	0.6498	0.4609	0.0582	6	6	0	0	0	4	1	13	0	0.8846	0.1834	2.13074e+07	5.02302e+06	BRASIL TELECOM PARTICIPAÇÕES SA	Level 2	Level 1	51.4111	65.7688	67.8222	33.3333	43.5844	51.7126	0.2753	0.2756	0.1164
Brasil T Par	BRASIL TELECOM PARTICIPAÇÕES S.A.	ON	canceled	BRTP3	2570688000170	1768	17680	COMPANY ADM. PARTICIPATIONS - TELECOMMUNICATIONS	2006	3.19248e+07	52.9283	0.4461	3.4362	1.58772e+07	1.8378	8.70595e+06	1.05006e+07	1.34528e+07	115120	1.18477e+07	1.86665e+07	0.6812	0.3747	-0.0154	6	6	0	0	0	5	1	15	0.1385	0.7143	0.3333	2.25206e+07	8.88136e+06	BRASIL TELECOM PARTICIPAÇÕES SA	Level 2	Level 1
Brasil T Par	BRASIL TELECOM PARTICIPAÇÕES S.A.	ON	canceled	BRTP3	2570688000170	1768	17680	COMPANY ADM. PARTICIPATIONS - TELECOMMUNICATIONS	2007	2.99365e+07	44.1599	0.2977	5.347	2.08629e+07	1.5683	8.1197e+06	9.66947e+06	1.2772e+07	56184.2	9.83027e+06	1.91922e+07	0.8664	0.3302	0.0282	6	6	0	0	0	5	1	16	0.2382	0.8833	0.1719	5.0287e+07	1.28008e+07	BRASIL TELECOM PARTICIPAÇÕES SA	Level 2	Level 1
Brasil T Par	BRASIL TELECOM PARTICIPAÇÕES S.A.	ON	canceled	BRTP3	2570688000170	1768	17680	COMPANY ADM. PARTICIPATIONS - TELECOMMUNICATIONS	2008	3.15237e+07	40.4602	0.2778	5.7587	1.91543e+07	0.357	8.06205e+06	1.07994e+07	1.23119e+07	87655.3	9.67279e+06	1.85124e+07	0.8182	0.3096	-0.0354	12	12	0	0	0	7	1	17	0.1413	0.5	0.5294	7.41108e+07	6.23543e+07	BRASIL TELECOM PARTICIPAÇÕES SA	Level 2	Level 1	51.4111	57.6607	58.6094	33.3333	42.7097	45.5744	0.2671	0.2672	0.1156
Brasilagro	BRASILAGRO CIA BRAS DE PROP AGRICOLAS	ON	active	AGRO3	7628528000159	2003	20036	AGRICULTURE (SUGAR, ALCOOL AND CANA)	2005	3264.22		0				2621.42	0	45.6986	0	2.9917			0.0009		9	9	0	0	3	0	0	4	0	0	1	1.58005e+07	1.58005e+07	BRASILAGRO - CO BRASILEIRA DE PROPRIEDADES AGRICOLAS	Level 2
Brasilagro	BRASILAGRO CIA BRAS DE PROP AGRICOLAS	ON	active	AGRO3	7628528000159	2003	20036	AGRICULTURE (SUGAR, ALCOOL AND CANA)	2006	1.09428e+06		0.0003		1.04818e+06		58279.5	5434.49	979010	0	18688.8		0.1214	0.0171		9	9	0	0	3	1	0	7	0.0005	0.1429	0.8776	2.10518e+07	2.06048e+07	BRASILAGRO - CO BRASILEIRA DE PROPRIEDADES AGRICOLAS	Level 2	New Market	11.0088	30.6415	44.4975				0.0316	0.0414
Brasilagro	BRASILAGRO CIA BRAS DE PROP AGRICOLAS	ON	active	AGRO3	7628528000159	2003	20036	AGRICULTURE (SUGAR, ALCOOL AND CANA)	2007	1.28058e+06		0.0051	-0.061	1.00346e+06	0.4272	252694	37831.7	806747	25092.3	58347.8	1289.48	0.4001	0.0652		9	9	0	0	3	3	0	9	0.0017	0.1389	0.8765	4.99365e+07	4.60417e+07	BRASILAGRO - CO BRASILEIRA DE PROPRIEDADES AGRICOLAS	Level 2	New Market
Brasilagro	BRASILAGRO CIA BRAS DE PROP AGRICOLAS	ON	active	AGRO3	7628528000159	2003	20036	AGRICULTURE (SUGAR, ALCOOL AND CANA)	2008	1.13859e+06		0.0064	1.3909	652826	0.2632	145760	62718.5	557979	58359.1	134628	81487.1	0.3177	0.1695	62.1936	9	9	0	0	3	3	0	10	0.0015	0.2222	0.8	1.81636e+07	1.49044e+07	BRASILAGRO - CO BRASILEIRA DE PROPRIEDADES AGRICOLAS	Level 2	New Market
Brasilagro	BRASILAGRO CIA BRAS DE PROP AGRICOLAS	ON	active	AGRO3	7628528000159	2003	20036	AGRICULTURE (SUGAR, ALCOOL AND CANA)	2009	1.05927e+06		0.005	0.7082	957276	0.3429	80040.8	72632.3	474492	71725.9	165123	57197.8	0.6676	0.2236	-0.2981	9	9	0	0	3	3	0	10	0.0023	0.2222	0.8	4.08701e+07	3.62197e+07	BRASILAGRO - CO BRASILEIRA DE PROPRIEDADES AGRICOLAS	Level 2	New Market
Brasilagro	BRASILAGRO CIA BRAS DE PROP AGRICOLAS	ON	active	AGRO3	7628528000159	2003	20036	AGRICULTURE (SUGAR, ALCOOL AND CANA)	2010	1.04726e+06		0.003	-3.0093	943416	0.0104	89832.4	289900	346467	55890.4	17283.8	102040	0.986	0.0699	0.784	8	8	0	0	0	1	0	2	0	1	0.5	1.54067e+07	7.70333e+06	BRASILAGRO - CO BRASILEIRA DE PROPRIEDADES AGRICOLAS	Level 2	New Market	23.225	55.7163	70.8647				0.1067	0.1201
Brasilagro	BRASILAGRO CIA BRAS DE PROP AGRICOLAS	ON	active	AGRO3	7628528000159	2003	20036	AGRICULTURE (SUGAR, ALCOOL AND CANA)	2011	1.01349e+06	26.1381	0.0029	4.8768	777903	0.3273	96427.3		309169	74045.2	23364.9	203589	0.6307	0.0961	0.9952	8	8	0	0	0	1	0	2	0	1	0.5	1.02515e+07	5.12576e+06	BRASILAGRO - CO BRASILEIRA DE PROPRIEDADES AGRICOLAS	Level 2	New Market	25.4394	46.5043	58.9936				0.0869	0.0953
Brasilagro	BRASILAGRO CIA BRAS DE PROP AGRICOLAS	ON	active	AGRO3	7628528000159	2003	20036	AGRICULTURE (SUGAR, ALCOOL AND CANA)	2012	949617	35.3106	0.0074	-1.2915	760859	0.716	130932		358808	51178.1	19213.8	243263	0.6152	0.0741	0.1949	7	7	0	0	3	0	0	0	0	0	0	0	0	BRASILAGRO - CO BRASILEIRA DE PROPRIEDADES AGRICOLAS	Level 2	New Market	25.4394	47.1001	61.9264				0.0882	0.1008
Brasilagro	BRASILAGRO CIA BRAS DE PROP AGRICOLAS	ON	active	AGRO3	7628528000159	2003	20036	AGRICULTURE (SUGAR, ALCOOL AND CANA)	2013	976280	30.4504	0.008	1.3231	676609	-0.3137	192979		274685	34960.4	18076.9	219429	0.6452	0.0543	-0.098	9	9	0	0	4	0	0	0	0	0	0	0	0	BRASILAGRO - CO BRASILEIRA DE PROPRIEDADES AGRICOLAS	Level 2	New Market	25.4394	50.16	59.9624				0.096	0.1008
Brasilagro	BRASILAGRO CIA BRAS DE PROP AGRICOLAS	ON	active	AGRO3	7628528000159	2003	20036	AGRICULTURE (SUGAR, ALCOOL AND CANA)	2014	933332	33.5138	0.0048	-0.7617	611642	0.0918	169428		219280	21478.2	14578.3	220210	0.6249	0.0386	0.0036	9	9	0	0	4	0	0	0	0	0	0	0	0	BRASILAGRO - CO BRASILEIRA DE PROPRIEDADES AGRICOLAS	Level 2	New Market	25.4216	47.1703	57.3187				0.0905	0.0957
Brasilagro	BRASILAGRO CIA BRAS DE PROP AGRICOLAS	ON	active	AGRO3	7628528000159	2003	20036	AGRICULTURE (SUGAR, ALCOOL AND CANA)	2015	953362	22.5569	0.0081	24.5171	662600	0.4985	85425.1		339573	28902.4	10812.2	416570	0.4587	0.0417	0.8917	9	9	0	0	4	0	0	1	0	0	1	0	0	BRASILAGRO - CO BRASILEIRA DE PROPRIEDADES AGRICOLAS	Level 2	New Market	39.6253	52.3009	57.906				0.1653	0.1675
Braskem	BRASKEM	PNA	active	BRKM5	42150391000170	482	4820	CHEMISTRY, PETROCHEMISTRY, FUELS AND RUBBER	2002	3.24048e+07	48.7214	0.2327	-8.1413	1.69204e+06	0.3274	1.25016e+07	1.46677e+07	8.39275e+06	2.04501e+06	1.06427e+07	1.49528e+07	0.6948	0.3915	0.736	11	11	0	0	0	0	0	9	0	0.4722	0.5802	1.26367e+07	7.40544e+06	BRASKEM SA	Level 2	Level 1
Braskem	BRASKEM	PNA	active	BRKM5	42150391000170	482	4820	CHEMISTRY, PETROCHEMISTRY, FUELS AND RUBBER	2003	2.92163e+07	49.5461	0.5203	3.1788	8.5438e+06	2.2823	9.4164e+06	1.4169e+07	8.61251e+06	2.2552e+06	1.07e+07	2.15529e+07	0.8821	0.4434	0.4414	21	21	0	0	0	0	0	6	0	0.2667	0.7778	1.23493e+07	1.01545e+07	BRASKEM SA	Level 2	Level 1	34.6013	75.3827	83.5054	43.1689	58.6522	60.2861	0.2246	0.2312	0.204
Braskem	BRASKEM	PNA	active	BRKM5	42150391000170	482	4820	CHEMISTRY, PETROCHEMISTRY, FUELS AND RUBBER	2004	2.91275e+07	51.0333	1.4353	4.8038	2.09985e+07	2.0132	8.87286e+06	1.14835e+07	1.04324e+07	3.0043e+06	1.0666e+07	2.4094e+07	1.1648	0.4693	0.1179	22	22	0	0	0	0	0	8	0	0.2857	0.75	2.52374e+07	1.70096e+07	BRASKEM SA	Level 2	Level 1
Braskem	BRASKEM	PNA	active	BRKM5	42150391000170	482	4820	CHEMISTRY, PETROCHEMISTRY, FUELS AND RUBBER	2005	2.8851e+07	41.7894	2.451	3.6674	1.18632e+07	1.1474	8.22389e+06	1.18465e+07	1.07661e+07	2.9006e+06	1.11519e+07	2.44481e+07	0.8342	0.4871	0.0147	11	11	0	0	0	0	0	7	0	0.3333	0.7143	2.01941e+07	1.42211e+07	BRASKEM SA	Level 2	Level 1	28.0816	72.9557	82.9764	25.3673	33.9919	34.1853	0.1813	0.1914	0.0703
Braskem	BRASKEM	PNA	active	BRKM5	42150391000170	482	4820	CHEMISTRY, PETROCHEMISTRY, FUELS AND RUBBER	2006	2.92524e+07	36.6421	1.4867	0.6216	9.13037e+06	-0.0841	9.88031e+06	1.15423e+07	1.0677e+07	3.17076e+06	1.21257e+07	2.3554e+07	0.7879	0.5229	-0.0366	10	10	0	0	0	1	0	13	0.0054	0.3077	0.716	7.33153e+07	4.48289e+07	BRASKEM SA	Level 2	Level 1	49.8174	84.6077	84.6077	19.0283	32.3472	38.3085	0.3202	0.3202	0.0452
Braskem	BRASKEM	PNA	active	BRKM5	42150391000170	482	4820	CHEMISTRY, PETROCHEMISTRY, FUELS AND RUBBER	2007	3.5884e+07	40.1082	0.81	2.621	1.0909e+07	0.3405	1.01731e+07	1.47523e+07	1.13297e+07	3.8891e+06	1.45854e+07	3.06827e+07	0.7913	0.5148	0.3027	11	11	0	0	0	1	0	11	0.0489	0.8182	0.2562	9.70447e+07	1.77878e+07	BRASKEM SA	Level 2	Level 1
Braskem	BRASKEM	PNA	active	BRKM5	42150391000170	482	4820	CHEMISTRY, PETROCHEMISTRY, FUELS AND RUBBER	2008	3.68181e+07	58.5523	0.4607	-10.8079	4.57456e+06	0.0806	1.2283e+07	1.85671e+07	1.25724e+07	4.78124e+06	1.68434e+07	2.94306e+07	0.7505	0.5873	-0.0408	22	22	0	0	0	1	0	11	0.1782	0.6545	0.405	7.79433e+07	2.35664e+07	BRASKEM SA	Level 2	Level 1	46.7559	93.3023	93.3023	24.7613	52.566	57.2012	0.3388	0.3388	0.1061
Braskem	BRASKEM	PNA	active	BRKM5	42150391000170	482	4820	CHEMISTRY, PETROCHEMISTRY, FUELS AND RUBBER	2009	3.43681e+07	48.0551	0.4268	4.1494	1.08955e+07	0.8372	1.13348e+07	1.56608e+07	1.09569e+07	2.98378e+06	1.57792e+07	2.39548e+07	0.8705	0.5459	-0.1861	22	22	0	0	0	1	0	11	0.1728	0.6545	0.405	8.11618e+07	2.23066e+07	BRASKEM SA	Level 2	Level 1	62.3176	93.3023	93.3023	23.9939	54.4432	55.3245	0.4844	0.4844	0.1133
Braskem	BRASKEM	PNA	active	BRKM5	42150391000170	482	4820	CHEMISTRY, PETROCHEMISTRY, FUELS AND RUBBER	2010	5.06136e+07	30.2128	0.4761	5.4803	2.22156e+07	0.6078	1.24226e+07		1.28896e+07	4.42704e+06	2.87266e+07	3.78172e+07	0.5172	0.655	0.5787	22	22	0	0	0	0	0	2	0.0011	0	1	5.76379e+08	5.76379e+08	BRASKEM SA	Level 2	Level 1	93.0996	93.93	93.93	22.9046	56.7838	57.19	0.8668	0.8668	0.1133
Braskem	BRASKEM	PNA	active	BRKM5	42150391000170	482	4820	CHEMISTRY, PETROCHEMISTRY, FUELS AND RUBBER	2011	5.14882e+07	42.757	0.6125	-1.3836	1.34818e+07	1.114	1.24903e+07		1.40206e+07	4.99459e+06	2.87301e+07	4.62063e+07	0.3291	0.655	0.2218	21	21	0	0	0	0	0	1	0.0011	0	1	4.01886e+08	4.01886e+08	BRASKEM SA	Level 2	Level 1	93.157	93.9635	93.9635	22.6238	56.1337	56.894	0.8679	0.8679	0.1107
Braskem	BRASKEM	PNA	active	BRKM5	42150391000170	482	4820	CHEMISTRY, PETROCHEMISTRY, FUELS AND RUBBER	2012	5.36091e+07	43.1398	0.5332	-1.7936	1.13888e+07	1.2136	1.64833e+07		1.65297e+07	5.34228e+06	2.78671e+07	4.6733e+07	0.3112	0.6195	0.0114	21	21	0	0	0	0	0	1	0.0055	0	1	3.31904e+08	3.31904e+08	BRASKEM SA	Level 2	Level 1	50.1107	97.1424	97.1424	22.6238	56.9413	57.7119	0.4723	0.4723	0.1141
Braskem	BRASKEM	PNA	active	BRKM5	42150391000170	482	4820	CHEMISTRY, PETROCHEMISTRY, FUELS AND RUBBER	2013	5.94492e+07	31.0958	0.6235	1.0488	1.80585e+07	0.4864	1.6717e+07		1.84414e+07	6.1896e+06	3.1576e+07	5.0904e+07	0.3789	0.6353	0.0893	22	22	0	0	0	0	0	1	0.0008	0	1	2.63993e+08	2.63993e+08	BRASKEM SA	Level 2	Level 1	50.1107	97.1424	97.1424	22.6238	56.9413	57.7119	0.4723	0.4723	0.1141
Braskem	BRASKEM	PNA	active	BRKM5	42150391000170	482	4820	CHEMISTRY, PETROCHEMISTRY, FUELS AND RUBBER	2014	5.71124e+07	26.4168	0.5608	1.4696	1.26028e+07	0.5009	1.62748e+07		1.70582e+07	6.20349e+06	3.3864e+07	5.37493e+07	0.3156	0.7016	0.0559	22	22	0	0	0	0	0	1	0	0	1	1.47347e+08	1.47347e+08	BRASKEM SA	Level 2	Level 1	50.1108	97.1424	97.1424	22.9118	56.3884	66.616	0.4723	0.4723	0.1138
Braskem	BRASKEM	PNA	active	BRKM5	42150391000170	482	4820	CHEMISTRY, PETROCHEMISTRY, FUELS AND RUBBER	2015	6.26094e+07	56.2074	0.7519	4.8344	1.74276e+07	1.0461	1.7419e+07		1.82713e+07	5.76086e+06	3.58317e+07	4.98861e+07	0.3568	0.6643	-0.0719	22	22	0	0	0	0	0	0	0	0	0	0	0	BRASKEM SA	Level 2	Level 1	50.1108	97.1424	97.1424	22.9118	56.2879	66.3542	0.4723	0.4723	0.1134
Brasmotor	BRASMOTOR S.A	PN	active	BMTO4	61084984000120	197	1970	MACHINERY, EQUIPMENT, VEHICLES AND PARTS	2002	1.86299e+06		0.0006	8.9059	1.0542e+06	-0.0898	74284.2	16315.1	57555	0	125.505	0	0.5836	0.0001		3	2	0	1	0	3	1	3	0	1	0.3333	6.68651e+06	2.22884e+06			Traditional
Brasmotor	BRASMOTOR S.A	PN	active	BMTO4	61084984000120	197	1970	MACHINERY, EQUIPMENT, VEHICLES AND PARTS	2003	1.70175e+06		0.0033	3.5947	923516	0.5448	24304.5	15419.4	29965.5	0	42.5283	0	0.5484	0		3	2	1	0	0	3	1	3	0	1	0.3333	5.45043e+06	1.81681e+06			Traditional
Brasmotor	BRASMOTOR S.A	PN	active	BMTO4	61084984000120	197	1970	MACHINERY, EQUIPMENT, VEHICLES AND PARTS	2004	1.60328e+06		0.0012	2.345	1.17024e+06	-0.0804	21093.4	9456.34	10870.4	0	0	0	0.7422	0		3	2	1	0	0	3	1	2	0	1	0.5	3.74978e+06	1.87489e+06			Traditional
Brasmotor	BRASMOTOR S.A	PN	active	BMTO4	61084984000120	197	1970	MACHINERY, EQUIPMENT, VEHICLES AND PARTS	2005	1.61235e+06		0.0003	5.9522	718172	0.7287	44229.3	8945.42	55885.7	0	0	0	0.4437	0		3	2	1	0	0	1	0	2	0.0001	1	0.5	2.40158e+06	1.20079e+06			Traditional	55.0797	99.4033	99.4033	87.0156	90.7568	90.7568	0.4611	0.4611	0.7583
Brasmotor	BRASMOTOR S.A	PN	active	BMTO4	61084984000120	197	1970	MACHINERY, EQUIPMENT, VEHICLES AND PARTS	2006	1.82427e+06		0.0014	15.6119	1.57373e+06	0.5397	89996.5	9866.05	131721	0	333.567	0	0.8452	0.0002		3	2	1	0	0	0	0	1	0	0	1	5.76406e+06	5.76406e+06			Traditional	55.0797	99.4033	99.4033	87.0156	90.7568	90.7568	0.4611	0.4611	0.7583
Brasmotor	BRASMOTOR S.A	PN	active	BMTO4	61084984000120	197	1970	MACHINERY, EQUIPMENT, VEHICLES AND PARTS	2007	1.49115e+06	76.1618	0.0584	26.2072	4.91139e+06	1.8236	24520.4	343.519	32373.2	0	239.5	0	3.2887	0.0002		3	2	1	0	0	0	0	2	0	1	0.5	1.10682e+07	5.53408e+06			Traditional	55.0797	99.4033	99.4033	87.0156	90.7568	90.7568	0.4611	0.4611	0.7583
Brasmotor	BRASMOTOR S.A	PN	active	BMTO4	61084984000120	197	1970	MACHINERY, EQUIPMENT, VEHICLES AND PARTS	2008	1.28559e+06	74.0944	0.0128	41.0536	2.61852e+06	0.6418	3624.74	0	11321.8	0	152.401	0	2.0308	0.0001		3	3	0	0	0	0	0	1	0	0	1	7.04121e+06	7.04121e+06			Traditional
Brasmotor	BRASMOTOR S.A	PN	active	BMTO4	61084984000120	197	1970	MACHINERY, EQUIPMENT, VEHICLES AND PARTS	2009	1.19308e+06	41.7344	0.007	21.378	3.59657e+06	1.002	3596.17	6.2191	7458.2	0	75.4071	0	3.0113	0.0001		3	3	0	0	0	0	0	1	0	0	1	8.19101e+06	8.19101e+06			Traditional
Brasmotor	BRASMOTOR S.A	PN	active	BMTO4	61084984000120	197	1970	MACHINERY, EQUIPMENT, VEHICLES AND PARTS	2010	1.11538e+06	31.486	0.0051	35.1529	4.11377e+06	-0.3285	5830.97	6760.22	1805.66	0	0	0	3.6979	0		3	3	0	0	0	0	0	1	0	0	1	7.87215e+06	7.87215e+06			Traditional	55.0779	99.4	99.4	89.8088	93.55	93.55	0.461	0.461	0.8077
Brasmotor	BRASMOTOR S.A	PN	active	BMTO4	61084984000120	197	1970	MACHINERY, EQUIPMENT, VEHICLES AND PARTS	2011	1.09241e+06	25.8424	0.0017	20.7682	2.88436e+06	1.0586	3953.19	6347.44	7565.93	0	0	0	2.6429	0		3	2	1	0	0	0	0	1	0	0	1	6.40485e+06	6.40485e+06			Traditional	55.0797	99.4033	99.4033	89.8101	93.5514	93.5514	0.4611	0.4611	0.8077
Brasmotor	BRASMOTOR S.A	PN	active	BMTO4	61084984000120	197	1970	MACHINERY, EQUIPMENT, VEHICLES AND PARTS	2012	1.20908e+06	23.3164	0.001	28.2934	2.73791e+06	0.4957	2160.59	5997.28	329.493	0	0	0	2.2709	0		3	2	1	0	0	0	0	1	0	0	1	6.29058e+06	6.29058e+06			Traditional	55.0797	99.4033	99.4033	89.8101	93.5514	93.5514	0.4611	0.4611	0.8077
Brasmotor	BRASMOTOR S.A	PN	active	BMTO4	61084984000120	197	1970	MACHINERY, EQUIPMENT, VEHICLES AND PARTS	2013	1.31272e+06		0.0008	33.858	2.95642e+06	0.451	1400.58	5662.58	1160.8	0	0	0	2.2566	0		3	2	1	0	0	0	0	1	0	0	1	7.39106e+06	7.39106e+06			Traditional	55.0797	99.4033	99.4033	89.8101	93.5514	93.5514	0.4611	0.4611	0.8077
Brasmotor	BRASMOTOR S.A	PN	active	BMTO4	61084984000120	197	1970	MACHINERY, EQUIPMENT, VEHICLES AND PARTS	2014	1.05011e+06		0.0006	34.7479	2.76839e+06	0.3263	1536.96	5321.59	902.533	0	0	0	2.642	0		3	2	1	0	0	0	0	1	0	0	1	6.91916e+06	6.91916e+06			Traditional	55.0797	99.4033	99.4033	89.8101	93.5514	93.5514	0.4611	0.4611	0.8077
Brasmotor	BRASMOTOR S.A	PN	active	BMTO4	61084984000120	197	1970	MACHINERY, EQUIPMENT, VEHICLES AND PARTS	2015	1.10088e+06		0.0003	12.3	1.51218e+06	0.0099	1426.33		4099.38	0	0	0	1.3712	0		3	2	1	0	0	0	0	1	0	0	1	3.95604e+06	3.95604e+06			Traditional	55.0797	99.4033	99.4033	89.8101	93.5514	93.5514	0.4611	0.4611	0.8077
Brazilian Fr	BRAZILIAN FINANCE & REAL ESTATE S.A.	ON	canceled	BFRE3	2762113000150	1792	17922	COMPANY. ADM. PARTICIPATIONS - NO MAIN SECTOR	2005	7.0616		0	-1184.51			84.0729	1978.79	7.0616	0	0	0		0		3	2	0	0	0	3	1	17	0.2353	1	0.0588	0	0
Brazilian Fr	BRAZILIAN FINANCE & REAL ESTATE S.A.	ON	canceled	BFRE3	2762113000150	1792	17922	COMPANY. ADM. PARTICIPATIONS - NO MAIN SECTOR	2006	1.3618		0	-6876.42			0	1.7942	1.3618	0	0	0		0		6	4	1	0	0	0	0	0	0	0	0	0	0				98.3092	98.3092	98.3092				0.9665	0.9665
Brazilian Fr	BRAZILIAN FINANCE & REAL ESTATE S.A.	ON	canceled	BFRE3	2762113000150	1792	17922	COMPANY. ADM. PARTICIPATIONS - NO MAIN SECTOR	2007	1.96341e+06		0	5.1185			607752	426951	554963	0	2952.1	191317		0.0015		6	4	1	0	0	0	0	0	0	0	0	0	0				50.5	100	100				0.5	0.5
Brazilian Fr	BRAZILIAN FINANCE & REAL ESTATE S.A.	ON	canceled	BFRE3	2762113000150	1792	17922	COMPANY. ADM. PARTICIPATIONS - NO MAIN SECTOR	2008	2.12748e+06		0	2.114			680844	673743	637840	0	4517.96	320470		0.0021	0.6751	6	4	1	0	0	0	0	0	0	0	0	0	0				50.5	100	100				0.5	0.5
Brazilian Fr	BRAZILIAN FINANCE & REAL ESTATE S.A.	ON	canceled	BFRE3	2762113000150	1792	17922	COMPANY. ADM. PARTICIPATIONS - NO MAIN SECTOR	2009	2.34112e+06		0	4.0535			939096	448214	1.32951e+06	0	4167.81	379349		0.0018	0.1837	6	4	1	0	0	0	0	0	0	0	0	0	0
Brazilian Fr	BRAZILIAN FINANCE & REAL ESTATE S.A.	ON	canceled	BFRE3	2762113000150	1792	17922	COMPANY. ADM. PARTICIPATIONS - NO MAIN SECTOR	2010	3.10013e+06		0	5.5413			1.52698e+06		1.80498e+06	0	12280.5	115008		0.004	-0.6968	11	8	1	0	0	0	0	0	0	0	0	0	0				70.5622	100	100	65.6609	100	100	0.5472	0.5472	0.5231
Brazilian Fr	BRAZILIAN FINANCE & REAL ESTATE S.A.	ON	canceled	BFRE3	2762113000150	1792	17922	COMPANY. ADM. PARTICIPATIONS - NO MAIN SECTOR	2011	3.32781e+06		0	3.0912			1.80126e+06		1.59665e+06	0	13305	94502.8		0.004	-0.1783	10	7	1	0	0	0	0	0	0	0	0	0	0				70.5622	100	100	65.6609	100	100	0.5472	0.5472	0.5231
Brazilian Fr	BRAZILIAN FINANCE & REAL ESTATE S.A.	ON	canceled	BFRE3	2762113000150	1792	17922	COMPANY. ADM. PARTICIPATIONS - NO MAIN SECTOR	2012	3.51093e+06		0	-0.605			1.45815e+06		1.96626e+06	0	11056.4	79139.8		0.0031	-0.1626	10	7	1	0	0	0	0	0	0	0	0	0	0			Traditional	100	100	100	68.6371	100	100	1	1	0.5695
Brazilian Fr	BRAZILIAN FINANCE & REAL ESTATE S.A.	ON	canceled	BFRE3	2762113000150	1792	17922	COMPANY. ADM. PARTICIPATIONS - NO MAIN SECTOR	2013	59762.7		0	55.7766			12922.5		32300.7	0	866.012	17490.5		0.0145	-0.779	4	1	0	1	0	0	0	1	0.0001	0	1	3.02004e+06	3.02004e+06			Traditional	100	100	100	100	100	100	1	1	1
Brazilian Fr	BRAZILIAN FINANCE & REAL ESTATE S.A.	ON	canceled	BFRE3	2762113000150	1792	17922	COMPANY. ADM. PARTICIPATIONS - NO MAIN SECTOR	2014	161223		0	-0.0072			1892.89		25221.2	0	0	0		0		3	2	1	0	0	0	0	1	0.0001	0	1	2.52298e+06	2.52298e+06			Traditional	100	100	100	97.0588	100	100	1	1	0.9429
Brazilian Fr	BRAZILIAN FINANCE & REAL ESTATE S.A.	ON	canceled	BFRE3	2762113000150	1792	17922	COMPANY. ADM. PARTICIPATIONS - NO MAIN SECTOR	2015	160208		0	6.5547			7891.78		36174	0	0	0		0		3	2	1	0	0	0	0	1	0	0	1	1.57151e+06	1.57151e+06			Traditional	100	100	100	97.0588	100	100	1	1	0.9429
BRB Banco	BRB	PN	active	BSLI4	208000100	1420	14206	BANKS	2002	3.63842e+06		0	1.9212			2.60523e+06	477512	2.10968e+06		129412					6	5	1	0	0	0	0	0	0	0	0	0	0			Traditional	96.8452	96.8452	96.8452	96.8509	96.8509	96.8509	0.9379	0.9379	0.938
BRB Banco	BRB	PN	active	BSLI4	208000100	1420	14206	BANKS	2003	3.79191e+06		0	0.9478			2.8371e+06	412395	2.36506e+06		98559.4					6	5	0	1	0	0	0	0	0	0	0	0	0			Traditional	96.8452	96.8452	96.8452	96.8509	96.8509	96.8509	0.9379	0.9379	0.938
BRB Banco	BRB	PN	active	BSLI4	208000100	1420	14206	BANKS	2004	4.04488e+06		0	1.0544			3.00794e+06	504992	2.59394e+06		76269.9					6	5	0	1	0	0	0	0	0	0	0	0	0			Traditional	96.8452	96.8452	96.8452	96.8509	96.8509	96.8509	0.9379	0.9379	0.938
BRB Banco	BRB	PN	active	BSLI4	208000100	1420	14206	BANKS	2005	4.28415e+06		0	1.2913			3.15128e+06	587692	2.79659e+06		73315.8					6	5	0	1	0	0	0	0	0	0	0	0	0			Traditional	96.8452	96.8452	96.8452	96.8509	96.8509	96.8509	0.9379	0.9379	0.938
BRB Banco	BRB	PN	active	BSLI4	208000100	1420	14206	BANKS	2006	5.10594e+06		0	3.4348			3.50198e+06	1.01476e+06	3.22959e+06		82654					5	5	0	0	0	0	0	0	0	0	0	0	0			Traditional	96.8452	96.8452	96.8452	96.8509	96.8509	96.8509	0.9379	0.9379	0.938
BRB Banco	BRB	PN	active	BSLI4	208000100	1420	14206	BANKS	2007	7.53217e+06		0	2.5049			5.81066e+06	1.06115e+06	3.79304e+06		71089.9					5	4	0	1	0	0	0	0	0	0	0	0	0			Traditional	96.8452	96.8452	96.8452	96.8509	96.8509	96.8509	0.9379	0.9379	0.938
BRB Banco	BRB	PN	active	BSLI4	208000100	1420	14206	BANKS	2008	9.11543e+06		0	2.0729			6.54667e+06	1.83206e+06	4.85106e+06		63333.3					6	6	0	0	0	0	0	0	0	0	0	0	0			Traditional	96.8452	96.8452	96.8452	96.8509	96.8509	96.8509	0.9379	0.9379	0.938
BRB Banco	BRB	PN	active	BSLI4	208000100	1420	14206	BANKS	2009	1.02803e+07		0	3.0993	1.21764e+06		7.51657e+06	1.72804e+06	5.79751e+06		64561		0.4538			6	5	0	1	0	0	0	0	0	0	0	0	0			Traditional	96.8452	96.8452	96.8452	96.8509	96.8509	96.8509	0.9379	0.9379	0.938
BRB Banco	BRB	PN	active	BSLI4	208000100	1420	14206	BANKS	2010	1.13535e+07		0	2.4613	1.6457e+06		7.60296e+06	2.58415e+06	5.03619e+06		61217		0.5986			6	5	0	1	0	0	0	0	0	0	0	0	0			Traditional	96.8452	96.8452	96.8452	96.8509	96.8509	96.8509	0.9379	0.9379	0.938
BRB Banco	BRB	PN	active	BSLI4	208000100	1420	14206	BANKS	2011	1.19484e+07		0	1.2551	1.36241e+06		7.92168e+06	2.85059e+06	5.71515e+06		56118.4		0.5373			6	5	0	1	0	1	0	6	0.1038	0.6667	0.4444	8358.82	2786.27			Traditional	96.8452	96.8452	96.8452	96.8509	96.8509	96.8509	0.9379	0.9379	0.938
BRB Banco	BRB	PN	active	BSLI4	208000100	1420	14206	BANKS	2012	1.272e+07		0	2.3443	1.18518e+06		7.94627e+06	3.43863e+06	5.9325e+06		74744.6		0.5218			6	5	0	1	0	1	0	5	0.0181	0.6	0.52	0	0			Traditional	96.8452	96.8452	96.8452	96.8509	96.8509	96.8509	0.9379	0.9379	0.938
BRB Banco	BRB	PN	active	BSLI4	208000100	1420	14206	BANKS	2013	1.4192e+07		0	1.5979			8.67548e+06	4.09752e+06	6.56143e+06		83898.8					6	5	0	1	0	1	0	6	0.0657	0.6667	0.4444	3.72309e+06	3.72309e+06			Traditional	96.8452	96.8452	96.8452	96.8509	96.8509	96.8509	0.9379	0.9379	0.938
BRB Banco	BRB	PN	active	BSLI4	208000100	1420	14206	BANKS	2014	1.46893e+07		0	1.2408			8.76128e+06	4.45547e+06	6.71717e+06		77782.9					6	5	0	1	0	1	0	6	0.0003	0.6667	0.4444	9.76207e+06	9.76207e+06			Traditional	96.8452	96.8452	96.8452	96.8509	96.8509	96.8509	0.9379	0.9379	0.938
BRB Banco	BRB	PN	active	BSLI4	208000100	1420	14206	BANKS	2015	1.41796e+07		0	0.7674			8.17252e+06	4.60758e+06	6.41769e+06		82504.2					7	6	0	1	0	1	0	5	0	1	0.2	0	0			Traditional	96.8452	96.8452	96.8452	96.8509	96.8509	96.8509	0.9379	0.9379	0.938
BRF SA	BRF S.A.	ON	active	BRFS3	1838723000127	1629	16292	FOODS	2002	6.91717e+06		0	0.2737	1.24901e+06		3.83476e+06	1.52831e+06	4.28374e+06	1.36683e+06	2.171e+06	6.78048e+06	0.5342	0.5115	0.0653	7	7	0	0	0	1	0	4	0.0002	0.3333	0.75	2.45971e+07	2.14739e+07	BRF - BRASIL FOODS SA	Level 3	Traditional	18.5194	50.9812	73.3932	13.6133	28.2407	39.594	0.0875	0.1128	0.0294
BRF SA	BRF S.A.	ON	active	BRFS3	1838723000127	1629	16292	FOODS	2003	5.84832e+06		0	4.4457	2.17027e+06		2.77864e+06	1.46358e+06	3.50727e+06	1.43283e+06	1.94562e+06	8.13395e+06	0.7418	0.5777	0.1996	7	7	0	0	0	1	0	11	0.0005	0.2182	0.8017	8.56141e+07	6.6392e+07	BRF - BRASIL FOODS SA	Level 3	Traditional	18.5194	50.9812	73.5231	13.6133	28.852	40.2054	0.0875	0.1132	0.0304
BRF SA	BRF S.A.	ON	active	BRFS3	1838723000127	1629	16292	FOODS	2004	4.93797e+06		0	11.7088	4.98802e+06		2.02793e+06	1.01267e+06	2.4815e+06	1.1355e+06	1.81511e+06	9.65034e+06	1.3533	0.5975	0.1864	14	14	0	0	0	4	0	16	0.0113	0.3083	0.7109	8.27158e+07	5.07944e+07	BRF - BRASIL FOODS SA	Level 3	Traditional	18.5194	50.9812	74.3813	13.6133	28.9487	38.3048	0.0875	0.1154	0.0308
BRF SA	BRF S.A.	ON	active	BRFS3	1838723000127	1629	16292	FOODS	2005	6.7215e+06		0	9.9378	6.07257e+06		2.09092e+06	2.36777e+06	4.05006e+06	1.19559e+06	2.06938e+06	9.62057e+06	1.1421	0.4857	-0.0031	7	7	0	0	0	0	0	6	0	0.2667	0.7778	1.99107e+07	1.32947e+07	BRF - BRASIL FOODS SA	Level 3	Traditional	18.5194	50.9812	74.3813	13.6133	30.6807	38.2068	0.0875	0.1154	0.0343
BRF SA	BRF S.A.	ON	active	BRFS3	1838723000127	1629	16292	FOODS	2006	8.66471e+06		0.5329	2.5753	8.84695e+06	1.0594	2.24548e+06	2.57278e+06	5.10442e+06	1.32167e+06	2.84682e+06	9.4446e+06	1.1405	0.4811	-0.0183	7	6	1	0	0	2	0	4	0.0003	0.5	0.625	5.38094e+07	4.15404e+07	BRF - BRASIL FOODS SA	Level 3	New Market
BRF SA	BRF S.A.	ON	active	BRFS3	1838723000127	1629	16292	FOODS	2007	1.12388e+07	43.248	0.8735	4.9591	1.39962e+07	1.5105	3.33433e+06	2.3635e+06	6.47225e+06	1.48597e+06	3.70864e+06	1.15123e+07	1.3087	0.4622	0.2189	8	8	0	0	6	2	0	6	0.0028	0.4667	0.6111	8.10864e+07	4.68796e+07	BRF - BRASIL FOODS SA	Level 3	New Market	14.0866	31.6961	40.4494				0.037	0.0408
BRF SA	BRF S.A.	ON	active	BRFS3	1838723000127	1629	16292	FOODS	2008	1.81959e+07	54.7746	0.7535	0.4881	9.96134e+06	0.7613	4.99656e+06	6.53162e+06	9.70674e+06	2.73922e+06	4.78254e+06	1.867e+07	0.7981	0.4134	0.6217	21	21	0	0	8	6	0	20	0.0349	0.1632	0.845	1.4435e+08	1.25773e+08	BRF - BRASIL FOODS SA	Level 3	New Market	14.1527	33.4514	41.1729				0.0398	0.0428
BRF SA	BRF S.A.	ON	active	BRFS3	1838723000127	1629	16292	FOODS	2009	3.99797e+07	41.1925	1.0821	0.4511	3.06855e+07	1.157	9.13687e+06	1.04142e+07	1.62416e+07	4.82183e+06	1.45708e+07	2.49877e+07	0.9709	0.4851	0.3384	21	21	0	0	8	5	0	20	0.0351	0.1632	0.845	1.62382e+08	1.39457e+08	BRF - BRASIL FOODS SA	Level 3	New Market	13.6478	25.5881	28.0979				0.0276	0.0279
BRF SA	BRF S.A.	ON	active	BRFS3	1838723000127	1629	16292	FOODS	2010	4.07398e+07	26.0753	1.0119	2.9007	3.49859e+07	0.4901	8.34771e+06		1.44631e+07	3.13541e+06	1.34491e+07	3.36438e+07	0.7856	0.4071	0.3464	20	20	0	0	7	9	0	23	0.0183	0.0988	0.9055	1.8251e+08	1.6519e+08	BRF - BRASIL FOODS SA	Level 3	New Market	13.2486	28.1825	34.5098				0.0299	0.0324
BRF SA	BRF S.A.	ON	active	BRFS3	1838723000127	1629	16292	FOODS	2011	4.13286e+07	30.7806	1.1577	4.5528	4.36471e+07	0.4499	1.10103e+07		1.53328e+07	3.69297e+06	1.36468e+07	3.58026e+07	1.0409	0.4196	0.0642	20	20	0	0	10	9	0	23	0.0189	0.1383	0.8677	3.63071e+08	3.04302e+08	BRF - BRASIL FOODS SA	Level 3	New Market	12.7579	31.0969	35.5619				0.0334	0.0345
BRF SA	BRF S.A.	ON	active	BRFS3	1838723000127	1629	16292	FOODS	2012	4.0076e+07	26.2534	1.1569	2.6669	4.75793e+07	0.4169	9.72096e+06		1.50941e+07	3.93122e+06	1.40419e+07	3.75268e+07	1.1512	0.4485	0.0482	20	20	0	0	10	8	0	22	0.1343	0.1732	0.8347	3.97737e+08	3.28024e+08	BRF - BRASIL FOODS SA	Level 3	New Market	12.7853	31.0702	37.0139				0.0333	0.0353
BRF SA	BRF S.A.	ON	active	BRFS3	1838723000127	1629	16292	FOODS	2013	3.98097e+07	22.8363	1.1885	3.2953	5.22806e+07	0.3871	1.03734e+07		1.62838e+07	3.82623e+06	1.34456e+07	3.79222e+07	1.2609	0.4339	0.0105	22	22	0	0	13	6	0	18	0.0205	0.1242	0.8827	1.63279e+08	1.43262e+08	BRF - BRASIL FOODS SA	Level 3	New Market	12.1953	32.3128	40.3128				0.0359	0.0394
BRF SA	BRF S.A.	ON	active	BRFS3	1838723000127	1629	16292	FOODS	2014	4.17219e+07	24.7663	1.3852	6.1625	6.3047e+07	0.8138	1.10582e+07		2.02096e+07	3.39906e+06	1.1746e+07	3.38703e+07	1.3733	0.363	-0.1068	19	19	0	0	10	2	0	13	0.001	0.0897	0.9172	8.85335e+07	8.51602e+07	BRF - BRASIL FOODS SA	Level 3	New Market	12.3062	34.8925	41.0456				0.0408	0.0434
BRF SA	BRF S.A.	ON	active	BRFS3	1838723000127	1629	16292	FOODS	2015	4.21717e+07	27.4472	1.8393	7.7519	4.62644e+07	-0.1342	1.21343e+07		2.00271e+07	4.21102e+06	1.15167e+07	3.39692e+07	1.0097	0.3729	0.0029	18	18	0	0	11	4	0	11	0.0007	0.1455	0.8678	4.24562e+08	4.06472e+08	BRF - BRASIL FOODS SA	Level 3	New Market	12.4856	34.4704	40.4704				0.0398	0.0424
Brookfield	BROOKFIELD INCORPORAÇÕES	ON	canceled	BISA3	7700557000184	2026	20265	COMPANY ADM. PARTICIPATIONS - CIVIL CONSTRUCTION, MAT. CONSTR. AND DECORATION	2005	2.23417e+06		0	5.9293			877030	1.18702e+06	752290	345705	21770.3	492663		0.1645		5	5	0	0	1	0	0	0	0	0	0	0	0			Traditional
Brookfield	BROOKFIELD INCORPORAÇÕES	ON	canceled	BISA3	7700557000184	2026	20265	COMPANY ADM. PARTICIPATIONS - CIVIL CONSTRUCTION, MAT. CONSTR. AND DECORATION	2006	2.99415e+06		0.0239	2.5149	5.97213e+06		667027	413376	1.79369e+06	322558	18848.4	713717	1.8641	0.114	0.4487	8	7	0	0	3	1	0	3	0	0.3333	0.7778	1.43129e+07	1.37108e+07			New Market
Brookfield	BROOKFIELD INCORPORAÇÕES	ON	canceled	BISA3	7700557000184	2026	20265	COMPANY ADM. PARTICIPATIONS - CIVIL CONSTRUCTION, MAT. CONSTR. AND DECORATION	2007	2.76409e+06	44.8816	0.1171	9.6061	3.49584e+06	2.6496	384255	345293	1.73228e+06	544761	18516.1	726351	1.099	0.2038	0.0177	7	6	0	1	3	0	0	2	0	0	1	1.51446e+07	1.51446e+07			New Market
Brookfield	BROOKFIELD INCORPORAÇÕES	ON	canceled	BISA3	7700557000184	2026	20265	COMPANY ADM. PARTICIPATIONS - CIVIL CONSTRUCTION, MAT. CONSTR. AND DECORATION	2008	6.96025e+06	62.225	0.0514	2.3962	1.0055e+06	1.1914	1.61743e+06	2.88615e+06	3.80082e+06	2.03621e+06	58495.8	1.2984e+06	0.538	0.301	0.7876	10	7	0	1	3	0	0	4	0.0005	0	1	1.94411e+07	1.94411e+07			New Market
Brookfield	BROOKFIELD INCORPORAÇÕES	ON	canceled	BISA3	7700557000184	2026	20265	COMPANY ADM. PARTICIPATIONS - CIVIL CONSTRUCTION, MAT. CONSTR. AND DECORATION	2009	8.63057e+06	47.0327	0.2631	3.6369	5.25925e+06	2.3051	1.80901e+06	3.0633e+06	4.93132e+06	2.58985e+06	63956.2	2.84664e+06	0.9026	0.3075	1.1924	10	7	0	1	3	1	0	5	0.0008	0.1	0.92	3.55747e+07	3.48473e+07			New Market	51.1131	67.9884	67.9884				0.2854	0.2854
Brookfield	BROOKFIELD INCORPORAÇÕES	ON	canceled	BISA3	7700557000184	2026	20265	COMPANY ADM. PARTICIPATIONS - CIVIL CONSTRUCTION, MAT. CONSTR. AND DECORATION	2010	1.09161e+07	40.9447	0.5909	4.8907	5.51356e+06	0.5427	3.1636e+06		5.22121e+06	2.00064e+06	77526.2	4.87145e+06	0.4999	0.1904	0.7113	3	2	0	0	0	0	0	1	0	0	1	0	0			New Market	42.6008	49.6109	51.4798				0.1848	0.185
Brookfield	BROOKFIELD INCORPORAÇÕES	ON	canceled	BISA3	7700557000184	2026	20265	COMPANY ADM. PARTICIPATIONS - CIVIL CONSTRUCTION, MAT. CONSTR. AND DECORATION	2011	1.24726e+07	46.8898	0.5864	3.6119	3.00251e+06	1.8219	2.84971e+06		5.69149e+06	1.98975e+06	101077	5.19119e+06	0.1724	0.1676	0.0656	10	9	0	1	3	2	0	4	0.0003	0.5	0.625	1.8679e+07	1.61257e+07			New Market	42.6008	50.4555	53.2894				0.1851	0.1855
Brookfield	BROOKFIELD INCORPORAÇÕES	ON	canceled	BISA3	7700557000184	2026	20265	COMPANY ADM. PARTICIPATIONS - CIVIL CONSTRUCTION, MAT. CONSTR. AND DECORATION	2012	1.33868e+07	54.4753	0.5829	-3.7747	2.53869e+06	2.2967	4.20015e+06		6.6035e+06	2.02945e+06	94154.5	4.28129e+06	0.1617	0.1586	-0.1753	10	9	0	1	3	2	0	5	0.0018	0.3	0.76	2.41296e+07	2.14117e+07			New Market	42.703	54.6898	58.315				0.1896	0.1903
Brookfield	BROOKFIELD INCORPORAÇÕES	ON	canceled	BISA3	7700557000184	2026	20265	COMPANY ADM. PARTICIPATIONS - CIVIL CONSTRUCTION, MAT. CONSTR. AND DECORATION	2013	1.11144e+07	53.5414	0.407	-7.594	806040	0.9395	3.32052e+06		5.57002e+06	1.66917e+06	78308.9	3.72487e+06	0.0203	0.1572	-0.13	9	7	0	1	3	1	0	4	0.0007	0.1667	0.875	2.72213e+07	2.56565e+07			New Market	38.5306	50.4841	53.604				0.1558	0.1562
Brookfield	BROOKFIELD INCORPORAÇÕES	ON	canceled	BISA3	7700557000184	2026	20265	COMPANY ADM. PARTICIPATIONS - CIVIL CONSTRUCTION, MAT. CONSTR. AND DECORATION	2014	9.29965e+06	37.5495	0.1388	-15.2861	2.07142e+06	-0.1461	3.8657e+06		5.05964e+06	1.45744e+06	58300.4	2.41588e+06	0.2511	0.163	-0.3514	9	8	0	1	3	2	0	5	0.0001	0.3	0.76	2.85766e+07	2.61434e+07			New Market	43.5888	54.789	57.4855				0.1963	0.1967
Brookfield	BROOKFIELD INCORPORAÇÕES	ON	canceled	BISA3	7700557000184	2026	20265	COMPANY ADM. PARTICIPATIONS - CIVIL CONSTRUCTION, MAT. CONSTR. AND DECORATION	2015	7.09664e+06		0	-16.154			2.31879e+06		4.51485e+06	2.5592e+06	39578.3	1.23223e+06		0.3662	-0.4899	3	2	0	1	0	0	0	1	0	0	1	3.47068e+06	3.47068e+06			New Market	91.736	99.1285	99.1285				0.8464	0.8464
Btg Pactual	BTG PACTUAL PARTICIPATIONS, LTD	UNT	active	BBTG11	15073274000188	8015	80152	COMPANY. ADM. PARTICIPATIONS - NO MAIN SECTOR	2011	4.21566e+07		0	0.5624												9	6	1	0	0	4	0	5	0.0009	0.7	0.44	1.409e+07	7.16176e+06			Traditional
Btg Pactual	BTG PACTUAL PARTICIPATIONS, LTD	UNT	active	BBTG11	15073274000188	8015	80152	COMPANY. ADM. PARTICIPATIONS - NO MAIN SECTOR	2012	3.62262e+07		0.0941	3.2748	3.51659e+06						0		0.0971			9	6	1	0	0	4	0	5	0.0215	0.7	0.44	1.8713e+07	8.20296e+06			Traditional				6.0585	18.1679	29.315			0.011
Btg Pactual	BTG PACTUAL PARTICIPATIONS, LTD	UNT	active	BBTG11	15073274000188	8015	80152	COMPANY. ADM. PARTICIPATIONS - NO MAIN SECTOR	2013	7.18491e+07	27.2818	0.2441	-0.2172	3.88295e+06	1.0118					0		0.054			10	7	1	0	0	4	0	7	0.0024	0.619	0.4694	7.18852e+07	3.64131e+07			Traditional				10.7248	26.4804	37.5322			0.0239
Btg Pactual	BTG PACTUAL PARTICIPATIONS, LTD	UNT	active	BBTG11	15073274000188	8015	80152	COMPANY. ADM. PARTICIPATIONS - NO MAIN SECTOR	2014	6.3898e+07	28.4238	0.2171	-0.732	3.83653e+06	0.8881					0		0.06			10	7	1	0	0	3	0	6	0.0003	0.6	0.5	9.07712e+07	6.59936e+07			Traditional				10.0782	26.7503	40.7716			0.0242
Btg Pactual	BTG PACTUAL PARTICIPATIONS, LTD	UNT	active	BBTG11	15073274000188	8015	80152	COMPANY. ADM. PARTICIPATIONS - NO MAIN SECTOR	2015	755795	49.6737	0.4181	-290.05	1.9875e+06	0.7502					0		2.6297			10	7	1	0	0	4	0	6	0.0001	0.6	0.5	2.85418e+07	1.51891e+07			Traditional				12.3864	27.1336	40.3162			0.0262
Btgp Banco	BANCO UBS PACTUAL S/A	PNA	active	BPAC5	30306294000145	2261	22616	BANKS	2010	6.82038e+07		0	1.7454			5.71369e+07	2.8065e+06	6.14916e+07		288843					9	6	1	0	0	1	0	3	0.0006	0.3333	0.7778	1.43694e+07	1.09511e+07			Traditional
Btgp Banco	BANCO UBS PACTUAL S/A	PNA	active	BPAC5	30306294000145	2261	22616	BANKS	2011	1.13044e+08		0	1.807			8.95075e+07	1.44615e+07	9.93948e+07		81341.2					11	8	1	0	0	5	0	6	0.0011	0.4667	0.6111	1.72776e+07	1.1504e+07			Traditional
Btgp Banco	BANCO UBS PACTUAL S/A	PNA	active	BPAC5	30306294000145	2261	22616	BANKS	2012	1.606e+08		0	1.6886			1.25322e+08	2.18615e+07	1.42107e+08		125928					11	8	1	0	0	5	0	6	0.0222	0.4667	0.6111	2.86877e+07	1.7585e+07			Traditional	83.7032	87.3379	89.7429	65.1499	72.9225	78.0656	0.7013	0.7016	0.4275
Btgp Banco	BANCO UBS PACTUAL S/A	PNA	active	BPAC5	30306294000145	2261	22616	BANKS	2013	1.47315e+08		0	2.3178			1.01749e+08	3.00547e+07	1.14805e+08		145049					10	7	1	0	0	4	0	8	0.0026	0.4643	0.5938	8.24453e+07	4.84951e+07			Traditional	82.5137	85.4548	87.9141	63.2728	69.4501	74.6155	0.6813	0.6816	0.4023
Btgp Banco	BANCO UBS PACTUAL S/A	PNA	active	BPAC5	30306294000145	2261	22616	BANKS	2014	1.87975e+08		0	1.9386			1.25261e+08	4.48058e+07	1.43987e+08		161648					10	7	1	0	0	3	0	7	0.0007	0.4286	0.6327	9.99131e+07	7.59348e+07			Traditional	82.8585	85.7996	88.2589	63.997	70.1743	75.3397	0.687	0.6873	0.4115
Btgp Banco	BANCO UBS PACTUAL S/A	PNA	active	BPAC5	30306294000145	2261	22616	BANKS	2015	2.6579e+08		0	2.146			1.97704e+08	4.69386e+07	2.11211e+08		779207					10	7	1	0	0	4	0	7	0.0007	0.4286	0.6327	3.58159e+07	2.29511e+07			Traditional	82.7579	86.1187	88.578	63.7855	70.8444	76.0098	0.6855	0.6858	0.4095
Buettner	BUETTNER S/A - INDUSTRIA E COMERCIO - EM RECUPERAÇÃO JUDICIAL	ON	active	BUET3	82981812000120	203	2038	TEXTILE AND CLOTHING	2002	296679		0	-0.369			136798	155501	130137	53327.3	71958.5	351600		0.4223	0.0374	3	2	1	0	0	0	0	0	0	0	0	0	0			Traditional	96.9626	96.9626	96.9626	78.8475	78.8475	78.8475	0.9402	0.9402	0.6217
Buettner	BUETTNER S/A - INDUSTRIA E COMERCIO - EM RECUPERAÇÃO JUDICIAL	ON	active	BUET3	82981812000120	203	2038	TEXTILE AND CLOTHING	2003	316876		0	-0.9676	78274.3		164548	151273	132049	64596.5	67996.4	365395	1.0308	0.4184	0.0392	3	2	1	0	0	0	0	0	0	0	0	0	0			Traditional	96.9626	96.9626	96.9626	78.8475	78.8475	78.8475	0.9402	0.9402	0.6217
Buettner	BUETTNER S/A - INDUSTRIA E COMERCIO - EM RECUPERAÇÃO JUDICIAL	ON	active	BUET3	82981812000120	203	2038	TEXTILE AND CLOTHING	2004	282439		0	-2.0643	98538.2		144904	114272	146449	66761.6	58549.2	379604	0.9844	0.4437	0.0389	3	2	1	0	0	0	0	0	0	0	0	0	0			Traditional	65.036	98.3244	98.3244	58.0238	91.3122	91.3122	0.5338	0.5338	0.4475
Buettner	BUETTNER S/A - INDUSTRIA E COMERCIO - EM RECUPERAÇÃO JUDICIAL	ON	active	BUET3	82981812000120	203	2038	TEXTILE AND CLOTHING	2005	288183		0	-4.0454			149881	127573	104852	41971.7	59884.8	299804		0.3534	-0.2102	3	2	1	0	0	0	0	0	0	0	0	0	0			Traditional	65.0177	98.276	98.276	58.4905	91.7488	91.7488	0.5333	0.5333	0.4527
Buettner	BUETTNER S/A - INDUSTRIA E COMERCIO - EM RECUPERAÇÃO JUDICIAL	ON	active	BUET3	82981812000120	203	2038	TEXTILE AND CLOTHING	2006	267779		0	-14.479	203722		172807	123244	87233.5	29964.1	52346.5	252797	1.6525	0.3074	-0.1568	3	2	1	0	0	0	0	0	0	0	0	0	0			Traditional	65.2527	98.3157	98.3157	63.9426	97.0368	97.0368	0.5351	0.5351	0.5184
Buettner	BUETTNER S/A - INDUSTRIA E COMERCIO - EM RECUPERAÇÃO JUDICIAL	ON	active	BUET3	82981812000120	203	2038	TEXTILE AND CLOTHING	2007	258443		0	-9.8646	207237		188947	124357	86635.4	36023.1	45052.1	231265	1.8183	0.3137	-0.0852	3	2	1	0	0	0	0	0	0	0	0	0	0			Traditional	65.2527	98.3157	98.3157	63.9426	97.0368	97.0368	0.5351	0.5351	0.5184
Buettner	BUETTNER S/A - INDUSTRIA E COMERCIO - EM RECUPERAÇÃO JUDICIAL	ON	active	BUET3	82981812000120	203	2038	TEXTILE AND CLOTHING	2008	280430		0	-7.3164			243172	133849	53414.2	30854.9	38491.9	231918		0.2473	0.0028	3	2	1	0	0	0	0	0	0	0	0	0	0			Traditional	65.2527	98.3157	98.3157	63.9426	97.0368	97.0368	0.5351	0.5351	0.5184
Buettner	BUETTNER S/A - INDUSTRIA E COMERCIO - EM RECUPERAÇÃO JUDICIAL	ON	active	BUET3	82981812000120	203	2038	TEXTILE AND CLOTHING	2009	295643		0	30.9845			140460	103591	50564	34394.5	33677.1	202443		0.2302	-0.1271	3	2	1	0	0	0	0	0	0	0	0	0	0			Traditional	65.2527	98.3157	98.3157	63.9426	97.0368	97.0368	0.5351	0.5351	0.5184
Buettner	BUETTNER S/A - INDUSTRIA E COMERCIO - EM RECUPERAÇÃO JUDICIAL	ON	active	BUET3	82981812000120	203	2038	TEXTILE AND CLOTHING	2010	457079		0	-19.4095			172234		48070.2	20404	245466	161891		0.5817	-0.2003	3	2	1	0	0	0	0	0	0	0	0	0	0			Traditional	65.278	65.278	65.278	63.9268	63.9268	63.9268	0.4261	0.4261	0.4087
Buettner	BUETTNER S/A - INDUSTRIA E COMERCIO - EM RECUPERAÇÃO JUDICIAL	ON	active	BUET3	82981812000120	203	2038	TEXTILE AND CLOTHING	2011	286214		0	-52.6172			176688		30584.9	12111.8	207801	65845.4		0.7684	-0.5933	3	2	1	0	0	0	0	0	0	0	0	0	0			Traditional
Buettner	BUETTNER S/A - INDUSTRIA E COMERCIO - EM RECUPERAÇÃO JUDICIAL	ON	active	BUET3	82981812000120	203	2038	TEXTILE AND CLOTHING	2012	287562		0	-7.6855			199865		31084.3	9327.37	196623	80074.1		0.7162	0.2161	3	2	1	0	0	0	0	0	0	0	0	0	0			Traditional
Buettner	BUETTNER S/A - INDUSTRIA E COMERCIO - EM RECUPERAÇÃO JUDICIAL	ON	active	BUET3	82981812000120	203	2038	TEXTILE AND CLOTHING	2013	261908		0	-10.8675			203050		25130.5	7959.58	175797	68899.5		0.7016	-0.1396	3	2	1	0	0	0	0	0	0	0	0	0	0			Traditional
Buettner	BUETTNER S/A - INDUSTRIA E COMERCIO - EM RECUPERAÇÃO JUDICIAL	ON	active	BUET3	82981812000120	203	2038	TEXTILE AND CLOTHING	2014	253479		0	-7.3623			210880		28478.9	11448.6	161171	65039		0.681	-0.056	3	2	1	0	0	0	0	0	0	0	0	0	0			Traditional
Buettner	BUETTNER S/A - INDUSTRIA E COMERCIO - EM RECUPERAÇÃO JUDICIAL	ON	active	BUET3	82981812000120	203	2038	TEXTILE AND CLOTHING	2015	221178		0	-10.4715			211083		23603.3	7709.06	129304	65126.4		0.6195	0.0013	3	2	1	0	0	0	0	0	0	0	0	0	0			Traditional
Bunge Brasil	BUNGE BRASIL S.A.	ON	canceled	MSAN3	61074092000149	1027	10278	FOODS	2002	2.36785e+07		0.0013	-1.661	2.91446e+06	0.0514	9.51276e+06	8.29011e+06	1.20991e+07	5.32498e+06	5.98558e+06	2.77803e+07	0.5889	0.4777	2.0408	12	8	0	1	0	5	0	14	0.0001	0.3297	0.6939	8.35117e+07	7.3606e+07			Traditional	68.3411	94.6031	94.6031	49.9771	69.4545	69.4545	0.51	0.51	0.2689
Bunge Brasil	BUNGE BRASIL S.A.	ON	canceled	MSAN3	61074092000149	1027	10278	FOODS	2003	2.3555e+07		0.019	10.031	1.00087e+07	0.4949	1.04456e+07	6.77497e+06	1.32652e+07	5.74023e+06	5.7575e+06	3.63106e+07	0.8365	0.4881	0.3071	12	8	0	1	0	4	0	14	0	0.2308	0.7857	1.56829e+08	1.3877e+08			Traditional	69.6595	95.9215	95.9215	49.9768	69.5892	69.5892	0.5281	0.5281	0.2692
Cabambiental	COMPANHIA DE AGUAS DO BRASIL - CAB AMBIENTAL	ON	active	CABB3	8159965000133	2317	23175	SANITATION AND WATER AND GAS SERVICES	2012	1.36853e+06		0	-1.1789			526048		283528	3787.21	12786.9	467429		0.0121		6	6	0	0	0	0	0	0	0	0	0	0	0			Traditional
Cabambiental	COMPANHIA DE AGUAS DO BRASIL - CAB AMBIENTAL	ON	active	CABB3	8159965000133	2317	23175	SANITATION AND WATER AND GAS SERVICES	2013	1.68022e+06		0	1.4362			694065		317787	5587.57	19176.5	605219		0.0147	0.2948	7	6	1	0	1	0	0	0	0	0	0	0	0			Bovespa Plus	66.576	100	100				0.555	0.555
Cabambiental	COMPANHIA DE AGUAS DO BRASIL - CAB AMBIENTAL	ON	active	CABB3	8159965000133	2317	23175	SANITATION AND WATER AND GAS SERVICES	2014	1.89188e+06		0	1.0356			363643		371447	6309.64	19076.2	659227		0.0134	0.0892	7	6	1	0	1	0	0	1	0	0	1	1.91248e+06	1.91248e+06			Bovespa Plus	66.576	100	100				0.555	0.555
Cabambiental	COMPANHIA DE AGUAS DO BRASIL - CAB AMBIENTAL	ON	active	CABB3	8159965000133	2317	23175	SANITATION AND WATER AND GAS SERVICES	2015	1.67689e+06		0	-4.1716			378290		280387	5123.71	17790.3	495743		0.0137	-0.248	5	5	0	0	1	0	0	0	0	0	0	0	0			Bovespa Plus	66.576	100	100				0.555	0.555
Cabinda Part	CABINDA PARTICIPAÇÕES S.A.	ON	active	CABI3B	4030182000102	1911	19119	COMPANY. ADM. PARTICIPATIONS - NO MAIN SECTOR	2002	186.314		0	0			2.3002	172.513	6.9005	0	0	0		0		3	2	0	1	0	3	1	17	0.0094	0.7941	0.2526	3.6846e+07	1.50362e+07			Traditional	99.9982	99.9982	99.9982	84.8548	100	100	1	1	0.743
Cabinda Part	CABINDA PARTICIPAÇÕES S.A.	ON	active	CABI3B	4030182000102	1911	19119	COMPANY. ADM. PARTICIPATIONS - NO MAIN SECTOR	2003	267.267		0	0			4.2089	252.536	4.2089	0	0	0		0		3	2	0	1	0	2	1	18	0.0092	0.6928	0.3457	8.33979e+07	4.09446e+07			Traditional
Cabinda Part	CABINDA PARTICIPAÇÕES S.A.	ON	active	CABI3B	4030182000102	1911	19119	COMPANY. ADM. PARTICIPATIONS - NO MAIN SECTOR	2004	316.841		0	0			3.9116	74.3208	5.8674	0	0	0		0		3	2	0	1	0	3	1	18	0.0027	0.8693	0.179	8.42482e+07	2.85459e+07			Traditional
Cabinda Part	CABINDA PARTICIPAÇÕES S.A.	ON	active	CABI3B	4030182000102	1911	19119	COMPANY. ADM. PARTICIPATIONS - NO MAIN SECTOR	2005	351.599		0	0			0	55.5156	1.8505	0	0	0		0		3	2	0	1	0	3	1	14	0	0.8022	0.2551	2.49093e+07	1.0264e+07			Traditional	99.9985	99.9995	100	80.2866	100	100	1	1	0.6835
Cabinda Part	CABINDA PARTICIPAÇÕES S.A.	ON	active	CABI3B	4030182000102	1911	19119	COMPANY. ADM. PARTICIPATIONS - NO MAIN SECTOR	2006	412.655		0				1.7942	123.796	0	0	0			0		3	3	0	0	0	3	1	13	0.0519	0.7692	0.2899	4.54054e+07	1.53212e+07			Traditional
Cabinda Part	CABINDA PARTICIPAÇÕES S.A.	ON	active	CABI3B	4030182000102	1911	19119	COMPANY. ADM. PARTICIPATIONS - NO MAIN SECTOR	2007	468.903		0				154.583	65.2686	1.7176	0	0			0		3	2	1	0	0	3	1	13	0.0008	0.8333	0.2308	3.82193e+07	1.12017e+07			Traditional
Cabinda Part	CABINDA PARTICIPAÇÕES S.A.	ON	active	CABI3B	4030182000102	1911	19119	COMPANY. ADM. PARTICIPATIONS - NO MAIN SECTOR	2008	8.109		0	-980			134.61	97.3083	8.109	0	0	0		0		3	2	1	0	0	3	1	12	0.0209	0.9545	0.125	9.32685e+06	1.29458e+06			Traditional	99.9984	99.9995	100	100	100	100	1	1	1
Cabinda Part	CABINDA PARTICIPAÇÕES S.A.	ON	active	CABI3B	4030182000102	1911	19119	COMPANY. ADM. PARTICIPATIONS - NO MAIN SECTOR	2009	7.7738		0	-1380			127.491	108.834	7.7738	0	0	0		0		3	2	1	0	0	3	1	13	0.0891	0.9103	0.1598	3.47136e+07	9.05183e+06			Traditional
Cabinda Part	CABINDA PARTICIPAÇÕES S.A.	ON	active	CABI3B	4030182000102	1911	19119	COMPANY. ADM. PARTICIPATIONS - NO MAIN SECTOR	2010	10.2761		0	-971.429			1.468		10.2761	0	0	0		0		3	2	1	0	0	3	1	12	0.2801	0.9394	0.1389	2.49111e+07	3.69254e+06			Traditional
Cabinda Part	CABINDA PARTICIPAÇÕES S.A.	ON	active	CABI3B	4030182000102	1911	19119	COMPANY. ADM. PARTICIPATIONS - NO MAIN SECTOR	2011	11.027		0	-1337.5			6.8919	0	11.027	0	0	0		0		3	2	1	0	0	3	1	11	0.0052	0.9636	0.124	1.15327e+07	1.69318e+06			Traditional	99.999	99.999	99.999	100	100	100	1	1	1
Cabinda Part	CABINDA PARTICIPAÇÕES S.A.	ON	active	CABI3B	4030182000102	1911	19119	COMPANY. ADM. PARTICIPATIONS - NO MAIN SECTOR	2012	23.4422		0	-677.778			48.1866		23.4422	0	0	0		0		3	2	1	0	0	3	1	12	0.1988	0.9545	0.125	2.11033e+07	2.90566e+06			Traditional	95.5739	100	100	95.5756	100	100	0.9154	0.9154	0.9154
Cabinda Part	CABINDA PARTICIPAÇÕES S.A.	ON	active	CABI3B	4030182000102	1911	19119	COMPANY. ADM. PARTICIPATIONS - NO MAIN SECTOR	2013	23.3635		0	-436.842			25.8228	0	23.3635	0	0	0		0		3	2	0	0	0	3	1	10	0.0022	0.9778	0.12	1.19011e+07	1.35705e+06			Traditional	99.9985	99.9985	99.9985	100	100	100	1	1	1
Cabinda Part	CABINDA PARTICIPAÇÕES S.A.	ON	active	CABI3B	4030182000102	1911	19119	COMPANY. ADM. PARTICIPATIONS - NO MAIN SECTOR	2014	77.426		0	-152.239			24.2678	0	77.426	0	0	0		0		3	2	0	0	0	3	1	10	0.001	0.9778	0.12	1.20651e+07	1.39669e+06			Traditional	99.9988	99.9988	99.9988	100	100	100	1	1	1
Cabinda Part	CABINDA PARTICIPAÇÕES S.A.	ON	active	CABI3B	4030182000102	1911	19119	COMPANY. ADM. PARTICIPATIONS - NO MAIN SECTOR	2015	78.3122		0	-128			26.1041	0	78.3122	0	0	0		0		3	2	0	0	0	3	1	10	0.0011	0.9778	0.12	6.84729e+06	753015			Traditional	100	100	100	100	100	100	1	1	1
Cacique	CACIQUE	PN	canceled	CIQU4	78588415000115	290	2909	FOODS	2002	772567		0	5.126	128898		430015	30012.7	520780	80191	201721	549254	0.192	0.3649	-0.0546	6	4	0	1	0	0	0	0	0	0	0	0	0			Traditional	56.1448	88.5041	88.5041	23.9117	33.7482	33.7482	0.39	0.39	0.0664
Cacique	CACIQUE	PN	canceled	CIQU4	78588415000115	290	2909	FOODS	2003	505947		0.0001	8.818	174844		156021	29936	321257	83837.7	148175	674029	0.2439	0.4586	0.2272	6	4	0	1	0	0	0	0	0	0	0	0	0			Traditional	56.2169	88.5762	88.5762	23.9298	33.7662	33.7662	0.3908	0.3908	0.0665
Cacique	CACIQUE	PN	canceled	CIQU4	78588415000115	290	2909	FOODS	2004	508331		0.0001	9.2367	282628		161832	18108.9	336145	100392	131936	716544	0.4462	0.457	0.0631	6	4	0	1	0	0	0	0	0	0	0	0	0			Traditional	56.3492	89.3218	89.3218	24.02	33.8564	33.8564	0.393	0.393	0.067
Cacique	CACIQUE	PN	canceled	CIQU4	78588415000115	290	2909	FOODS	2005	485865		0.0002	7.0705	273365	-0.1146	113446	23610.8	312829	91882.1	140418	780941	0.39	0.4781	0.0899	6	6	0	0	0	0	0	0	0	0	0	0	0			Traditional	56.3853	88.7446	88.7446	24.6392	34.4757	34.4757	0.3927	0.3927	0.07
Cacique	CACIQUE	PN	canceled	CIQU4	78588415000115	290	2909	FOODS	2006	498873		0.0002	2.9868	286290	0.3615	124599	24942.3	316451	95924.4	151606	654836	0.4316	0.4962	-0.1615	5	5	0	0	0	0	0	0	0	0	0	0	0			Traditional	56.4695	88.8288	88.8288	24.9218	34.7583	34.7583	0.3937	0.3937	0.0714
Cacique	CACIQUE	PN	canceled	CIQU4	78588415000115	290	2909	FOODS	2007	551092		0.0003	0.8942	457577	-0.1385	171773	42036.4	359915	118215	170399	683897	0.7797	0.5237	0.0444	6	5	0	1	0	0	0	0	0	0	0	0	0			Traditional	60.1972	93.1698	96.2963	39.7727	77.7838	78.0002	0.4379	0.4388	0.248
Cacique	CACIQUE	PN	canceled	CIQU4	78588415000115	290	2909	FOODS	2008	729761		0.0005	0.9254	202304	0.8439	296056	128238	421522	126512	264231	781087	0.4544	0.5354	0.1421	6	4	0	1	0	0	0	0	0	0	0	0	0			Traditional	63.3237	96.2963	97.2944	39.7727	81.4093	91.2458	0.4765	0.4766	0.2618
Cacique	CACIQUE	PN	canceled	CIQU4	78588415000115	290	2909	FOODS	2009	601083		0	2.3	267461	1.2833	224864	54471.1	266720	85351.9	268232	675418	0.608	0.5882	-0.1353	6	4	0	1	0	0	0	0	0	0	0	0	0			Traditional	63.444	96.4165	97.4146	39.7727	81.6558	91.4923	0.478	0.4781	0.2633
Cacique	CACIQUE	PN	canceled	CIQU4	78588415000115	290	2909	FOODS	2010	768131		0.0006	1.7483	246067	0.2579	388417		420738	97737.7	290347	641709	0.4055	0.5052	-0.0499	6	4	1	1	0	0	0	0	0	0	0	0	0			Traditional	64.97	64.97	64.97	52.68	52.68	52.68	0.4221	0.4221	0.2775
Cacique	CACIQUE	PN	canceled	CIQU4	78588415000115	290	2909	FOODS	2011	734111		0	-1.8735	209663	0.479	347532		399562	122640	268727	783663	0.3818	0.5331	0.2212	7	6	0	1	0	0	0	0	0	0	0	0	0			Traditional	64.9667	92.7347	92.7347	69.1726	90.4018	90.4018	0.4938	0.4938	0.5012
Cacique	CACIQUE	PN	canceled	CIQU4	78588415000115	290	2909	FOODS	2012	706626		0	2.1809	196703	0.299	395472		430716	152262	236680	942095	0.444	0.5504	0.2022	7	6	0	1	0	0	0	0	0	0	0	0	0			Traditional	65.0858	92.8538	92.8538	70.302	91.5312	91.5312	0.4954	0.4954	0.517
Cacique	CACIQUE	PN	canceled	CIQU4	78588415000115	290	2909	FOODS	2013	626836		0	10.1119	452261		224152		319495	118992	228617	959469	0.7592	0.5545	0.0184	7	6	0	1	0	0	0	0	0	0	0	0	0			Traditional	92.4834	93.4815	93.4815	81.2644	92.8746	92.8746	0.8554	0.8554	0.6739
Caconde Part	CACONDE PARTICIPAÇÕES S.A.	ON	active	CACO3B	4031213000131	1913	19135	COMPANY. ADM. PARTICIPATIONS - NO MAIN SECTOR	2002	186.314		0				2.3002	172.513	13.8011	0	0			0		3	2	0	1	0	3	1	17	0.0094	0.7941	0.2526	3.6846e+07	1.50362e+07				99.9982	99.9982	99.9982	84.8548	100	100	1	1	0.743
Caconde Part	CACONDE PARTICIPAÇÕES S.A.	ON	active	CACO3B	4031213000131	1913	19135	COMPANY. ADM. PARTICIPATIONS - NO MAIN SECTOR	2003	260.954		0	0			4.2089	246.222	4.2089	0	0	0		0		3	2	0	1	0	2	1	18	0.0092	0.6928	0.3457	8.33979e+07	4.09446e+07
Caconde Part	CACONDE PARTICIPAÇÕES S.A.	ON	active	CACO3B	4031213000131	1913	19135	COMPANY. ADM. PARTICIPATIONS - NO MAIN SECTOR	2004	301.195		0	0			3.9116	58.6743	9.7791	0	0	0		0		3	2	0	1	0	3	1	18	0.0027	0.8693	0.179	8.42482e+07	2.85459e+07
Caconde Part	CACONDE PARTICIPAÇÕES S.A.	ON	active	CACO3B	4031213000131	1913	19135	COMPANY. ADM. PARTICIPATIONS - NO MAIN SECTOR	2005	333.094		0	0			0	51.8146	1.8505	0	0	0		0		3	2	0	1	0	3	1	14	0	0.8022	0.2551	2.49093e+07	1.0264e+07				99.9985	99.9995	100	81.103	100	100	1	1	0.6935
Caconde Part	CACONDE PARTICIPAÇÕES S.A.	ON	active	CACO3B	4031213000131	1913	19135	COMPANY. ADM. PARTICIPATIONS - NO MAIN SECTOR	2006	392.919		0				3.5883	116.62	1.7942	0	0			0		3	3	0	0	0	3	1	13	0.0519	0.7692	0.2899	4.54054e+07	1.53212e+07
Caconde Part	CACONDE PARTICIPAÇÕES S.A.	ON	active	CACO3B	4031213000131	1913	19135	COMPANY. ADM. PARTICIPATIONS - NO MAIN SECTOR	2007	470.621		0				142.56	87.5973	3.4352	0	0			0		3	2	1	0	0	3	1	13	0.0008	0.8333	0.2308	3.82193e+07	1.12017e+07				99.9983	99.9994	100	100	100	100	1	1	1
Caconde Part	CACONDE PARTICIPAÇÕES S.A.	ON	active	CACO3B	4031213000131	1913	19135	COMPANY. ADM. PARTICIPATIONS - NO MAIN SECTOR	2008	1.6218		0	-3900			131.366	64.8722	1.6218	0	0	0		0		3	3	0	0	0	3	1	12	0.0209	0.9545	0.125	9.32685e+06	1.29458e+06				99.9983	99.9994	100	100	100	100	1	1	1
Caconde Part	CACONDE PARTICIPAÇÕES S.A.	ON	active	CACO3B	4031213000131	1913	19135	COMPANY. ADM. PARTICIPATIONS - NO MAIN SECTOR	2009	6.2191		0	-1725			122.826	108.834	6.2191	0	0	0		0		3	3	0	0	0	3	1	13	0.0891	0.9103	0.1598	3.47136e+07	9.05183e+06				99.9984	99.9995	100	100	100	100	1	1	1
Caconde Part	CACONDE PARTICIPAÇÕES S.A.	ON	active	CACO3B	4031213000131	1913	19135	COMPANY. ADM. PARTICIPATIONS - NO MAIN SECTOR	2010	8.8081		0	-1233.33			2.936		8.8081	0	0	0		0		3	2	1	0	1	3	1	12	0.2801	0.9394	0.1389	2.49111e+07	3.69254e+06
Caconde Part	CACONDE PARTICIPAÇÕES S.A.	ON	active	CACO3B	4031213000131	1913	19135	COMPANY. ADM. PARTICIPATIONS - NO MAIN SECTOR	2011	6.8919		0	-2100			1.3784		6.8919	0	0	0		0		3	2	0	0	1	3	1	11	0.0052	0.9636	0.124	1.15327e+07	1.69318e+06				99.9989	99.9989	99.9989	100	100	100	1	1	1
Caconde Part	CACONDE PARTICIPAÇÕES S.A.	ON	active	CACO3B	4031213000131	1913	19135	COMPANY. ADM. PARTICIPATIONS - NO MAIN SECTOR	2012	2.6047		0	-6400			46.8843		2.6047	0	0	0		0		3	2	1	0	0	3	1	12	0.1988	0.9545	0.125	2.11033e+07	2.90566e+06				99.9997	99.9997	99.9997	100	100	100	1	1	1
Caconde Part	CACONDE PARTICIPAÇÕES S.A.	ON	active	CACO3B	4031213000131	1913	19135	COMPANY. ADM. PARTICIPATIONS - NO MAIN SECTOR	2013	7.378		0	-1366.67			27.0525		7.378	0	0	0		0		3	2	0	0	0	3	1	10	0.0022	0.9778	0.12	1.19011e+07	1.35705e+06				99.9997	99.9997	99.9997	100	100	100	1	1	1
Caconde Part	CACONDE PARTICIPAÇÕES S.A.	ON	active	CACO3B	4031213000131	1913	19135	COMPANY. ADM. PARTICIPATIONS - NO MAIN SECTOR	2014	63.5586		0	-183.636			25.4235	0	63.5586	0	0	0		0		3	2	0	0	0	3	1	10	0.001	0.9778	0.12	1.20651e+07	1.39669e+06				99.9997	99.9997	99.9997	100	100	100	1	1	1
Caconde Part	CACONDE PARTICIPAÇÕES S.A.	ON	active	CACO3B	4031213000131	1913	19135	COMPANY. ADM. PARTICIPATIONS - NO MAIN SECTOR	2015	65.7823		0	-149.206			25.0599	0	65.7823	0	0	0		0		3	2	0	0	0	3	1	10	0.0011	0.9778	0.12	6.84729e+06	753015				99.9998	99.9998	99.9998	100	100	100	1	1	1
Caemi	CAEMI	PN	canceled	CMET4	31865728000100	1355	13552	COMPANY ADM. PARTICIPATIONS - METALLURGY AND SIDERURGY	2002	5.6321e+06	28.9727	0.3194	-12.3784	4.73345e+06	-0.3812	1.92444e+06	1.98872e+06	2.534e+06	637438	2.33333e+06	4.23511e+06	1.1985	0.5275	0.0258	12	12	0	0	0	2	0	5	0.0003	0.7	0.44	9.9354e+07	3.92659e+07			Traditional	50	100	100	40.0151	40.0675	40.0675	0.5	0.5	0.1601
Caemi	CAEMI	PN	canceled	CMET4	31865728000100	1355	13552	COMPANY ADM. PARTICIPATIONS - METALLURGY AND SIDERURGY	2003	5.6881e+06	32.7382	0.6198	19.6272	1.04762e+07	0.8496	1.77801e+06	1.27981e+06	2.52099e+06	624433	2.59781e+06	4.91591e+06	2.0459	0.5665	0.1608	6	6	0	0	0	0	0	3	0	0.3333	0.7778	1.43864e+08	9.59091e+07			Traditional	100	100	100	40.0628	40.0628	40.0628	1	1	0.1605
Caemi	CAEMI	PN	canceled	CMET4	31865728000100	1355	13552	COMPANY ADM. PARTICIPATIONS - METALLURGY AND SIDERURGY	2004	6.92875e+06	40.7507	1.7234	20.2931	1.74791e+07	1.4181	2.82336e+06	950727	2.91291e+06	616677	3.10045e+06	5.73453e+06	2.736	0.5365	0.1665	6	6	0	0	0	0	0	3	0.0001	0.6667	0.5556	1.83082e+08	6.84513e+07			Traditional	100	100	100	40.0628	40.0628	40.0628	1	1	0.1605
Caemi	CAEMI	PN	canceled	CMET4	31865728000100	1355	13552	COMPANY ADM. PARTICIPATIONS - METALLURGY AND SIDERURGY	2005	9.01376e+06	39.1292	3.4372	40.9261	2.47347e+07	1.0922	2.39448e+06	1.00118e+06	4.94668e+06	712317	3.28686e+06	8.70747e+06	2.6511	0.4437	0.5184	6	6	0	0	0	0	0	3	0	0.6667	0.5556	2.15664e+08	7.8955e+07			Traditional	100	100	100	40.0628	40.0628	40.0628	1	1	0.1605
Caf Brasilia	CAFE SOLUVEL BRASILIA S/A	PN	canceled	CAFE4	25869736000121	206	2062	FOODS	2002	243835		0.0001	-195.024	3921.04	-1.1805	1.79119e+06	15480.2	8710.76	1014.38	195555	47171.3	7.3939	0.8062	0.3275	6	4	0	1	0	0	0	0	0	0	0	0	0			Traditional
Caf Brasilia	CAFE SOLUVEL BRASILIA S/A	PN	canceled	CAFE4	25869736000121	206	2062	FOODS	2003	218258		0	-167.151	1524.99	-1.095	1.99803e+06	14910.1	10322.4	774.443	173496	52592.6	9.186	0.7985	0.1149	6	4	1	0	0	0	0	0	0	0	0	0	0			Traditional
Caf Brasilia	CAFE SOLUVEL BRASILIA S/A	PN	canceled	CAFE4	25869736000121	206	2062	FOODS	2004	203484		0.0005	-107.89	19255	0.7454	881936	477151	14447.6	1054.18	157069	42907.5	6.7079	0.7771	-0.1842	6	4	1	0	0	0	0	0	0	0	0	0	0			Traditional
Caf Brasilia	CAFE SOLUVEL BRASILIA S/A	PN	canceled	CAFE4	25869736000121	206	2062	FOODS	2005	181623		0.0034	-85.7734	6468.06	2.2999	984642	451031	7496.46	821.631	143902	48492	7.9035	0.7968	0.1302	6	4	1	0	0	0	0	1	0	0	1	0	0			Traditional
Caf Brasilia	CAFE SOLUVEL BRASILIA S/A	PN	canceled	CAFE4	25869736000121	206	2062	FOODS	2006	175420		0.0013	-101.809	8131.91	0.5768	948303	621559	9399.57	1657.8	136891	39649.2	8.9514	0.7898	-0.1824	6	4	1	0	0	0	0	1	0	0	1	9497.41	9497.41			Traditional	28.827	66.9302	69.3457				0.1736	0.1742
Caf Brasilia	CAFE SOLUVEL BRASILIA S/A	PN	canceled	CAFE4	25869736000121	206	2062	FOODS	2007	163189	96.8956	0.0039	-138.875	8762.03	0.1132	1.11531e+06	609452	5453.36	1016.82	129070	38106.6	10.5956	0.7972	-0.0389	6	4	1	0	0	1	0	2	0	1	0.5	32610.4	16305.2			Traditional	28.827	66.9302	72.6664	34.4	34.4	34.4	0.1736	0.1753	0.1183
Caf Brasilia	CAFE SOLUVEL BRASILIA S/A	PN	canceled	CAFE4	25869736000121	206	2062	FOODS	2008	148012		0.0007	-257.236	4428.63	1.234	1.31664e+06	686598	7508.96	995.789	112328	31084.9	13.5201	0.7656	-0.1843	6	4	1	0	0	0	0	0	0	0	0	0	0			Traditional	28.827	66.9302	76.8987	30.287	30.287	30.287	0.1736	0.1799	0.0917
Caf Brasilia	CAFE SOLUVEL BRASILIA S/A	PN	canceled	CAFE4	25869736000121	206	2062	FOODS	2009	138631		0.0004	-218.17	7795.66	-1.3593	1.54355e+06	676063	4992.35	483.531	105581	23296.1	16.0347	0.7651	-0.2506	6	4	1	0	0	0	0	0	0	0	0	0	0			Traditional	28.827	66.9302	76.8987	30.287	30.287	30.287	0.1736	0.1799	0.0917
Caf Brasilia	CAFE SOLUVEL BRASILIA S/A	PN	canceled	CAFE4	25869736000121	206	2062	FOODS	2010	131380		0.0001	-313.082	3323.96	-0.3566	1.87923e+06		8960.78	201.118	97957.6	17098.3	14.2624	0.7471	-0.266	6	4	0	1	0	0	0	0	0	0	0	0	0			Traditional
Caf Brasilia	CAFE SOLUVEL BRASILIA S/A	PN	canceled	CAFE4	25869736000121	206	2062	FOODS	2011	413332		0	111.593	3167.4	-1.223	613393		9386.77	3561.73	91809.2	21539	1.4776	0.2307	0.2597	6	4	0	1	0	0	0	0	0	0	0	0	0			Traditional	28.827	66.9302	76.8987	30.287	30.287	30.287	0.1736	0.1799	0.0917
Caianda Part	CAIANDA PARTICIPAÇÕES S.A.	ON	active	CAIA3B	4038763000182	1909	19097	COMPANY. ADM. PARTICIPATIONS - NO MAIN SECTOR	2002	124.21		0	-35.1852			0	48.3037	0	0	0	0		0		4	3	0	1	0	4	1	19	0.0094	0.655	0.3795	3.6846e+07	1.7211e+07			Traditional
Caianda Part	CAIANDA PARTICIPAÇÕES S.A.	ON	active	CAIA3B	4038763000182	1909	19097	COMPANY. ADM. PARTICIPATIONS - NO MAIN SECTOR	2003	6401.78		0	-1.4464			111.537	6313.39	0	0	0	0		0		3	1	0	1	0	2	1	13	0.0022	0.859	0.2071	2.77172e+06	426419			Traditional	39.1764	94.7176	94.7176	47.6059	94.0699	94.0699	0.3077	0.3077	0.3346
Caianda Part	CAIANDA PARTICIPAÇÕES S.A.	ON	active	CAIA3B	4038763000182	1909	19097	COMPANY. ADM. PARTICIPATIONS - NO MAIN SECTOR	2004	56.7185		0	-817.241			449.837	91.9231	0	0	0	0		0		3	1	1	0	0	1	0	14	0.0014	1	0.0714	6.35254e+06	453753			Traditional	39.1764	94.7176	94.7176	47.6059	94.0699	94.0699	0.3077	0.3077	0.3346
Caianda Part	CAIANDA PARTICIPAÇÕES S.A.	ON	active	CAIA3B	4038763000182	1909	19097	COMPANY. ADM. PARTICIPATIONS - NO MAIN SECTOR	2005	31.4589		0	-352.941			27.7578	573.662	0	0	0	0		0		3	2	1	0	0	1	0	10	0	1	0.1	1.13954e+07	1.13954e+06			Traditional	39.1764	94.7176	94.7176	47.6059	94.0699	94.0699	0.3077	0.3077	0.3346
Caianda Part	CAIANDA PARTICIPAÇÕES S.A.	ON	active	CAIA3B	4038763000182	1909	19097	COMPANY. ADM. PARTICIPATIONS - NO MAIN SECTOR	2006	10.7649		0	-166.667			8.9708	0	3.5883	0	0	0		0		3	2	0	0	0	2	1	12	0.0506	0.8485	0.2222	4.54054e+07	1.30115e+07			Traditional
Caianda Part	CAIANDA PARTICIPAÇÕES S.A.	ON	active	CAIA3B	4038763000182	1909	19097	COMPANY. ADM. PARTICIPATIONS - NO MAIN SECTOR	2007	0		0				1.7176	54.963	0	0	0	0				3	2	0	1	0	3	1	13	0.0008	0.8333	0.2308	3.82193e+07	1.12017e+07			Traditional
Caianda Part	CAIANDA PARTICIPAÇÕES S.A.	ON	active	CAIA3B	4038763000182	1909	19097	COMPANY. ADM. PARTICIPATIONS - NO MAIN SECTOR	2008	1.6218		0	-4500			1.6218	74.6031	1.6218	0	0	0		0		3	2	1	0	0	3	1	12	0.0209	0.9545	0.125	9.32685e+06	1.29458e+06			Traditional	99.9988	99.9996	100	100	100	100	1	1	1
Caianda Part	CAIANDA PARTICIPAÇÕES S.A.	ON	active	CAIA3B	4038763000182	1909	19097	COMPANY. ADM. PARTICIPATIONS - NO MAIN SECTOR	2009	7.7738		0	-1400			0	108.834	7.7738	0	0	0		0		3	2	1	0	0	3	1	13	0.0891	0.9103	0.1598	3.47136e+07	9.05183e+06			Traditional	99.9989	99.9996	100	100	100	100	1	1	1
Caianda Part	CAIANDA PARTICIPAÇÕES S.A.	ON	active	CAIA3B	4038763000182	1909	19097	COMPANY. ADM. PARTICIPATIONS - NO MAIN SECTOR	2010	7.3401		0	-1520			1.468		7.3401	0	0	0		0		3	2	1	0	0	3	1	12	0.2801	0.9394	0.1389	2.49111e+07	3.69254e+06			Traditional
Caianda Part	CAIANDA PARTICIPAÇÕES S.A.	ON	active	CAIA3B	4038763000182	1909	19097	COMPANY. ADM. PARTICIPATIONS - NO MAIN SECTOR	2011	5.5135		0	-2675			1.3784		5.5135	0	0	0		0		3	2	1	0	0	3	1	11	0.0052	0.9636	0.124	1.15327e+07	1.69318e+06			Traditional	99.9991	99.9991	99.9991	100	100	100	1	1	1
Caianda Part	CAIANDA PARTICIPAÇÕES S.A.	ON	active	CAIA3B	4038763000182	1909	19097	COMPANY. ADM. PARTICIPATIONS - NO MAIN SECTOR	2012	6.5117		0	-2600			48.1866		6.5117	0	0	0		0		3	2	1	0	0	3	1	12	0.1988	0.9545	0.125	2.11033e+07	2.90566e+06			Traditional	99.9997	99.9997	99.9997	100	100	100	1	1	1
Caianda Part	CAIANDA PARTICIPAÇÕES S.A.	ON	active	CAIA3B	4038763000182	1909	19097	COMPANY. ADM. PARTICIPATIONS - NO MAIN SECTOR	2013	17.2152		0	-614.286			27.0525		17.2152	0	0	0		0		3	2	0	0	0	3	1	10	0.0022	0.9778	0.12	1.19011e+07	1.35705e+06			Traditional	99.9998	99.9998	99.9998	100	100	100	1	1	1
Caianda Part	CAIANDA PARTICIPAÇÕES S.A.	ON	active	CAIA3B	4038763000182	1909	19097	COMPANY. ADM. PARTICIPATIONS - NO MAIN SECTOR	2014	68.1811		0	-176.271			24.2678	0	68.1811	0	0	0		0		3	2	0	0	0	3	1	10	0.001	0.9778	0.12	1.20651e+07	1.39669e+06			Traditional	99.9998	99.9998	99.9998	100	100	100	1	1	1
Caianda Part	CAIANDA PARTICIPAÇÕES S.A.	ON	active	CAIA3B	4038763000182	1909	19097	COMPANY. ADM. PARTICIPATIONS - NO MAIN SECTOR	2015	65.7823		0	-157.143			25.0599	0	65.7823	0	0	0		0		3	2	0	0	0	3	1	10	0.0011	0.9778	0.12	6.84729e+06	753015			Traditional	99.9998	99.9998	99.9998	100	100	100	1	1	1
Cambuci	PENALTY	PN	active	CAMB4	61088894000108	210	2100	TEXTILE AND CLOTHING	2002	212210		0.0001	-72.8446	16058		260299	91211.1	102452	41094.9	99053.7	264481	1.443	0.6604	-0.0481	6	4	1	1	0	0	0	0	0	0	0	0	0			Traditional
Cambuci	PENALTY	PN	active	CAMB4	61088894000108	210	2100	TEXTILE AND CLOTHING	2003	197702		0	-4.6176			187384	122324	97956.5	37905.6	91048.9	244172		0.6523	-0.0768	7	5	0	1	0	0	0	0	0	0	0	0	0			Traditional	37.649	75.1691	91.1111	16.2999	34.3113	36.0065	0.2121	0.2273	0.05
Cambuci	PENALTY	PN	active	CAMB4	61088894000108	210	2100	TEXTILE AND CLOTHING	2004	197668		0	-27.2502			187533	144963	109787	47674.8	79639.3	245185		0.6441	0.0041	7	5	0	1	0	0	0	0	0	0	0	0	0			Traditional
Cambuci	PENALTY	PN	active	CAMB4	61088894000108	210	2100	TEXTILE AND CLOTHING	2005	201209		0	-5.383			168938	147740	116357	39249.5	75166.9	254866		0.5686	0.0395	7	5	0	1	0	0	0	0	0	0	0	0	0			Traditional
Cambuci	PENALTY	PN	active	CAMB4	61088894000108	210	2100	TEXTILE AND CLOTHING	2006	233019		0	-1.5361			154604	155790	131262	38059.4	81502.9	244652		0.5131	-0.0401	7	5	0	1	0	0	0	0	0	0	0	0	0			Traditional
Cambuci	PENALTY	PN	active	CAMB4	61088894000108	210	2100	TEXTILE AND CLOTHING	2007	231576		0.0001	-5.3054	75943		143285	149044	134874	46993.4	83535.3	254009	1.2108	0.5637	0.0382	7	5	0	1	0	0	0	0	0	0	0	0	0			Traditional
Cambuci	PENALTY	PN	active	CAMB4	61088894000108	210	2100	TEXTILE AND CLOTHING	2008	274400		0.0003	-2.4457	26147.8	1.7851	135609	202958	178319	83253.8	78650.5	351573	0.9827	0.59	0.3841	6	4	0	1	0	0	0	0	0	0	0	0	0			Traditional
Cambuci	PENALTY	PN	active	CAMB4	61088894000108	210	2100	TEXTILE AND CLOTHING	2009	254359		0.0038	42.5611	86196.1	2.9947	82917.1	136692	178333	58908.4	58996.6	350205	0.7327	0.4635	-0.0039	6	4	0	1	0	0	0	0	0	0	0	0	0			Traditional	37.649	75.1691	91.1111	16.2999	34.3113	36.0065	0.2121	0.2273	0.05
Cambuci	PENALTY	PN	active	CAMB4	61088894000108	210	2100	TEXTILE AND CLOTHING	2010	262404	55.7518	0.0048	5.3131	206180	-0.1787	60844.9		178832	66969.5	62558	367507	0.5913	0.4936	0.0494	5	3	1	1	0	0	0	0	0	0	0	0	0			Traditional
Cambuci	PENALTY	PN	active	CAMB4	61088894000108	210	2100	TEXTILE AND CLOTHING	2011	322355		0.0007	2.8747	140099	-0.1182	132673		227954	88487.9	73309.2	388263	0.4135	0.5019	0.0565	5	3	1	1	0	0	0	0	0	0	0	0	0			Traditional	37.638	75.1555	91.092	63.5294	99.6457	99.8931	0.212	0.2272	0.4694
Cambuci	PENALTY	PN	active	CAMB4	61088894000108	210	2100	TEXTILE AND CLOTHING	2012	339900		0.0002	-4.7193	98194.5	0.3476	141718		259303	98765.7	63996.1	360790	0.2335	0.4789	-0.0708	6	4	1	1	1	0	0	0	0	0	0	0	0			Traditional	37.638	75.1555	91.092	22.0343	58.7555	70.899	0.212	0.2272	0.1168
Cambuci	PENALTY	PN	active	CAMB4	61088894000108	210	2100	TEXTILE AND CLOTHING	2013	331233		0.0002	0.1229	99078.1	-0.402	160762		221976	71221.8	89215.4	351980	0.3293	0.4844	-0.0244	6	6	0	0	1	0	0	0	0	0	0	0	0			Traditional	37.638	75.1555	91.092	22.0427	54.74	66.8882	0.212	0.2272	0.1027
Cambuci	PENALTY	PN	active	CAMB4	61088894000108	210	2100	TEXTILE AND CLOTHING	2014	314072		0.0003	5.1461	66826.7	-0.1492	190779		198872	68734.6	78274.5	331458	0.4059	0.4681	-0.0583	6	6	0	0	1	0	0	0	0	0	0	0	0			Traditional	35.6274	71.3271	86.4517	22.3909	53.8715	67.9892	0.1907	0.2043	0.1004
Cambuci	PENALTY	PN	active	CAMB4	61088894000108	210	2100	TEXTILE AND CLOTHING	2015	279376		0.0003	-10.2594	39449.5	0.4648	249414		188111	54289.2	63399.3	301660	0.555	0.4213	-0.0899	6	6	0	0	1	0	0	0	0	0	0	0	0			Traditional	35.6274	71.3271	86.4517	22.3909	53.8715	67.9892	0.1907	0.2043	0.1004
Capitalpart	CAPITALPART PARTICIPAÇÕES S.A.	ON	active	CPTP3B	2591787000139	1749	17493	COMPANY ADM. PARTICIPATIONS - TELECOMMUNICATIONS	2002	280.621		0	-62.2951			4.6004	354.227	2.3002	0	0	0		0		3	2	0	0	0	3	1	32	0.1791	0.9577	0.0723	3.41552e+07	3.56238e+06			Traditional
Capitalpart	CAPITALPART PARTICIPAÇÕES S.A.	ON	active	CPTP3B	2591787000139	1749	17493	COMPANY ADM. PARTICIPATIONS - TELECOMMUNICATIONS	2003	189.402		0	-86.6667			33.6714	391.43	8.4179	0	0	0		0		3	2	0	0	0	3	1	32	0.1769	0.9698	0.0605	4.17964e+07	2.18593e+06			Traditional
Capitalpart	CAPITALPART PARTICIPAÇÕES S.A.	ON	active	CPTP3B	2591787000139	1749	17493	COMPANY ADM. PARTICIPATIONS - TELECOMMUNICATIONS	2004	463.527		0	-80.1688			146.686	872.292	463.527	0	0	0		0		3	2	0	0	0	3	1	26	0.1968	0.9446	0.0917	5.17567e+06	1.60888e+06			Traditional
Capitalpart	CAPITALPART PARTICIPAÇÕES S.A.	ON	active	CPTP3B	2591787000139	1749	17493	COMPANY ADM. PARTICIPATIONS - TELECOMMUNICATIONS	2005	406.798		0	-90.0536			223.928	1075.76	406.798	0	0	0		0		3	2	0	0	0	3	1	17	0.2353	1	0.0588	0	0			Traditional
Capitalpart	CAPITALPART PARTICIPAÇÕES S.A.	ON	active	CPTP3B	2591787000139	1749	17493	COMPANY ADM. PARTICIPATIONS - TELECOMMUNICATIONS	2006	280.595		0	-164.031			1606.55	0.0018	280.593	0	0	0		0		3	2	0	0	0	3	1	12	0.1122	0.9697	0.1111	3.42569e+07	5.91801e+06			Traditional
Capitalpart	CAPITALPART PARTICIPAÇÕES S.A.	ON	active	CPTP3B	2591787000139	1749	17493	COMPANY ADM. PARTICIPATIONS - TELECOMMUNICATIONS	2007	324.108		0	-136.7			122.365	24.8244	245.118	0	0	0		0		3	2	0	0	0	3	1	15	0.2323	0.9619	0.1022	7.00719e+07	1.24848e+07			Traditional
Capitalpart	CAPITALPART PARTICIPAÇÕES S.A.	ON	active	CPTP3B	2591787000139	1749	17493	COMPANY ADM. PARTICIPATIONS - TELECOMMUNICATIONS	2008	1202.7		0	-43.2741	5178.55		105.481	0	1122.29	0	0	0	3.4603	0		3	2	0	0	0	3	1	11	0.0712	1	0.0909	2.01726e+07	1.83387e+06			Traditional
Capitalpart	CAPITALPART PARTICIPAÇÕES S.A.	ON	active	CPTP3B	2591787000139	1749	17493	COMPANY ADM. PARTICIPATIONS - TELECOMMUNICATIONS	2009	537.527		0	-178.901	4788.29		31.285	0	494.821	0	0	0	8.0456	0		3	2	0	0	0	3	1	11	0.0167	1	0.0909	1.67333e+06	152120			Traditional	93.0905	93.0905	93.0905				0.8666	0.8666
Capitalpart	CAPITALPART PARTICIPAÇÕES S.A.	ON	active	CPTP3B	2591787000139	1749	17493	COMPANY ADM. PARTICIPATIONS - TELECOMMUNICATIONS	2010	181.915		0	-330.733	2719.71		305.572	0	139.626	0	0	0	15.8626	0		3	2	0	0	0	3	1	9	0.0034	1	0.1111	0	0			Traditional
Capitalpart	CAPITALPART PARTICIPAÇÕES S.A.	ON	active	CPTP3B	2591787000139	1749	17493	COMPANY ADM. PARTICIPATIONS - TELECOMMUNICATIONS	2011	1791.56		0	-37.403			53.8809	0	1749.5	0	0	0		0		3	2	0	0	0	3	1	13	0.2543	0.8974	0.1716	3.92598e+06	1.33696e+06			Traditional	93.4856	99.3361	99.3361				0.8763	0.8763
Capitalpart	CAPITALPART PARTICIPAÇÕES S.A.	ON	active	CPTP3B	2591787000139	1749	17493	COMPANY ADM. PARTICIPATIONS - TELECOMMUNICATIONS	2012	1092.02		0	-50.7051			3.907	0	1092.02	0	0	0		0		3	2	0	0	0	3	1	11	0.0394	0.8727	0.2066	5.98446e+06	1.73455e+06			Traditional	93.4856	99.3361	99.3361				0.8763	0.8763
Capitalpart	CAPITALPART PARTICIPAÇÕES S.A.	ON	active	CPTP3B	2591787000139	1749	17493	COMPANY ADM. PARTICIPATIONS - TELECOMMUNICATIONS	2013	446.777		0	-129.954			0	0	446.777	0	0	0		0		3	2	0	0	0	3	1	12	0.1684	0.8939	0.1806	3.88465e+06	647442			Traditional
Capitalpart	CAPITALPART PARTICIPAÇÕES S.A.	ON	active	CPTP3B	2591787000139	1749	17493	COMPANY ADM. PARTICIPATIONS - TELECOMMUNICATIONS	2014	111.76		0	-535.175			290.001	0	111.76	0	0	0		0		3	2	0	0	0	3	1	11	0.0006	0.8364	0.2397	3.6714e+06	1.00129e+06			Traditional	95.6381	99.3347	99.3347				0.916	0.916
Capitalpart	CAPITALPART PARTICIPAÇÕES S.A.	ON	active	CPTP3B	2591787000139	1749	17493	COMPANY ADM. PARTICIPATIONS - TELECOMMUNICATIONS	2015	52.0077		0	-1124.12			147.464	0	52.0077	0	0	0		0		3	2	0	0	0	3	1	9	0.0001	0.8333	0.2593	0	0			Traditional	95.6381	99.3347	99.3347				0.916	0.916
Caraiba Met	CARAÍBA METAIS S.A	PNC	canceled	CRBM7	15224488000108	1372	13722	METALLURGY AND SIDERURGY	2002	3.14512e+06		0	7.2485			1.28327e+06	696180	1.95196e+06	1.02862e+06	1.10316e+06	2.59027e+06		0.6778	0.0262	7	7	0	0	0	7	1	5	0	0.7	0.44	2.32844e+07	1.37866e+07			Traditional	99.9891	99.9891	99.9891	39.8806	39.8806	39.8806	0.9998	0.9998	0.159
Caraiba Met	CARAÍBA METAIS S.A	PNC	canceled	CRBM7	15224488000108	1372	13722	METALLURGY AND SIDERURGY	2003	2.95122e+06		0	4.5043			1.4111e+06	349634	1.78669e+06	847965	1.06869e+06	2.48597e+06		0.6494	-0.0403	14	14	0	0	0	13	1	5	0	0.6	0.52	3.91337e+07	1.56535e+07			Traditional	99.9891	99.9891	99.9891	39.8806	39.8806	39.8806	0.9998	0.9998	0.159
Caraiba Met	CARAÍBA METAIS S.A	PNC	canceled	CRBM7	15224488000108	1372	13722	METALLURGY AND SIDERURGY	2004	3.28055e+06		0	5.8939	1.18388e+06		1.5985e+06	826936	2.17077e+06	1.45122e+06	954623	3.5119e+06	0.8809	0.7334	0.4127	12	12	0	0	0	11	1	7	0.0008	0.5714	0.5102	3.64645e+07	1.64032e+07			Traditional	99.9891	99.9891	99.9891	39.8806	39.8806	39.8806	0.9998	0.9998	0.159
Caraiba Met	CARAÍBA METAIS S.A	PNC	canceled	CRBM7	15224488000108	1372	13722	METALLURGY AND SIDERURGY	2005	3.40602e+06		0	1.2916	1.11463e+06		946455	1.56068e+06	2.31131e+06	1.40356e+06	910950	3.72049e+06	0.7968	0.6795	0.0594	7	7	0	0	0	7	1	8	0.0001	0.5	0.5625	1.10616e+07	6.3462e+06			Traditional	99.9891	99.9891	99.9891	39.8806	39.8806	39.8806	0.9998	0.9998	0.159
Caraiba Met	CARAÍBA METAIS S.A	PNC	canceled	CRBM7	15224488000108	1372	13722	METALLURGY AND SIDERURGY	2006	4.31019e+06		0	15.1168	2.21807e+06		1.22476e+06	1.59731e+06	3.2603e+06	1.53612e+06	883027	5.92539e+06	0.7693	0.5613	0.5926	7	7	0	0	0	7	1	7	0.0017	0.6667	0.4286	3.442e+07	1.51245e+07			Traditional
Caraiba Met	CARAÍBA METAIS S.A	PNC	canceled	CRBM7	15224488000108	1372	13722	METALLURGY AND SIDERURGY	2007	4.03459e+06		0	0.6348			1.30759e+06	1.28285e+06	2.8928e+06	1.20683e+06	940733	5.26751e+06		0.5323	-0.111	7	7	0	0	0	7	1	4	0.0002	0.8333	0.375	9.40639e+06	4.00869e+06			Traditional
Caraiba Met	CARAÍBA METAIS S.A	PNC	canceled	CRBM7	15224488000108	1372	13722	METALLURGY AND SIDERURGY	2008	3.96799e+06		0	0.4951			1.25993e+06	1.31333e+06	2.83736e+06	854993	846828	4.04903e+06		0.4289	-0.2313	14	14	0	0	0	11	1	11	0.0107	0.4545	0.5868	2.48843e+07	1.36785e+07			Traditional	99.9897	99.9897	99.9897	39.8919	39.8919	39.8919	0.9998	0.9998	0.1591
Cargill Fertilizant	CARGILL FERTILIZANTES	PN	canceled	SOLO4	61156501000156	1086	10863	CHEMISTRY, PETROCHEMISTRY, FUELS AND RUBBER	2002	2.57471e+06		0.0002	-4.8778	397080	1.0615	700999	1.63001e+06	1.35823e+06	567994	965517	3.03632e+06	0.7527	0.5956	0.4697	5	4	1	0	0	0	0	1	0	0	1	2.37857e+06	2.37857e+06			Traditional	96.3604	96.3604	96.3604	79.6567	79.6567	79.6567	0.9285	0.9285	0.6345
Casan	CASAN	PN	active	CASN4	82508433000117	1686	16861	SANITATION AND WATER AND GAS SERVICES	2002	2.75676e+06		0	-3.344			409624	897126	187568	14224.3	2.57475e+06	757869		0.9391	0.0182	6	5	0	1	0	0	0	0	0	0	0	0	0			Traditional	75.007	99.9965	99.9965	80.6972	100	100	0.6031	0.6031	0.6885
Casan	CASAN	PN	active	CASN4	82508433000117	1686	16861	SANITATION AND WATER AND GAS SERVICES	2003	2.53707e+06		0	1.5654			466154	692834	188053	13070.8	2.35605e+06	677221		0.9338	-0.1064	6	5	1	0	0	0	0	0	0	0	0	0	0			Traditional	75.007	99.9965	99.9965	80.6972	100	100	0.6031	0.6031	0.6885
Casan	CASAN	PN	active	CASN4	82508433000117	1686	16861	SANITATION AND WATER AND GAS SERVICES	2004	2.38444e+06		0	1.6912			519295	537435	203801	23463.9	2.18647e+06	653616		0.9268	-0.0349	6	5	1	0	0	0	0	1	0	0	1	1.56248e+06	1.56248e+06			Traditional	75.007	99.9965	99.9965	80.6972	100	100	0.6031	0.6031	0.6885
Casan	CASAN	PN	active	CASN4	82508433000117	1686	16861	SANITATION AND WATER AND GAS SERVICES	2005	2.32306e+06		0	2.5824			560856	445922	222116	25133.8	2.104e+06	639433		0.9165	-0.0217	7	6	1	0	0	0	0	0	0	0	0	0	0			Traditional	75.007	99.9965	99.9965	80.6972	100	100	0.6031	0.6031	0.6885
Casan	CASAN	PN	active	CASN4	82508433000117	1686	16861	SANITATION AND WATER AND GAS SERVICES	2006	2.3637e+06		0	1.8794			425794	617296	205079	23835.3	2.11773e+06	643753		0.906	0.0068	8	7	1	0	0	0	0	1	0.0001	0	1	2.39499e+06	2.39499e+06			Traditional	75.007	99.9965	99.9965	80.6972	100	100	0.6031	0.6031	0.6885
Casan	CASAN	PN	active	CASN4	82508433000117	1686	16861	SANITATION AND WATER AND GAS SERVICES	2007	2.37682e+06		0	3.9334	1.80832e+07		458115	565183	238167	19815.9	1.64816e+06	658312	7.9468	0.7018	0.0226	7	6	1	0	0	0	0	1	0.0001	0	1	2.8156e+06	2.8156e+06			Traditional	75.007	99.9965	99.9965	80.6972	100	100	0.6031	0.6031	0.6885
Casan	CASAN	PN	active	CASN4	82508433000117	1686	16861	SANITATION AND WATER AND GAS SERVICES	2008	2.3463e+06		0	1.2523			205835	535013	210077	24909.3	1.63406e+06	681654		0.7071	0.0355	7	6	1	0	0	0	0	1	0.0003	0	1	2.51304e+06	2.51304e+06			Traditional	61.2464	95.3531	95.3531	65.8892	99.9955	99.9955	0.4336	0.4336	0.4926
Casan	CASAN	PN	active	CASN4	82508433000117	1686	16861	SANITATION AND WATER AND GAS SERVICES	2009	2.49784e+06		0	2.0239	9.86721e+06		188294	725137	258652	27475.8	1.58092e+06	732589	4.2234	0.6439	0.0747	7	6	1	0	0	0	0	1	0.0001	0	1	2.1049e+06	2.1049e+06			Traditional	61.2464	95.3531	95.3531	65.8892	99.9955	99.9955	0.4336	0.4336	0.4926
Casan	CASAN	PN	active	CASN4	82508433000117	1686	16861	SANITATION AND WATER AND GAS SERVICES	2010	2.52766e+06		0	-0.6666	4.50435e+06		151430		261366	30257.3	1.55722e+06	725402	1.7505	0.628	-0.0098	8	7	1	0	0	0	0	1	0	0	1	2.14593e+06	2.14593e+06			Traditional	61.2464	95.3531	99.9978	65.8892	99.9955	99.9955	0.4336	0.4358	0.4926
Casan	CASAN	PN	active	CASN4	82508433000117	1686	16861	SANITATION AND WATER AND GAS SERVICES	2011	3.15444e+06		0	0.3454			302782		373486	37300.3	274029	750912		0.0987	0.0352	8	7	1	0	0	0	0	1	0	0	1	2.8006e+06	2.8006e+06			Traditional	61.2464	95.3531	99.9978	65.8892	99.9955	99.9955	0.4336	0.4358	0.4926
Casan	CASAN	PN	active	CASN4	82508433000117	1686	16861	SANITATION AND WATER AND GAS SERVICES	2012	2.92673e+06		0	0.9531	5.6507e+06		313384		334413	37317.3	326513	803165	1.9363	0.1243	0.0696	8	7	1	0	0	0	0	1	0	0	1	1.56441e+06	1.56441e+06			Traditional	61.9257	95.4346	99.9977	66.4871	99.9955	99.9955	0.4399	0.442	0.4985
Casan	CASAN	PN	active	CASN4	82508433000117	1686	16861	SANITATION AND WATER AND GAS SERVICES	2013	2.86376e+06		0	1.7856			318339		425290	35722.8	361561	819980		0.1387	0.0209	8	7	1	0	1	0	0	1	0.0003	0	1	809881	809881			Traditional	61.9257	95.4346	99.9977	66.4871	99.9955	99.9955	0.4399	0.442	0.4985
Casan	CASAN	PN	active	CASN4	82508433000117	1686	16861	SANITATION AND WATER AND GAS SERVICES	2014	2.78289e+06		0	3.1034			239052		419065	32858.7	526269	869556		0.2009	0.0605	7	6	1	0	1	0	0	1	0	0	1	664139	664139			Traditional	61.9257	95.4346	99.9977	66.4871	99.9955	99.9955	0.4399	0.442	0.4985
Casan	CASAN	PN	active	CASN4	82508433000117	1686	16861	SANITATION AND WATER AND GAS SERVICES	2015	2.78608e+06		0	0.4099			240472		412584	30408.1	681891	840799		0.2557	-0.0331	8	7	1	0	1	0	0	1	0	0	1	731427	731427			Traditional	61.9257	95.4346	99.9977	66.4871	99.9955	99.9955	0.4399	0.442	0.4985
CBC Cartucho	COMPANHIA BRASILEIRA DE CARTUCHOS - CBC	PN	canceled	CCTU4	57494031000163	1331	13315	METALLURGY AND SIDERURGY	2002	257127		0.0001	9.7499	36806.2		114234	30896	173723	43799.9	73508.8	338701	0.2023	0.4562	0.3878	9	7	0	1	0	1	0	3	0	1	0.3333	178657	59552.3			Traditional	70.0368	100	100	7.2025	7.2025	7.2025	0.5803	0.5803	0.0052
CBC Cartucho	COMPANHIA BRASILEIRA DE CARTUCHOS - CBC	PN	canceled	CCTU4	57494031000163	1331	13315	METALLURGY AND SIDERURGY	2003	261871		0	11.471			89330.3	47502	168557	52321.2	78413.7	347112		0.4992	0.0248	8	7	0	1	0	1	0	3	0	1	0.3333	182812	60937.4			Traditional	70.0368	100	100	7.2025	7.2025	7.2025	0.57	0.57	0.0052
CBC Cartucho	COMPANHIA BRASILEIRA DE CARTUCHOS - CBC	PN	canceled	CCTU4	57494031000163	1331	13315	METALLURGY AND SIDERURGY	2004	291375		0.0002	9.9578			93898.5	59468.4	178470	74473.4	94889.7	373583		0.5813	0.0763	8	7	0	1	0	1	0	3	0	1	0.3333	284397	94798.9			Traditional	70.0368	100	100	7.2025	7.2025	7.2025	0.57	0.57	0.0052
CBC Cartucho	COMPANHIA BRASILEIRA DE CARTUCHOS - CBC	PN	canceled	CCTU4	57494031000163	1331	13315	METALLURGY AND SIDERURGY	2005	313171		0	2.0817	61556.7		103613	74080.1	166454	50970.7	117935	373628	0.3952	0.5393	0.0001	8	7	0	1	0	1	0	3	0	1	0.3333	38584.2	12861.4			Traditional	70.0368	100	100	7.2025	7.2025	7.2025	0.57	0.57	0.0052
CBC Cartucho	COMPANHIA BRASILEIRA DE CARTUCHOS - CBC	PN	canceled	CCTU4	57494031000163	1331	13315	METALLURGY AND SIDERURGY	2006	339859		0	7.7455			117924	70804.4	190822	72993.3	131074	433047		0.6004	0.159	8	7	0	1	0	1	0	3	0	0.3333	0.7778	2.67827e+06	2.67689e+06			Traditional	70.0368	98.1618	98.1618	43.6326	76.618	83.8205	0.5696	0.5696	0.2609
Cbcc Contact Center	CBCC	ON	canceled	TRIM3	27742000100	1772	17728	COMPANY. ADM. PARTICIPATIONS - NO MAIN SECTOR	2002	137408		0	13.2462			36887.9	218.517	99208.9	673.951	35320.4	108771		0.262	0.218	5	4	1	0	0	1	0	3	0	1	0.3333	0	0			Traditional
Cbcc Contact Center	CBCC	ON	canceled	TRIM3	27742000100	1772	17728	COMPANY. ADM. PARTICIPATIONS - NO MAIN SECTOR	2003	141365		0	1.9025			50749.2	157.835	104506	669.22	35666.4	253681		0.257	1.3323	6	5	0	1	0	0	0	1	0	0	1	0	0			Traditional
Cbcc Contact Center	CBCC	ON	canceled	TRIM3	27742000100	1772	17728	COMPANY. ADM. PARTICIPATIONS - NO MAIN SECTOR	2004	104223		0	-3.0156			7821.29	15476.3	68764.3	970.082	26307.3	224170		0.2617	-0.1163	5	5	0	0	0	0	0	0	0	0	0	0	0			Traditional
Cbcc Contact Center	CBCC	ON	canceled	TRIM3	27742000100	1772	17728	COMPANY. ADM. PARTICIPATIONS - NO MAIN SECTOR	2005	83053.2		0	-21.1827			3299.48	26312.6	36264.7	0	56.0947	13503.9		0.0007	-0.9398	5	5	0	0	0	0	0	0	0	0	0	0	0			Traditional	62.4903	96.2568	100				0.4608	0.4622
Cbcc Contact Center	CBCC	ON	canceled	TRIM3	27742000100	1772	17728	COMPANY. ADM. PARTICIPATIONS - NO MAIN SECTOR	2006	70172.9		0	-11.6997			7576.71	18992.9	59528.2	0	41.6959	0		0.0006		4	4	0	0	0	0	0	0	0	0	0	0	0			Traditional
Cbcc Contact Center	CBCC	ON	canceled	TRIM3	27742000100	1772	17728	COMPANY. ADM. PARTICIPATIONS - NO MAIN SECTOR	2007	52800.6		0	-17.7255			661.274	19755.8	42604.9	0	17.3551	0		0.0003		4	3	0	1	0	0	0	0	0	0	0	0	0			Traditional
Cbcc Contact Center	CBCC	ON	canceled	TRIM3	27742000100	1772	17728	COMPANY. ADM. PARTICIPATIONS - NO MAIN SECTOR	2008	38712.5		0	-4.0218			368.15	9500.54	31779.3	0	4.9162	0		0.0001		4	3	1	0	0	0	0	0	0	0	0	0	0			Traditional
Cbcc Contact Center	CBCC	ON	canceled	TRIM3	27742000100	1772	17728	COMPANY. ADM. PARTICIPATIONS - NO MAIN SECTOR	2009	35092.6		0	5.8615			1089.89	4261.61	30992.7	0	4.7129	0		0.0001		4	3	1	0	0	0	0	0	0	0	0	0	0			Traditional
CC Des Imob	CAMARGO CORREA DESENVOLVIMENTO IMOBILIARIO SA	ON	canceled	CCIM3	67203208000189	2048	20486	CONSTR. CIVIL, MAT.CONSTR. DECORATION	2005	314074		0	1.5643			99450.7	176673	183268	139489	14711.8	148518		0.491		6	6	0	0	1	1	0	4	0.0001	0.3333	0.75	3.15585e+07	3.0172e+07			Traditional
CC Des Imob	CAMARGO CORREA DESENVOLVIMENTO IMOBILIARIO SA	ON	canceled	CCIM3	67203208000189	2048	20486	CONSTR. CIVIL, MAT.CONSTR. DECORATION	2006	1.38644e+06		0	0.3103			359177	798626	759463	663741	3513.34	227167		0.4813	0.5296	6	6	0	0	1	1	0	4	0.0011	0.3333	0.75	3.44468e+07	3.21246e+07			Traditional
CC Des Imob	CAMARGO CORREA DESENVOLVIMENTO IMOBILIARIO SA	ON	canceled	CCIM3	67203208000189	2048	20486	CONSTR. CIVIL, MAT.CONSTR. DECORATION	2007	3.20637e+06	49.6209	0.1967	0.3045	2.23201e+06	0.6612	461511	1.60531e+06	1.70152e+06	1.17835e+06	131847	399598	1.1775	0.4086	0.759	6	6	0	0	1	1	0	4	0.0018	0.1667	0.875	4.08908e+07	3.93829e+07			New Market	66.1062	69.577	69.5779				0.4382	0.4382
CC Des Imob	CAMARGO CORREA DESENVOLVIMENTO IMOBILIARIO SA	ON	canceled	CCIM3	67203208000189	2048	20486	CONSTR. CIVIL, MAT.CONSTR. DECORATION	2008	2.95359e+06	70.1313	0.0724	2.8197	448997	2.154	414274	1.51609e+06	945723	567458	141887	949348	0.6775	0.2402	1.3758	6	6	0	0	1	2	0	3	0.002	0.6667	0.5556	2.44243e+07	1.62828e+07			New Market
CC Des Imob	CAMARGO CORREA DESENVOLVIMENTO IMOBILIARIO SA	ON	canceled	CCIM3	67203208000189	2048	20486	CONSTR. CIVIL, MAT.CONSTR. DECORATION	2009	3.36822e+06	50.8651	0.0539	2.6776	957416	1.7743	423970	1.89421e+06	1.85457e+06	591830	140854	807599	0.5976	0.2175	-0.1493	6	6	0	0	1	2	0	4	0.0035	0.6667	0.5	2.89289e+07	1.51101e+07			New Market	66.1062	74.8956	74.969				0.441	0.441
CC Des Imob	CAMARGO CORREA DESENVOLVIMENTO IMOBILIARIO SA	ON	canceled	CCIM3	67203208000189	2048	20486	CONSTR. CIVIL, MAT.CONSTR. DECORATION	2010	3.76018e+06	40.684	0.0229	5.5905	1.32034e+06	0.8276	996824		2.64444e+06	754282	17620.5	1.52611e+06	0.1136	0.2053	0.8897	6	6	0	0	1	1	0	3	0.0012	0.6667	0.5556	9.14822e+06	6.09881e+06			New Market
CC Des Imob	CAMARGO CORREA DESENVOLVIMENTO IMOBILIARIO SA	ON	canceled	CCIM3	67203208000189	2048	20486	CONSTR. CIVIL, MAT.CONSTR. DECORATION	2011	3.99057e+06	40.3978	0.0169	-6.6596	627413	1.4712	1.08294e+06		2.16054e+06	495832	15193.6	1.31885e+06	0.0114	0.1281	-0.1358	6	6	0	0	1	0	0	1	0.0001	0	1	5.93198e+06	5.93198e+06			New Market	66.1051	71.2614	71.2614				0.4396	0.4396
CCR SA	CCR S.A.	ON	active	CCRO3	2846056000197	1882	18821	COMPANY ADM. PARTICIPATIONS - TRANSPORT AND LOGISTIC SERVICES	2002	5.29542e+06		0.0261	-5.3293	1.44371e+06	0.5504	1.10996e+06	3.0002e+06	595913	0	4.07236e+06	2.32495e+06	0.9363	0.769	0.0214	9	8	0	0	0	2	0	9	0.0054	0.4444	0.6049	1.10569e+07	5.84576e+06			New Market	17.0154	48.7849	76.3502				0.0794	0.1179
CCR SA	CCR S.A.	ON	active	CCRO3	2846056000197	1882	18821	COMPANY ADM. PARTICIPATIONS - TRANSPORT AND LOGISTIC SERVICES	2003	4.80577e+06		0.1336	8.0021	4.60521e+06	1.648	1.09102e+06	2.35115e+06	537327	0	3.78963e+06	2.42234e+06	1.5627	0.7886	0.0419	17	17	0	0	0	4	0	10	0.0041	0.3778	0.66	1.23131e+07	7.4218e+06			New Market
CCR SA	CCR S.A.	ON	active	CCRO3	2846056000197	1882	18821	COMPANY ADM. PARTICIPATIONS - TRANSPORT AND LOGISTIC SERVICES	2004	5.62697e+06	37.1812	0.4119	9.1282	1.14514e+07	0.9389	1.31139e+06	2.19559e+06	1.36398e+06	0	3.43231e+06	2.89149e+06	2.4159	0.61	0.1937	18	18	0	0	0	4	0	14	0.0053	0.3297	0.6939	6.44877e+07	4.52606e+07			New Market	17.8765	51.7026	67.4422				0.0894	0.1141
CCR SA	CCR S.A.	ON	active	CCRO3	2846056000197	1882	18821	COMPANY ADM. PARTICIPATIONS - TRANSPORT AND LOGISTIC SERVICES	2005	6.33718e+06	29.8536	0.5673	14.8306	1.38e+07	0.6997	1.07131e+06	2.69322e+06	1.11495e+06	0	4.31272e+06	3.6543e+06	2.5957	0.6805	0.2638	10	10	0	0	0	4	0	7	0.0002	0.2381	0.7959	3.17053e+07	2.67399e+07			New Market
CCR SA	CCR S.A.	ON	active	CCRO3	2846056000197	1882	18821	COMPANY ADM. PARTICIPATIONS - TRANSPORT AND LOGISTIC SERVICES	2006	6.86385e+06	42.4147	1.0006	14.4252	2.08651e+07	0.8907	947311	3.08285e+06	1.60698e+06	0	4.42475e+06	3.88855e+06	3.3929	0.6446	0.0641	10	10	0	0	2	5	0	8	0.0016	0.1786	0.8438	4.43691e+07	3.23673e+07			New Market	17.8765	51.7026	67.4422				0.0894	0.1141
CCR SA	CCR S.A.	ON	active	CCRO3	2846056000197	1882	18821	COMPANY ADM. PARTICIPATIONS - TRANSPORT AND LOGISTIC SERVICES	2007	7.26319e+06	40.2009	0.7847	13.9917	1.904e+07	0.6863	1.06652e+06	3.38461e+06	1.74329e+06	0	4.51584e+06	4.08368e+06	2.9943	0.6217	0.0502	10	10	0	0	2	4	0	7	0.0031	0.2857	0.7551	8.96985e+07	5.48782e+07			New Market	17.8765	51.7026	67.4422				0.0894	0.1141
CCR SA	CCR S.A.	ON	active	CCRO3	2846056000197	1882	18821	COMPANY ADM. PARTICIPATIONS - TRANSPORT AND LOGISTIC SERVICES	2008	1.01697e+07	56.0854	0.5369	11.5265	1.54482e+07	0.7458	3.73533e+06	3.83358e+06	2.22435e+06	0	5.17869e+06	4.48062e+06	2.0446	0.5092	0.0972	18	18	0	0	2	3	0	6	0.0183	0.3333	0.7222	5.26714e+07	3.6489e+07			New Market	17.9013	52.2236	68.1981				0.0911	0.1166
CCR SA	CCR S.A.	ON	active	CCRO3	2846056000197	1882	18821	COMPANY ADM. PARTICIPATIONS - TRANSPORT AND LOGISTIC SERVICES	2009	1.41248e+07	36.7387	0.5801	7.0653	2.73752e+07	0.6475	2.56354e+06	7.03458e+06	3.94229e+06	0	5.89829e+06	4.85329e+06	2.3385	0.4176	0.0832	18	18	0	0	2	4	0	7	0.0113	0.2857	0.7551	7.50547e+07	5.13514e+07			New Market	17.9013	50.2969	68.0481				0.0845	0.1033
CCR SA	CCR S.A.	ON	active	CCRO3	2846056000197	1882	18821	COMPANY ADM. PARTICIPATIONS - TRANSPORT AND LOGISTIC SERVICES	2010	1.8743e+07	29.6893	0.7333	5.3065	3.03902e+07	0.6235	4.46523e+06		2.52725e+06	0	583130	6.90825e+06	1.7248	0.0311	0.4234	17	17	0	0	2	9	1	10	0.0078	0.3333	0.7	1.14447e+08	7.69259e+07			New Market	16.3482	45.9333	60.4429				0.0705	0.0871
CCR SA	CCR S.A.	ON	active	CCRO3	2846056000197	1882	18821	COMPANY ADM. PARTICIPATIONS - TRANSPORT AND LOGISTIC SERVICES	2011	1.77141e+07	25.9583	0.7299	7.0869	2.97392e+07	-0.1978	4.01394e+06		1.90318e+06	0	600380	7.15083e+06	1.798	0.0339	0.0351	13	13	0	0	1	5	0	6	0.0039	0.3333	0.7222	7.768e+07	5.28275e+07			New Market	15.2556	37.5258	48.8097				0.0505	0.0568
CCR SA	CCR S.A.	ON	active	CCRO3	2846056000197	1882	18821	COMPANY ADM. PARTICIPATIONS - TRANSPORT AND LOGISTIC SERVICES	2012	1.86311e+07	27.5704	1.2974	8.3349	4.47233e+07	-0.0377	4.87557e+06		2.08854e+06	0	738111	7.58986e+06	2.5501	0.0396	0.0614	17	17	0	0	1	7	0	8	0.0496	0.3571	0.6875	8.34617e+07	5.50726e+07			New Market	16.3509	43.5229	50.5693				0.0642	0.0673
CCR SA	CCR S.A.	ON	active	CCRO3	2846056000197	1882	18821	COMPANY ADM. PARTICIPATIONS - TRANSPORT AND LOGISTIC SERVICES	2013	1.72558e+07	24.0596	1.347	9.7476	3.85799e+07	0.6917	4.11481e+06		2.24402e+06	0	684547	7.47548e+06	2.3442	0.0397	-0.0151	20	20	0	0	2	4	0	6	0.0072	0.2667	0.7778	7.17557e+07	5.71178e+07			New Market	16.6149	43.7869	50.8332				0.0651	0.0682
CCR SA	CCR S.A.	ON	active	CCRO3	2846056000197	1882	18821	COMPANY ADM. PARTICIPATIONS - TRANSPORT AND LOGISTIC SERVICES	2014	1.99033e+07	34.9321	1.4003	7.8365	3.14415e+07	1.2319	5.21647e+06		2.92491e+06	0	758025	8.63745e+06	1.6948	0.0381	0.1554	20	20	0	0	2	5	0	7	0.0002	0.3333	0.7143	8.12962e+07	6.58352e+07			New Market	16.6149	43.7869	50.8332				0.0651	0.0682
CCR SA	CCR S.A.	ON	active	CCRO3	2846056000197	1882	18821	COMPANY ADM. PARTICIPATIONS - TRANSPORT AND LOGISTIC SERVICES	2015	2.26411e+07	40.0042	1.5332	3.6289	2.31367e+07	0.5646	7.79724e+06		3.86823e+06	0	817231	8.94566e+06	1.1954	0.0361	0.0357	20	20	0	0	2	4	0	10	0.0001	0.2889	0.74	5.64009e+07	4.35373e+07			New Market	16.6149	43.7869	50.8332				0.0651	0.0682
Ccx Carvao	CENTENNIAL ASSET PART. AMAPA S/A	ON	active	CCXC3	7950674000104	2018	20184	COMPANY ADM. PARTICIPATIONS - MINERAL EXTRACTION	2006	758.927		0				120.208	0	5.3825	0	0			0		3	2	1	0	0	2	1	12	0.1014	0.8485	0.2222	1.58772e+07	2.64621e+06			Traditional	99.9998	99.9998	99.9998				1	1
Ccx Carvao	CENTENNIAL ASSET PART. AMAPA S/A	ON	active	CCXC3	7950674000104	2018	20184	COMPANY ADM. PARTICIPATIONS - MINERAL EXTRACTION	2007	82660.9		0	-22.5346			252.486	0	10.3056	0	0	0		0		3	2	0	1	0	0	0	4	0.0398	1	0.25	3.6454e+07	9.1135e+06			Traditional	99.9998	99.9999	100				1	1
Ccx Carvao	CENTENNIAL ASSET PART. AMAPA S/A	ON	active	CCXC3	7950674000104	2018	20184	COMPANY ADM. PARTICIPATIONS - MINERAL EXTRACTION	2008	11.3526		0	-2.37356e+06			97125.1	0	11.3526	0	0	0		0		3	1	0	0	0	0	0	6	0.0149	1	0.1667	3.1774e+07	5.29567e+06			Traditional
Ccx Carvao	CENTENNIAL ASSET PART. AMAPA S/A	ON	active	CCXC3	7950674000104	2018	20184	COMPANY ADM. PARTICIPATIONS - MINERAL EXTRACTION	2009	7.7738		0	-2329860			463.32	42300.5	7.7738	0	0	0		0		3	1	0	0	0	0	0	7	0.0082	1	0.1429	1.08306e+08	1.54723e+07			Traditional	99.9998	99.9999	100				1	1
Ccx Carvao	CENTENNIAL ASSET PART. AMAPA S/A	ON	active	CCXC3	7950674000104	2018	20184	COMPANY ADM. PARTICIPATIONS - MINERAL EXTRACTION	2010	136.526		0	-31476.3			667.948	0	136.526	0	0	0		0		2	0	0	0	0	0	0	0	0	0	0	0	0			Traditional
Ccx Carvao	CENTENNIAL ASSET PART. AMAPA S/A	ON	active	CCXC3	7950674000104	2018	20184	COMPANY ADM. PARTICIPATIONS - MINERAL EXTRACTION	2011	187.46		0	-80.8824			11.027	0	187.46	0	0	0		0		3	2	1	0	0	2	1	16	0.2677	0.6333	0.4062	2.11034e+07	1.4706e+07			Traditional	100	100	100				1	1
Ccx Carvao	CENTENNIAL ASSET PART. AMAPA S/A	ON	active	CCXC3	7950674000104	2018	20184	COMPANY ADM. PARTICIPATIONS - MINERAL EXTRACTION	2012	1.33871e+06		0.0215	-5.3264	454194		402599		413204	0	764278	0	0.3314	0.5709		9	9	0	0	3	6	1	8	0.0229	0.9643	0.1562	5.24032e+07	8.51117e+06			New Market	56.8102	61.1642	61.483				0.3243	0.3243
Ccx Carvao	CENTENNIAL ASSET PART. AMAPA S/A	ON	active	CCXC3	7950674000104	2018	20184	COMPANY ADM. PARTICIPATIONS - MINERAL EXTRACTION	2013	367706	120.983	0.0935	-179.703	207101	6.9907	109935	0	363982	0	416.233	0	-0.1277	0.0011		5	5	0	0	2	4	1	8	0.0265	0.8929	0.2188	2.63756e+07	8.14602e+06			New Market	56.2836	71.9649	73.4445				0.3321	0.3322
Ccx Carvao	CENTENNIAL ASSET PART. AMAPA S/A	ON	active	CCXC3	7950674000104	2018	20184	COMPANY ADM. PARTICIPATIONS - MINERAL EXTRACTION	2014	385721	82.8963	0.0268	-9.1042	37353.3	1.0737	148167	0	384070	0	19.8503	0	-0.5147	0.0001		5	4	0	0	2	4	1	8	0.0001	0.4286	0.625	2.47418e+07	2.10033e+07			New Market	56.2208	71.9021	73.3817				0.3314	0.3315
Ccx Carvao	CENTENNIAL ASSET PART. AMAPA S/A	ON	active	CCXC3	7950674000104	2018	20184	COMPANY ADM. PARTICIPATIONS - MINERAL EXTRACTION	2015	507614	137.846	0.0096	-2.7944	57376.5	-0.924	214422	0	506009	0	10.5505	0	-0.4614	0		5	4	0	0	0	1	0	5	0	0.3	0.76	2.9444e+06	2.86869e+06			New Market	56.2208	61.18	61.6601				0.3177	0.3178
Ceb	CEB - COMPANHIA ENERGÉTICA DE BRASÍLIA	PNB	active	CEBR6	70698000111	1445	14451	ELECTRICITY	2002	2.72088e+06		0.0002	-14.7443	207986		1.26763e+06	728797	756525	8993.69	1.08616e+06	1.47029e+06	0.5354	0.4025	-0.1332	12	11	1	0	0	0	0	2	0	1	0.5	2.91758e+07	1.45879e+07			Traditional	89.2696	89.2696	89.2696	49.1373	49.1373	49.1373	0.7969	0.7969	0.2414
Ceb	CEB - COMPANHIA ENERGÉTICA DE BRASÍLIA	PNB	active	CEBR6	70698000111	1445	14451	ELECTRICITY	2003	2.48386e+06		0.0004	-1.7964	160025		571958	1.29179e+06	745526	8672.5	877032	1.4763e+06	0.5181	0.3566	0.0041	12	11	1	0	0	0	0	1	0	0	1	184778	184778			Traditional	89.2696	89.2696	89.2696	49.1373	49.1373	49.1373	0.7969	0.7969	0.2414
Ceb	CEB - COMPANHIA ENERGÉTICA DE BRASÍLIA	PNB	active	CEBR6	70698000111	1445	14451	ELECTRICITY	2004	2.44639e+06		0.0008	-1.5635	104277	0.3118	699887	1.2077e+06	782768	13862.8	834767	1.5215e+06	0.5081	0.3469	0.0306	12	11	1	0	0	0	0	0	0	0	0	0	0			Traditional	89.2696	89.2696	89.2696	49.1373	49.1373	49.1373	0.7969	0.7969	0.2414
Ceb	CEB - COMPANHIA ENERGÉTICA DE BRASÍLIA	PNB	active	CEBR6	70698000111	1445	14451	ELECTRICITY	2005	2.8472e+06		0.0002	2.1919	110867	0.314	797384	1.08226e+06	942657	11871.1	791055	1.59544e+06	0.3722	0.282	0.0486	12	11	1	0	0	0	0	0	0	0	0	0	0			Traditional	89.2696	89.2696	89.2696	49.1372	49.1372	49.1372	0.7969	0.7969	0.2414
Ceb	CEB - COMPANHIA ENERGÉTICA DE BRASÍLIA	PNB	active	CEBR6	70698000111	1445	14451	ELECTRICITY	2006	2.72968e+06		0.0005	-9.6477	372175	1.4955	908044	1.16004e+06	810837	12381.4	834816	1.63384e+06	0.6015	0.3104	0.0241	9	8	1	0	0	0	0	0	0	0	0	0	0			Traditional	89.2696	89.2696	89.2696	49.1372	49.1372	49.1372	0.7969	0.7969	0.2414
Ceb	CEB - COMPANHIA ENERGÉTICA DE BRASÍLIA	PNB	active	CEBR6	70698000111	1445	14451	ELECTRICITY	2007	2.34313e+06		0.0003	9.2852	742634	-0.7269	841262	921639	795596	10865.5	859119	1.51664e+06	0.7344	0.3713	-0.0717	9	8	1	0	0	0	0	0	0	0	0	0	0			Traditional	89.2696	89.2696	89.2696	49.1373	49.1373	49.1373	0.7969	0.7969	0.2414
Ceb	CEB - COMPANHIA ENERGÉTICA DE BRASÍLIA	PNB	active	CEBR6	70698000111	1445	14451	ELECTRICITY	2008	2.6699e+06		0.0002	4.3607	212920	1.0133	1.11835e+06	648015	837846	12930.7	946375	1.5628e+06	0.4324	0.3593	0.0304	7	6	0	1	0	0	0	0	0	0	0	0	0			Traditional	89.2696	89.2696	89.2696	49.1373	49.1373	49.1373	0.7969	0.7969	0.2414
Ceb	CEB - COMPANHIA ENERGÉTICA DE BRASÍLIA	PNB	active	CEBR6	70698000111	1445	14451	ELECTRICITY	2009	2.97895e+06		0.0003	2.8843	501559	0.9646	931728	983062	695552	17229.9	1.11737e+06	1.71913e+06	0.5834	0.3809	0.1	9	7	1	0	0	0	0	0	0	0	0	0	0			Traditional	89.2696	89.2696	89.2696	49.1373	49.1373	49.1373	0.7969	0.7969	0.2414
Ceb	CEB - COMPANHIA ENERGÉTICA DE BRASÍLIA	PNB	active	CEBR6	70698000111	1445	14451	ELECTRICITY	2010	3.1121e+06		0.0001	0.9254	320100	-0.7148	921836		660549	12652.8	292751	2.72832e+06	0.1909	0.0981	0.587	8	7	0	1	0	0	0	0	0	0	0	0	0			Traditional	89.342	89.342	89.342	49.1771	55.7341	55.7341	0.7982	0.7982	0.2461
Ceb	CEB - COMPANHIA ENERGÉTICA DE BRASÍLIA	PNB	active	CEBR6	70698000111	1445	14451	ELECTRICITY	2011	2.99148e+06		0.0001	2.1256	259668	0.6719	906650		630311	12554.3	268961	1.91869e+06	0.1834	0.0941	-0.2968	9	8	1	0	0	0	0	0	0	0	0	0	0			Traditional	89.342	89.342	89.342	49.1771	49.1771	49.1771	0.7982	0.7982	0.2418
Ceb	CEB - COMPANHIA ENERGÉTICA DE BRASÍLIA	PNB	active	CEBR6	70698000111	1445	14451	ELECTRICITY	2012	3.15742e+06		0.0001	3.0803	205040	0.7859	801321		743032	11122	260818	2.14322e+06	0.0869	0.0861	0.117	9	8	1	0	0	0	0	0	0	0	0	0	0			Traditional	89.342	89.342	89.342	49.1771	49.1771	49.1771	0.7982	0.7982	0.2418
Ceb	CEB - COMPANHIA ENERGÉTICA DE BRASÍLIA	PNB	active	CEBR6	70698000111	1445	14451	ELECTRICITY	2013	2.99401e+06		0	-3.087	200311	0.0739	1.10338e+06		640409	42564.6	172093	1.99875e+06	0.2358	0.0717	-0.0674	9	8	1	0	0	0	0	0	0	0	0	0	0			Traditional	89.342	89.342	89.342	49.1771	49.1771	49.1771	0.7982	0.7982	0.2418
Ceb	CEB - COMPANHIA ENERGÉTICA DE BRASÍLIA	PNB	active	CEBR6	70698000111	1445	14451	ELECTRICITY	2014	3.13151e+06		0	-3.5544	197103		1.09436e+06		900697	22334.5	143289	2.4787e+06	0.1319	0.0529	0.2401	8	7	1	0	0	0	0	0	0	0	0	0	0			Traditional	89.342	89.342	89.342	49.1771	49.1771	49.1771	0.7982	0.7982	0.2418
Ceb	CEB - COMPANHIA ENERGÉTICA DE BRASÍLIA	PNB	active	CEBR6	70698000111	1445	14451	ELECTRICITY	2015	3.49244e+06		0	2.6465	234012		1.43625e+06		1.62495e+06	7495	115162	2.56083e+06	0.0151	0.0351	0.0331	9	7	1	0	0	0	0	1	0	0	1	4.58912e+06	4.58912e+06			Traditional	89.342	89.342	89.342	49.1771	49.1771	49.1771	0.7982	0.7982	0.2418
Cedro	CIA. DE FIAÇÃO E TECIDOS CEDRO CACHOEIRA	PN	active	CEDO4	17245234000100	307	3077	TEXTILE AND CLOTHING	2002	844401		0	3.8477			312408	143733	435984	206478	382565	710182		0.6976	0.1702	13	11	0	1	0	1	0	3	0	1	0.3333	3.42445e+06	1.14148e+06			Traditional	64.0883	82.8204	82.8204	42.8578	68.1305	68.1305	0.4453	0.4453	0.2475
Cedro	CIA. DE FIAÇÃO E TECIDOS CEDRO CACHOEIRA	PN	active	CEDO4	17245234000100	307	3077	TEXTILE AND CLOTHING	2003	773654		0	3.4837	160815		243973	159032	359828	171766	357612	689003	0.4857	0.6843	-0.0298	13	11	0	1	0	1	0	4	0	1	0.25	2.58362e+06	645906			Level 1
Cedro	CIA. DE FIAÇÃO E TECIDOS CEDRO CACHOEIRA	PN	active	CEDO4	17245234000100	307	3077	TEXTILE AND CLOTHING	2004	674307		0	7.8365	211213		195198	94446.1	283902	154347	331001	821671	0.5506	0.7198	0.1926	11	9	0	1	0	0	0	0	0	0	0	0	0			Level 1	64.3954	83.1371	83.1371	42.8578	68.8995	68.8995	0.4492	0.4492	0.2515
Cedro	CIA. DE FIAÇÃO E TECIDOS CEDRO CACHOEIRA	PN	active	CEDO4	17245234000100	307	3077	TEXTILE AND CLOTHING	2005	724349		0	7.5125	258507		172032	148993	290550	144200	375137	687854	0.598	0.717	-0.1629	12	10	0	1	0	0	0	0	0	0	0	0	0			Level 1	64.8532	83.5949	83.5949	42.8578	67.2093	67.2093	0.4551	0.4551	0.243
Cedro	CIA. DE FIAÇÃO E TECIDOS CEDRO CACHOEIRA	PN	active	CEDO4	17245234000100	307	3077	TEXTILE AND CLOTHING	2006	690817		0	-6.195	221947		198144	151893	259086	137529	362321	558539	0.652	0.7236	-0.188	12	10	0	1	0	0	0	0	0	0	0	0	0			Level 1	64.8899	83.6317	83.6317	42.8578	66.4651	66.4651	0.4556	0.4556	0.2394
Cedro	CIA. DE FIAÇÃO E TECIDOS CEDRO CACHOEIRA	PN	active	CEDO4	17245234000100	307	3077	TEXTILE AND CLOTHING	2007	630779		0	-1.2547	192918	0.6454	217933	93699.9	225506	113122	327562	611488	0.6217	0.6986	0.0948	13	11	0	1	0	0	0	0	0	0	0	0	0			Level 1
Cedro	CIA. DE FIAÇÃO E TECIDOS CEDRO CACHOEIRA	PN	active	CEDO4	17245234000100	307	3077	TEXTILE AND CLOTHING	2008	570924		0.0001	7.1039	193287	0.1587	151014	89556.1	222744	130919	283065	662386	0.5991	0.7251	0.0832	12	10	0	1	0	0	0	0	0	0	0	0	0			Level 1	60.569	79.1791	79.1791	42.8577	61.4937	61.4937	0.4015	0.4015	0.2184
Cedro	CIA. DE FIAÇÃO E TECIDOS CEDRO CACHOEIRA	PN	active	CEDO4	17245234000100	307	3077	TEXTILE AND CLOTHING	2009	547356		0	1.604	122531		153284	73437.7	213985	98256.4	262759	562378	0.4266	0.6596	-0.151	12	10	0	1	0	0	0	0	0	0	0	0	0			Level 1	18.6101	25.6076	31.3945	42.8577	48.4287	52.8404	0.0371	0.0388	0.1853
Cedro	CIA. DE FIAÇÃO E TECIDOS CEDRO CACHOEIRA	PN	active	CEDO4	17245234000100	307	3077	TEXTILE AND CLOTHING	2010	885789		0.0001	2.4284	194312	2.6249	306976		344028	117850	489629	733271	0.3106	0.6858	0.3039	13	11	0	1	1	0	0	1	0.0005	0	1	922992	922992			Level 1	29.6996	52.0941	59.3936	42.8577	54.0946	58.7883	0.1243	0.1269	0.1911
Cedro	CIA. DE FIAÇÃO E TECIDOS CEDRO CACHOEIRA	PN	active	CEDO4	17245234000100	307	3077	TEXTILE AND CLOTHING	2011	882363		0	2.4883	141171	0.0152	285205		327368	119249	497798	734367	0.2474	0.6993	0.0015	13	11	0	1	1	1	0	2	0.0012	1	0.5	1.21474e+06	607370			Level 1	18.6101	26.0741	33.3019	42.8577	48.4286	52.309	0.0374	0.04	0.1853
Cedro	CIA. DE FIAÇÃO E TECIDOS CEDRO CACHOEIRA	PN	active	CEDO4	17245234000100	307	3077	TEXTILE AND CLOTHING	2012	817860		0.0001	2.6144	129119	-0.2626	227294		278872	103226	471017	664462	0.221	0.7021	-0.0952	13	11	0	1	1	1	0	2	0.0032	1	0.5	1.25634e+06	628168			Level 1	18.6101	26.0741	33.3019	42.8577	48.4286	52.8452	0.0374	0.04	0.1853
Cedro	CIA. DE FIAÇÃO E TECIDOS CEDRO CACHOEIRA	PN	active	CEDO4	17245234000100	307	3077	TEXTILE AND CLOTHING	2013	849910		0	2.3279	139609	-0.042	281741		333122	129177	474140	726158	0.2558	0.7099	0.0929	13	11	0	1	1	1	0	2	0.0009	1	0.5	768559	384279			Level 1	18.6101	26.0824	33.3728	42.8577	48.4286	52.8452	0.0374	0.0401	0.1853
Cedro	CIA. DE FIAÇÃO E TECIDOS CEDRO CACHOEIRA	PN	active	CEDO4	17245234000100	307	3077	TEXTILE AND CLOTHING	2014	789727		0	-1.521	103471		257780		288091	128850	459030	658532	0.2558	0.7444	-0.0931	12	12	0	0	1	1	0	2	0	1	0.5	247049	123525			Level 1	20.0691	28.0928	35.6126	44.1314	49.7023	54.1224	0.0435	0.0463	0.1963
Cedro	CIA. DE FIAÇÃO E TECIDOS CEDRO CACHOEIRA	PN	active	CEDO4	17245234000100	307	3077	TEXTILE AND CLOTHING	2015	611563		0	-16.6504			199796		190407	88003.1	395972	418260		0.7914	-0.3649	12	12	0	0	1	1	0	2	0	1	0.5	222537	111268			Level 1	20.0691	28.1074	35.7927	44.1314	49.7023	54.1224	0.0435	0.0465	0.1963
Ceee-D	CEEE-D	ON	active	CEED3	8467115000100	2064	20648	ELECTRICITY	2006	3.29505e+06		0				1.35481e+06	1.92287e+06	838808	21418.6	1.49701e+06			0.4608		8	7	0	1	0	0	0	1	0	0	1	3.14138e+06	3.14138e+06			Traditional
Ceee-D	CEEE-D	ON	active	CEED3	8467115000100	2064	20648	ELECTRICITY	2007	3.06076e+06		0.0002	0.3535	5.03756e+06		1.05899e+06	1.97433e+06	708446	21179.7	1.486e+06	2.36242e+06	2.4123	0.4924		8	7	0	1	0	0	0	1	0	0	1	4.37787e+06	4.37787e+06			Traditional
Ceee-D	CEEE-D	ON	active	CEED3	8467115000100	2064	20648	ELECTRICITY	2008	3.03222e+06		0	0.8509	4.67963e+06		1.22239e+06	1.7695e+06	768420	25858.1	1.49456e+06	2.62582e+06	2.2851	0.5014	0.1115	16	15	0	1	0	0	0	1	0	0	1	2.41609e+06	2.41609e+06			Traditional
Ceee-D	CEEE-D	ON	active	CEED3	8467115000100	2064	20648	ELECTRICITY	2009	6.27027e+06		0	47.2538	1.81775e+06		1.12508e+06	2.13329e+06	787219	21039.1	1.52234e+06	2.54352e+06	0.6874	0.2461	-0.0313	16	15	0	1	0	1	0	2	0	1	0.5	1.11965e+07	5.59823e+06			Traditional
Ceee-D	CEEE-D	ON	active	CEED3	8467115000100	2064	20648	ELECTRICITY	2010	5.90087e+06		0	-5.2449	1.60172e+06		1.38211e+06		615528	14831.4	86205.2	2.69128e+06	0.4039	0.0171	0.0581	16	15	0	1	0	0	0	1	0	0	1	1.82714e+06	1.82714e+06			Level 1	67.0485	99.2763	99.2763	53.4342	54.0972	54.0972	0.5534	0.5534	0.2856
Ceee-D	CEEE-D	ON	active	CEED3	8467115000100	2064	20648	ELECTRICITY	2011	5.27805e+06		0	-5.2986	1.34105e+06		1.98179e+06		2.47762e+06	15217.3	82448.4	2.82521e+06	0.163	0.0185	0.0498	16	15	0	1	0	0	0	1	0	0	1	1.39514e+06	1.39514e+06			Level 1	67.0485	99.2763	99.2763	53.4342	54.0972	54.0972	0.5534	0.5534	0.2856
Ceee-D	CEEE-D	ON	active	CEED3	8467115000100	2064	20648	ELECTRICITY	2012	4.5488e+06		0	-8.8376	958181		1.36531e+06		2.35085e+06	16336.6	228312	2.8805e+06	-0.0024	0.0538	0.0196	16	15	0	1	0	0	0	1	0	0	1	1.07246e+06	1.07246e+06			Level 1	67.0485	99.2763	99.2763	53.4342	54.0972	54.0972	0.5534	0.5534	0.2856
Ceee-D	CEEE-D	ON	active	CEED3	8467115000100	2064	20648	ELECTRICITY	2013	3.686e+06		0	-7.6252			1.49045e+06		1.28571e+06	17180.8	257068	2.81264e+06		0.0744	-0.0236	16	15	0	1	0	0	0	1	0	0	1	769554	769554			Level 1	67.0485	99.2763	99.2763	53.4342	54.0972	54.0972	0.5534	0.5534	0.2856
Ceee-D	CEEE-D	ON	active	CEED3	8467115000100	2064	20648	ELECTRICITY	2014	3.42311e+06		0	-15.0323			1.35438e+06		944020	15071.5	235496	3.32668e+06		0.0732	0.1828	16	15	0	1	0	0	0	2	0	1	0.5	6.95426e+06	3.47713e+06			Level 1	67.0485	99.425	99.425	53.4342	59.1586	59.1586	0.5534	0.5534	0.2881
Ceee-D	CEEE-D	ON	active	CEED3	8467115000100	2064	20648	ELECTRICITY	2015	3.46241e+06		0	-15.5081	204106		1.41088e+06		914554	17734.1	177962	3.56285e+06	0.2074	0.0565	0.071	16	15	0	1	0	2	0	3	0	0.6667	0.5556	6.26325e+06	4.09309e+06			Level 1	67.0485	99.425	99.425	53.4342	59.1586	59.1586	0.5534	0.5534	0.2881
Ceee-Gt	CEEE-GT	ON	active	EEEL3	92715812000131	320	3204	ELECTRICITY	2002	7.54195e+06		0	-5.2326			1.49473e+06	5.0601e+06	1.09754e+06	21283.5	4.32365e+06	2.8471e+06		0.5761	0.0698	8	6	0	1	0	0	0	1	0	0	1	0	0			Traditional	67.0435	99.6857	99.9601	53.4342	96.011	96.674	0.5534	0.5534	0.427
Ceee-Gt	CEEE-GT	ON	active	EEEL3	92715812000131	320	3204	ELECTRICITY	2003	7.17632e+06		0.0001	-4.2617	819149		1.77874e+06	4.80028e+06	1.05098e+06	17892.2	3.86811e+06	3.1977e+06	0.887	0.5415	0.1231	14	12	0	1	0	0	0	1	0	0	1	1.31303e+06	1.31303e+06			Traditional	67.0485	99.6859	99.9654	53.4342	96.0384	96.7014	0.5534	0.5534	0.4242
Ceee-Gt	CEEE-GT	ON	active	EEEL3	92715812000131	320	3204	ELECTRICITY	2004	6.47571e+06		0	0.0473			1.52153e+06	4.39601e+06	1.07091e+06	22053.7	3.54578e+06	3.28443e+06		0.551	0.0271	14	12	0	1	0	0	0	1	0	0	1	2.40027e+06	2.40027e+06			Traditional	67.0485	99.6752	99.9654	53.4342	96.0413	96.7043	0.5534	0.5534	0.4184
Ceee-Gt	CEEE-GT	ON	active	EEEL3	92715812000131	320	3204	ELECTRICITY	2005	6.42065e+06		0	1.1678			1.78147e+06	4.08453e+06	1.32556e+06	25787	3.41703e+06	3.51104e+06		0.5362	0.069	8	7	0	1	0	0	0	0	0	0	0	0	0			Traditional	67.0485	99.6695	99.9655	53.4342	96.0433	96.7063	0.5534	0.5534	0.4155
Ceee-Gt	CEEE-GT	ON	active	EEEL3	92715812000131	320	3204	ELECTRICITY	2006	3.03992e+06		0.0001	-2.7901	3.14138e+06		792031	1.83748e+06	199772	8000.13	1.96782e+06	3.02914e+06	1.8353	0.65	-0.1373	8	7	0	1	0	0	0	1	0	0	1	0	0			Traditional	97.8037	99.8952	99.8952	53.7909	96.6843	96.6843	0.9568	0.9568	0.421
Ceee-Gt	CEEE-GT	ON	active	EEEL3	92715812000131	320	3204	ELECTRICITY	2007	3.0773e+06		0.0003	4.2505	4.37787e+06		729230	1.82437e+06	242789	7191.57	1.89364e+06	957087	2.1759	0.6177	-0.684	8	7	0	1	0	0	0	1	0	0	1	5.03756e+06	5.03756e+06			Traditional
Ceee-Gt	CEEE-GT	ON	active	EEEL3	92715812000131	320	3204	ELECTRICITY	2008	2.9039e+06		0	6.9195	2.41609e+06		741378	1.45739e+06	180262	9750.3	1.76818e+06	979348	1.5305	0.6123	0.0233	16	15	0	1	0	0	0	1	0	0	1	4.67963e+06	4.67963e+06			Traditional
Ceee-Gt	CEEE-GT	ON	active	EEEL3	92715812000131	320	3204	ELECTRICITY	2009	5.38149e+06		0	45.914	2.39929e+06		729506	1.58245e+06	264761	9855.65	1.73962e+06	1.03731e+06	0.8281	0.3251	0.0592	16	15	0	1	0	1	0	2	0	1	0.5	1.06149e+07	5.30746e+06			Traditional
Ceee-Gt	CEEE-GT	ON	active	EEEL3	92715812000131	320	3204	ELECTRICITY	2010	5.75189e+06		0.0001	3.6251	1.82714e+06	2.133	721645		684195	9307.23	692587	1.10558e+06	0.3258	0.122	0.0658	16	15	0	1	0	0	0	1	0	0	1	1.60172e+06	1.60172e+06			Level 1	67.0485	99.2763	99.2763	53.4342	54.0972	54.0972	0.5534	0.5534	0.2856
Ceee-Gt	CEEE-GT	ON	active	EEEL3	92715812000131	320	3204	ELECTRICITY	2011	5.18593e+06		0	2.3436	1.39514e+06	-1.6389	839473		1.78913e+06	9605.93	615454	1.06196e+06	0.0878	0.1205	-0.0395	16	15	0	1	0	0	0	1	0	0	1	1.34105e+06	1.34105e+06			Level 1	67.0485	99.2763	99.2763	53.4342	54.0972	54.0972	0.5534	0.5534	0.2856
Ceee-Gt	CEEE-GT	ON	active	EEEL3	92715812000131	320	3204	ELECTRICITY	2012	4.78838e+06		0.0001	-3.5427	1.07246e+06	1.6086	560395		2.39786e+06	10360.1	394927	1.2539e+06	-0.1576	0.0846	0.1807	16	15	0	1	0	0	0	1	0	0	1	958181	958181			Level 1	67.0485	99.2763	99.2763	53.4342	54.0972	54.0972	0.5534	0.5534	0.2856
Ceee-Gt	CEEE-GT	ON	active	EEEL3	92715812000131	320	3204	ELECTRICITY	2013	3.89904e+06		0	-6.0343	769554	-0.2694	566452		1.75731e+06	10669.8	420372	913858	-0.1053	0.1106	-0.2712	16	15	0	1	0	0	0	1	0	0	1	0	0			Level 1	67.0485	99.2763	99.2763	53.4342	54.0972	54.0972	0.5534	0.5534	0.2856
Ceee-Gt	CEEE-GT	ON	active	EEEL3	92715812000131	320	3204	ELECTRICITY	2014	3.48774e+06		0	-9.3027	508325	0.8118	677067		1.09339e+06	9809.99	438979	783453	0.0292	0.1287	-0.1427	16	15	0	1	0	0	0	2	0	1	0.5	6.44593e+06	3.22297e+06			Level 1	67.0485	99.4031	99.4031	53.4342	59.1433	59.1433	0.5534	0.5534	0.2881
Ceee-Gt	CEEE-GT	ON	active	EEEL3	92715812000131	320	3204	ELECTRICITY	2015	3.17046e+06		0	2.7921	247217	-0.554	456911		525135	7766.48	623682	697659	0.0589	0.1992	-0.1095	16	15	0	1	0	2	0	3	0	0.6667	0.5556	6.22014e+06	4.07872e+06			Level 1	67.0485	99.4031	99.4031	53.4342	59.1433	59.1433	0.5534	0.5534	0.2881
Ceg	CEG	ON	active	CEGR3	33938119000169	1661	16616	SANITATION AND WATER AND GAS SERVICES	2002	1.52675e+06		0.0002	6.6672	906487	0.2315	596776	404300	278540	8119.62	991987	1.26715e+06	1.0723	0.6551	0.0122	10	10	0	0	0	0	0	0	0	0	0	0	0			Traditional	34.55	66.83	88.58				0.173	0.1968
Ceg	CEG	ON	active	CEGR3	33938119000169	1661	16616	SANITATION AND WATER AND GAS SERVICES	2003	2.05762e+06		0.0002	7.6381	1.04289e+06	-0.1755	1.1415e+06	344027	523065	12403.7	1.18075e+06	1.6036e+06	0.9806	0.5799	0.2655	14	14	0	0	0	0	0	0	0	0	0	0	0			Traditional	34.5574	66.8467	88.6023				0.1731	0.1969
Ceg	CEG	ON	active	CEGR3	33938119000169	1661	16616	SANITATION AND WATER AND GAS SERVICES	2004	2.34433e+06		0.0003	6.1534	1.68878e+06	-0.2364	522268	1.21464e+06	465641	13831.5	1.39922e+06	1.92244e+06	1.2685	0.6028	0.1988	14	11	0	1	0	0	0	1	0	0	1	537049	537049			Traditional
Ceg	CEG	ON	active	CEGR3	33938119000169	1661	16616	SANITATION AND WATER AND GAS SERVICES	2005	2.62712e+06		0.001	5.59	2.02522e+06		542599	1.42992e+06	415657	6140.03	1.60696e+06	1.94579e+06	1.3658	0.614	0.0121	12	10	0	1	0	1	0	3	0	0.3333	0.7778	1.85757e+07	1.2516e+07			Traditional	35.2636	88.7223	99.7006				0.2795	0.2876
Ceg	CEG	ON	active	CEGR3	33938119000169	1661	16616	SANITATION AND WATER AND GAS SERVICES	2006	2.75436e+06		0	4.7276	2.05949e+06		808485	1.24037e+06	425334	7113.82	1.70415e+06	2.03542e+06	1.3397	0.6213	0.0461	13	11	0	1	0	2	0	6	0.0011	0.2667	0.7778	2.91567e+07	2.5364e+07			Traditional	35.2636	88.7223	99.7153				0.2795	0.2876
Ceg	CEG	ON	active	CEGR3	33938119000169	1661	16616	SANITATION AND WATER AND GAS SERVICES	2007	2.8331e+06		0	7.4193	1.94069e+06		1.00865e+06	1.0347e+06	452981	4110.2	1.7078e+06	2.31233e+06	1.2478	0.6043	0.136	12	9	0	1	0	1	0	3	0	0.3333	0.7778	2.54412e+07	1.7481e+07			Traditional	35.2636	88.7223	99.7153				0.2795	0.2876
Ceg	CEG	ON	active	CEGR3	33938119000169	1661	16616	SANITATION AND WATER AND GAS SERVICES	2008	3.09146e+06		0	6.8758			1.12507e+06	1.10529e+06	697365	6206.65	1.75402e+06	3.30783e+06		0.5694	0.4305	15	10	0	1	0	2	0	3	0.0004	0.3333	0.7778	2.06559e+07	1.41101e+07			Traditional	35.2636	88.7223	99.7153				0.2795	0.2876
Ceg	CEG	ON	active	CEGR3	33938119000169	1661	16616	SANITATION AND WATER AND GAS SERVICES	2009	3.05141e+06		0	11.5513			1.0395e+06	1.00113e+06	594100	1979.21	1.73435e+06	2.80214e+06		0.569	-0.1529	16	13	0	1	0	1	0	3	0.0003	0.3333	0.7778	2.30547e+07	1.57714e+07			Traditional	35.2636	88.7223	99.7515				0.2795	0.2877
Ceg	CEG	ON	active	CEGR3	33938119000169	1661	16616	SANITATION AND WATER AND GAS SERVICES	2010	2.95446e+06		0	11.4304			1.02898e+06		617417	1892.27	0	3.35773e+06		0.0006	0.1983	16	11	0	1	0	1	0	2	0	1	0.5	2.63036e+07	1.31518e+07			Traditional
Ceg	CEG	ON	active	CEGR3	33938119000169	1661	16616	SANITATION AND WATER AND GAS SERVICES	2011	2.65754e+06		0	13.0532			795259		480590	2179.22	0	3.20899e+06		0.0008	-0.0443	17	12	0	1	0	1	0	3	0.0045	0.3333	0.7778	3.60279e+07	2.70426e+07			Traditional	35.2636	54.1696	54.1696				0.1601	0.1601
Ceg	CEG	ON	active	CEGR3	33938119000169	1661	16616	SANITATION AND WATER AND GAS SERVICES	2012	2.67903e+06		0	14.1159			816816		547994	2296.03	0	3.60015e+06		0.0009	0.1219	17	12	0	1	0	2	0	4	0.0347	0.3333	0.75	4.66842e+07	3.50132e+07			Traditional	35.2636	54.1696	54.1696				0.1601	0.1601
Ceg	CEG	ON	active	CEGR3	33938119000169	1661	16616	SANITATION AND WATER AND GAS SERVICES	2013	2.63923e+06		0	15.8997	5.47745e+06		771664		542481	1541.99	0	3.87374e+06	2.1628	0.0006	0.076	17	13	0	1	0	1	0	3	0.0007	1	0.3333	3.01674e+07	1.00558e+07			Traditional	35.2636	54.1696	54.1696				0.1601	0.1601
Ceg	CEG	ON	active	CEGR3	33938119000169	1661	16616	SANITATION AND WATER AND GAS SERVICES	2014	2.90748e+06		0	12.7556	6.65298e+06		825203		621684	1943.74	0	4.11497e+06	2.3589	0.0007	0.0623	3	2	0	0	0	0	0	0	0	0	0	0	0			Traditional	54.1649	54.1696	54.1696				0.2934	0.2934
Ceg	CEG	ON	active	CEGR3	33938119000169	1661	16616	SANITATION AND WATER AND GAS SERVICES	2015	2.77725e+06		0	10.6923	5.47468e+06		900320		567918	1927.53	0	3.93334e+06	2.0916	0.0007	-0.0441	16	12	0	1	0	2	0	4	0	0.8333	0.375	3.12521e+07	7.9243e+06			Traditional	54.1649	54.1696	54.1696				0.2934	0.2934
Celesc	CELESC	PN	active	CLSC4	83878892000155	246	2461	ELECTRICITY	2002	6.04746e+06	42.9036	0.4722	-11.0529	958192	0.5063	1.24997e+06	3.33093e+06	1.35775e+06	26205.9	2.91256e+06	4.06233e+06	0.6958	0.486	0.0771	13	12	0	1	0	2	0	6	0	0.2667	0.7778	7.18254e+06	4.86614e+06			Level 2	50.1768	92.0806	97.2258	4.6161	9.5025	9.5034	0.3536	0.3562	0.0033
Celesc	CELESC	PN	active	CLSC4	83878892000155	246	2461	ELECTRICITY	2003	6.28814e+06	41.9526	0.5479	5.6288	1.30846e+06	1.0855	1.40093e+06	3.25041e+06	1.8275e+06	26166.9	2.74626e+06	4.54845e+06	0.6613	0.4409	0.1197	13	12	1	0	0	2	0	6	0	0.2667	0.7778	5.37489e+06	3.66446e+06			Level 2	50.1768	92.0806	97.2529	17.9772	27.5242	30.2392	0.3536	0.3562	0.0369
Celesc	CELESC	PN	active	CLSC4	83878892000155	246	2461	ELECTRICITY	2004	6.09792e+06	43.7889	0.7716	6.4458	1.56248e+06	0.955	1.45041e+06	2.84618e+06	2.1779e+06	18998.7	2.28475e+06	5.22641e+06	0.6068	0.3778	0.1491	13	12	0	1	0	1	0	5	0	0.3	0.76	9.59242e+06	5.96425e+06			Level 2	50.1766	92.0803	97.3527	17.9772	25.3074	27.261	0.3536	0.3563	0.0352
Celesc	CELESC	PN	active	CLSC4	83878892000155	246	2461	ELECTRICITY	2005	6.21544e+06	40.7877	0.6624	6.1772	1.87978e+06	1.0994	1.56831e+06	2.7169e+06	2.30599e+06	24536.1	2.34872e+06	5.59911e+06	0.6248	0.3818	0.0713	13	12	0	1	0	0	0	1	0.0001	0	1	472062	472062			Level 2	50.1768	92.0806	97.3601	17.9772	25.3074	26.8271	0.3536	0.3563	0.0352
Celesc	CELESC	PN	active	CLSC4	83878892000155	246	2461	ELECTRICITY	2006	6.36105e+06	37.2708	0.4415	6.0259	2.39499e+06	0.7267	1.72345e+06	2.46243e+06	2.27938e+06	45399.2	2.56027e+06	5.92752e+06	0.6834	0.4096	0.0587	13	12	0	1	3	0	0	4	0.0007	0	1	1.41803e+06	1.41803e+06			Level 2	50.1771	92.0783	97.894	21.0814	50.0825	62.6801	0.3536	0.3564	0.0889
Celesc	CELESC	PN	active	CLSC4	83878892000155	246	2461	ELECTRICITY	2007	7.26294e+06	30.2966	0.2019	8.4479	2.8156e+06	1.6032	2.0286e+06	2.53026e+06	2.75201e+06	31011.2	3.03902e+06	5.49601e+06	0.6407	0.4227	-0.0728	13	12	0	1	2	1	0	6	0.0022	0.0667	0.9444	1.95081e+08	1.87406e+08			Level 2	50.1771	89.1479	89.7855	21.2159	54.2527	73.8544	0.3648	0.3649	0.1
[truncated: 4,707 more rows]
[truncated: 6 more columns]
