# Supplementary material for: Board social capital and structure, ownership and financial variables of Brazilian companies: A three levels dataset integrating directors, board networks and firm characteristics
Source: Data Brief. 2019 Sep 12;26:104502. doi: 10.1016/j.dib.2019.104502 (PMC6812178; doi:10.1016/j.dib.2019.104502)
Supplement: Multimedia component 1 [file mmc1.zip › Data_Board_Brazilian_Companies/3_Directors_Data.xlsx]

## Sheet: Members_List
CVM_Code	Company_Name	Economatica_Name	Member_Name	ID_Number(CPF)	Class	Code	Year
19658	RENAR MAÇAS SA	Pomifrutas	Afranio Barbosa De Souza	127	2	22	2004
19658	RENAR MAÇAS SA	Pomifrutas	Afranio Barbosa De Souza	127	2	22	2005
14869	CIA ENERG CEARA - COELCE	Coelce	Aguinaldo Nogueira Lima	128	2	22	2006
14206	BRB-BANCO DE BRASILIA SA	BRB Banco	Aires Hipolyto	129	1	19	2006
14206	BRB-BANCO DE BRASILIA SA	BRB Banco	Aires Hipolyto	129	1	19	2007
14621	NET SERVIÇOS DE COMUNICAÇÃO S.A.	Net	Luis Henrique Martinez Goncalves	131	2	23	2003
14621	NET SERVIÇOS DE COMUNICAÇÃO S.A.	Net	Luis Henrique Martinez Goncalves	131	2	23	2004
11258	TELEC. BRASILEIRAS S.A. - TELEBRÁS	Telebras	Luis Inacio Lucena Adams	132	2	22	2003
17671	TELEFÔNICA BRASIL S.A.	Telef Brasil	Luis Javier Bastida Ibarguen	133	2	22	2010
17671	TELEFÔNICA BRASIL S.A.	Telef Brasil	Luis Javier Bastida Ibarguen	133	2	22	2011
17671	TELEFÔNICA BRASIL S.A.	Telef Brasil	Luis Javier Bastida Ibarguen	133	2	22	2012
17671	TELEFÔNICA BRASIL S.A.	Telef Brasil	Luis Javier Bastida Ibarguen	133	2	22	2013
17671	TELEFÔNICA BRASIL S.A.	Telef Brasil	Luis Javier Bastida Ibarguen	133	2	22	2014
17671	TELEFÔNICA BRASIL S.A.	Telef Brasil	Luis Javier Bastida Ibarguen	133	2	22	2015
16616	CIA. DISTRIB. DE GÁS DO RIO DE JANEIRO	Ceg	Alberto Nunez Fernandez	137	2	23	2009
4057	SOUZA CRUZ SA	Souza Cruz	Marcio Eduardo Tenorio Da Costa Fernandes	140	1	19	2002
1384	BANCO ALFA DE INVESTIMENTO SA	Alfa Invest	Marcio De Moraes Emery	141	1	19	2002
1384	BANCO ALFA DE INVESTIMENTO SA	Alfa Invest	Marcio De Moraes Emery	141	1	19	2003
15539	NEOENERGIA S.A	Neoenergia	Murilo Xavier Gama	142	2	23	2003
15539	NEOENERGIA S.A	Neoenergia	Murilo Xavier Gama	142	2	23	2004
16250	REXAM BEVERAGE CAN SOUTH AMERICA S.A.	Rexam Bcsa	Myron Lottman	143	2	29	2002
16250	REXAM BEVERAGE CAN SOUTH AMERICA S.A.	Rexam Bcsa	Myron Lottman	143	2	29	2003
3204	CIA ESTADUAL DE GERACAO E TRANSMISSAO DE ENERGIA ELETRICA	Ceee-Gt	Mario Augusto Ribas Do Nascimento	145	2	23	2003
3204	CIA ESTADUAL DE GERACAO E TRANSMISSAO DE ENERGIA ELETRICA	Ceee-Gt	Mario Augusto Ribas Do Nascimento	145	2	23	2004
14559	M&G POLIÉSTER SA	M G Poliest	Mario Barbiere	146	2	23	2008
14559	M&G POLIÉSTER SA	M G Poliest	Mario Barbiere	146	2	23	2009
14559	M&G POLIÉSTER SA	M G Poliest	Mario Barbiere	146	2	23	2010
14559	M&G POLIÉSTER SA	M G Poliest	Mario Barbiere	146	2	23	2011
14559	M&G POLIÉSTER SA	M G Poliest	Mario Barbiere	146	2	23	2012
14559	M&G POLIÉSTER SA	M G Poliest	Mario Barbiere	146	2	23	2013
14559	M&G POLIÉSTER SA	M G Poliest	Mario Barbiere	146	2	23	2014
6343	TUPY SA	Tupy	Rafael Victal Saliba	147	2	23	2004
20958	BANCO ABC BRASIL S/A	Abc Brasil	Ramez Abou Rizk	152	2	21	2006
16616	CIA. DISTRIB. DE GÁS DO RIO DE JANEIRO	Ceg	Ramon Linares Morera	156	2	22	2008
18821	CCR S.A.	CCR SA	Joao Pedro Ribeiro De Azevedo Coutinho	158	2	21	2002
18821	CCR S.A.	CCR SA	Joao Pedro Ribeiro De Azevedo Coutinho	158	2	21	2003
18821	CCR S.A.	CCR SA	Joao Pedro Ribeiro De Azevedo Coutinho	158	2	22	2004
18821	CCR S.A.	CCR SA	Joao Pedro Ribeiro De Azevedo Coutinho	158	2	22	2005
18821	CCR S.A.	CCR SA	Joao Pedro Ribeiro De Azevedo Coutinho	158	2	20	2006
18821	CCR S.A.	CCR SA	Joao Pedro Ribeiro De Azevedo Coutinho	158	2	22	2007
6343	TUPY SA	Tupy	Joao Moraes Azzi	159	2	23	2004
11584	UNIBANCO UNIAO BANCOS BRAS SA	Unibanco	Maria Eliene Dalvi	163	1	19	2002
16535	RIO GRANDE ENERGIA SA	Rio Gde Ener	Maria Izabel Scherer De Oliveira	164	2	23	2003
16535	RIO GRANDE ENERGIA SA	Rio Gde Ener	Maria Izabel Scherer De Oliveira	164	2	23	2004
16730	INEPAR ENERGIA SA	Ienergia	Maria Jose Resende Morais	165	2	22	2003
16730	INEPAR ENERGIA SA	Ienergia	Maria Jose Resende Morais	165	2	22	2004
16730	INEPAR ENERGIA SA	Ienergia	Maria Jose Resende Morais	165	2	22	2005
3395	COMPANHIA INDUSTRIAL CATAGUASES	Ind Cataguas	Maria Lucia Peixoto F Leite R De Lima	167	2	22	2003
3395	COMPANHIA INDUSTRIAL CATAGUASES	Ind Cataguas	Maria Lucia Peixoto F Leite R De Lima	167	2	22	2004
3395	COMPANHIA INDUSTRIAL CATAGUASES	Ind Cataguas	Maria Lucia Peixoto F Leite R De Lima	167	2	22	2005
3395	COMPANHIA INDUSTRIAL CATAGUASES	Ind Cataguas	Maria Lucia Peixoto F Leite R De Lima	167	2	22	2006
11584	UNIBANCO UNIAO BANCOS BRAS SA	Unibanco	Maria Luisa Ribeiro Mendes	168	1	19	2002
17655	TELE NORTE LESTE PARTICIPAÇÕES SA	Telemar	Joao Carlos De C. Cavalcanti Ramos	170	2	29	2002
17655	TELE NORTE LESTE PARTICIPAÇÕES SA	Telemar	Joao Carlos De C. Cavalcanti Ramos	170	2	22	2003
22551	SOMOS EDUCAÇÃO S.A.	Somos Educa	Fahad Abdulla Al-Mana	171	2	22	2015
18350	AES TIETE SA	AES Tiete	Fatima Regina Franca Farah	172	2	23	2003
19453	ECORODOVIAS INFRAESTRUTURA E LOGÍSTICA S.A.	Ecorodovias	Pedro Beltrao Fraletti	174	2	20	2002
19453	ECORODOVIAS INFRAESTRUTURA E LOGÍSTICA S.A.	Ecorodovias	Pedro Beltrao Fraletti	174	2	20	2003
19453	ECORODOVIAS INFRAESTRUTURA E LOGÍSTICA S.A.	Ecorodovias	Pedro Beltrao Fraletti	174	2	20	2004
19453	ECORODOVIAS INFRAESTRUTURA E LOGÍSTICA S.A.	Ecorodovias	Pedro Beltrao Fraletti	174	2	20	2005
19453	ECORODOVIAS INFRAESTRUTURA E LOGÍSTICA S.A.	Ecorodovias	Pedro Beltrao Fraletti	174	2	22	2006
19453	ECORODOVIAS INFRAESTRUTURA E LOGÍSTICA S.A.	Ecorodovias	Pedro Beltrao Fraletti	174	2	22	2007
16527	AES SUL DISTRIB GAUCHA DE ENERGIA S.A.	AES Sul	Evaristo Leonardi Gaytan	177	2	22	2015
18350	AES TIETE SA	AES Tiete	Evaristo Leonardi Gaytan	177	2	22	2015
2461	CENTRAIS ELETRICAS DE SANTA CATARINA S.A	Celesc	Joao Fernandes Moraes	181	2	22	2005
19992	TOTVS S.A	Totvs	Joao Eduardo Silva Neto	182	1	19	2004
19992	TOTVS S.A	Totvs	Joao Eduardo Silva Neto	182	1	19	2005
19992	TOTVS S.A	Totvs	Joao Eduardo Silva Neto	182	1	19	2006
14826	COMPANHIA BRASILEIRA DE DISTRIBUIÇÃO	P.Acucar-Cbd	Alexandre Lodygensky Junior	183	1	19	2006
15539	NEOENERGIA S.A	Neoenergia	Monica Grau Domene	185	2	23	2008
15539	NEOENERGIA S.A	Neoenergia	Monica Grau Domene	185	2	23	2009
15539	NEOENERGIA S.A	Neoenergia	Monica Grau Domene	185	2	23	2010
4057	SOUZA CRUZ SA	Souza Cruz	Mark Martijn Cobben	187	2	20	2006
4057	SOUZA CRUZ SA	Souza Cruz	Mark Martijn Cobben	187	2	20	2007
4057	SOUZA CRUZ SA	Souza Cruz	Mark Martijn Cobben	187	2	20	2008
4057	SOUZA CRUZ SA	Souza Cruz	Mark Martijn Cobben	187	2	20	2009
4057	SOUZA CRUZ SA	Souza Cruz	Mark Martijn Cobben	187	2	20	2010
22616	BANCO BTG PACTUAL S/A	Btgp Banco	Mark Clifford Maletz	190	2	22	2015
80152	BTG PACTUAL PARTICIPATIONS, LTD.	Btg Pactual	Mark Clifford Maletz	190	2	22	2015
9040	NADIR FIGUEIREDO IND E COM SA	Nadir Figuei	Marizza Brandao Figueiredo	191	2	22	2003
9040	NADIR FIGUEIREDO IND E COM SA	Nadir Figuei	Marizza Brandao Figueiredo	191	2	22	2004
9040	NADIR FIGUEIREDO IND E COM SA	Nadir Figuei	Marizza Brandao Figueiredo	191	2	22	2005
22594	STATKRAFT ENERGIAS RENOVÁVEIS S.A.	Statkraft	Viggo Mossing	194	2	23	2013
18350	AES TIETE SA	AES Tiete	Vincent Winslow Mathis	196	2	22	2011
14176	ELETROPAULO METROPOLITANA EL.S.PAULO S.A	Eletropaulo	Vincent Winslow Mathis	196	2	20	2011
18350	AES TIETE SA	AES Tiete	Vincent Winslow Mathis	196	2	22	2012
14176	ELETROPAULO METROPOLITANA EL.S.PAULO S.A	Eletropaulo	Vincent Winslow Mathis	196	2	20	2012
18350	AES TIETE SA	AES Tiete	Vincent Winslow Mathis	196	2	22	2013
14176	ELETROPAULO METROPOLITANA EL.S.PAULO S.A	Eletropaulo	Vincent Winslow Mathis	196	2	20	2013
18350	AES TIETE SA	AES Tiete	Vincent Winslow Mathis	196	2	22	2014
14176	ELETROPAULO METROPOLITANA EL.S.PAULO S.A	Eletropaulo	Vincent Winslow Mathis	196	2	20	2014
19313	AES ELPA SA	AES Elpa	Vincent Winslow Mathis	196	2	23	2015
18350	AES TIETE SA	AES Tiete	Vincent Winslow Mathis	196	2	22	2015
14176	ELETROPAULO METROPOLITANA EL.S.PAULO S.A	Eletropaulo	Vincent Winslow Mathis	196	2	20	2015
12980	SAM Inds	Sam Industr	Eurico Guimaraes Dubeux	199	1	19	2003
12980	SAM Inds	Sam Industr	Eurico Guimaraes Dubeux	199	1	19	2004
12980	SAM Inds	Sam Industr	Eurico Guimaraes Dubeux	199	1	19	2005
14320	USINAS SIDERURGICAS DE MINAS GERAIS SA	Usiminas	Eurico De Salles Cidade	200	2	23	2003
14320	USINAS SIDERURGICAS DE MINAS GERAIS SA	Usiminas	Eurico De Salles Cidade	200	2	23	2004
16616	CIA. DISTRIB. DE GÁS DO RIO DE JANEIRO	Ceg	Jesus Maria Cobos Aguirre	202	2	23	2003
14176	ELETROPAULO METROPOLITANA EL.S.PAULO S.A	Eletropaulo	Roberto Podesta	203	2	23	2004
20370	LPS BRASIL CONSULTORIA DE IMOVEIS S/A	Lopes Brasil	Roberto Martins Amatuzzi	204	1	19	2006
19682	SUBMARINO S/A	Submarino	Roberto Lavista	205	2	22	2004
1023	BANCO DO BRASIL S.A.	Brasil	Luiz Alberto Maguito Villela	206	1	19	2006
18376	CTEEP - CIA TRANSMISSÃO ENERGIA ELÉTRICA PAULISTA	Tran Paulist	Luisa Fernanda Lafaurie Rivera	207	2	22	2005
18376	CTEEP - CIA TRANSMISSÃO ENERGIA ELÉTRICA PAULISTA	Tran Paulist	Luisa Fernanda Lafaurie Rivera	207	2	22	2006
18376	CTEEP - CIA TRANSMISSÃO ENERGIA ELÉTRICA PAULISTA	Tran Paulist	Luisa Fernanda Lafaurie Rivera	207	2	22	2007
18376	CTEEP - CIA TRANSMISSÃO ENERGIA ELÉTRICA PAULISTA	Tran Paulist	Luisa Fernanda Lafaurie Rivera	207	2	22	2008
18376	CTEEP - CIA TRANSMISSÃO ENERGIA ELÉTRICA PAULISTA	Tran Paulist	Luisa Fernanda Lafaurie Rivera	207	2	22	2009
18376	CTEEP - CIA TRANSMISSÃO ENERGIA ELÉTRICA PAULISTA	Tran Paulist	Luisa Fernanda Lafaurie Rivera	207	2	22	2010
18376	CTEEP - CIA TRANSMISSÃO ENERGIA ELÉTRICA PAULISTA	Tran Paulist	Luisa Fernanda Lafaurie Rivera	207	2	22	2011
18376	CTEEP - CIA TRANSMISSÃO ENERGIA ELÉTRICA PAULISTA	Tran Paulist	Luisa Fernanda Lafaurie Rivera	207	2	22	2012
18376	CTEEP - CIA TRANSMISSÃO ENERGIA ELÉTRICA PAULISTA	Tran Paulist	Luisa Fernanda Lafaurie Rivera	207	2	22	2013
12343	AGF BRASIL SEGUROS SA	AGF Brasil	Francois Marie Alain Henri Thomazeau	208	2	21	2004
20842	MAGNESITA REFRATARIOS S.A.	Magnesita SA	Franz-Ferdinand Buerstedde	209	2	23	2010
20842	MAGNESITA REFRATARIOS S.A.	Magnesita SA	Franz-Ferdinand Buerstedde	209	2	23	2011
20842	MAGNESITA REFRATARIOS S.A.	Magnesita SA	Franz-Ferdinand Buerstedde	209	2	23	2012
20842	MAGNESITA REFRATARIOS S.A.	Magnesita SA	Franz-Ferdinand Buerstedde	209	2	23	2013
20842	MAGNESITA REFRATARIOS S.A.	Magnesita SA	Franz-Ferdinand Buerstedde	209	2	23	2014
20842	MAGNESITA REFRATARIOS S.A.	Magnesita SA	Franz-Ferdinand Buerstedde	209	2	23	2015
18970	AES TIETÊ ENERGIA S.A	AES Tiete E	Fransciso Jose Morandi Lopez	210	2	23	2008
18970	AES TIETÊ ENERGIA S.A	AES Tiete E	Fransciso Jose Morandi Lopez	210	2	23	2009
17728	CBCC PARTICIPAÇÕES SA	Cbcc Contact Center	Frederick M. R. Smith	211	2	29	2002
17728	CBCC PARTICIPAÇÕES SA	Cbcc Contact Center	Frederick M. R. Smith	211	2	29	2003
17728	CBCC PARTICIPAÇÕES SA	Cbcc Contact Center	Frederick M. R. Smith	211	2	22	2004
17728	CBCC PARTICIPAÇÕES SA	Cbcc Contact Center	Frederick M. R. Smith	211	2	22	2005
17728	CBCC PARTICIPAÇÕES SA	Cbcc Contact Center	Frederick M. R. Smith	211	2	22	2006
17728	CBCC PARTICIPAÇÕES SA	Cbcc Contact Center	Frederick M. R. Smith	211	2	22	2007
17728	CBCC PARTICIPAÇÕES SA	Cbcc Contact Center	Frederick M. R. Smith	211	2	22	2008
17728	CBCC PARTICIPAÇÕES SA	Cbcc Contact Center	Frederick M. R. Smith	211	2	22	2009
14621	NET SERVIÇOS DE COMUNICAÇÃO S.A.	Net	Frederico Monteiro	212	2	23	2004
17280	AMAZONIA CELULAR S/A	Amazonia Celular	Andre Fernando De Almeida	213	1	10	2003
16535	RIO GRANDE ENERGIA SA	Rio Gde Ener	Andre Bela Janszky	214	2	22	2003
16535	RIO GRANDE ENERGIA SA	Rio Gde Ener	Andre Bela Janszky	214	2	22	2004
11584	UNIBANCO UNIAO BANCOS BRAS SA	Unibanco	Andre Barake	215	1	19	2004
20974	COMPANHIA PROVIDENCIA IND E COMERCIO	Providencia	Sung-Shim Kim	217	2	22	2014
20028	VALID SOLUÇÕES E SERVIÇOS DE SEGURANÇA EM MEIOS DE PAGAMENTO E IDENTIFICAÇÃO S.A.	Valid	Steven Adams Van Dyke	218	2	27	2006
20028	VALID SOLUÇÕES E SERVIÇOS DE SEGURANÇA EM MEIOS DE PAGAMENTO E IDENTIFICAÇÃO S.A.	Valid	Steven Adams Van Dyke	218	2	27	2007
20028	VALID SOLUÇÕES E SERVIÇOS DE SEGURANÇA EM MEIOS DE PAGAMENTO E IDENTIFICAÇÃO S.A.	Valid	Steven Adams Van Dyke	218	2	22	2008
20028	VALID SOLUÇÕES E SERVIÇOS DE SEGURANÇA EM MEIOS DE PAGAMENTO E IDENTIFICAÇÃO S.A.	Valid	Steven Adams Van Dyke	218	2	27	2009
8087	LOJAS AMERICANAS SA	Lojas Americ	Steven Davis	219	2	22	2011
8087	LOJAS AMERICANAS SA	Lojas Americ	Steven Davis	219	2	22	2012
13471	PLASCAR PARTICIPAÇÕES INDUSTRIAIS S.A	Plascar Part	Stephen James Toy	221	2	22	2013
13471	PLASCAR PARTICIPAÇÕES INDUSTRIAIS S.A	Plascar Part	Stephen James Toy	221	2	20	2014
13471	PLASCAR PARTICIPAÇÕES INDUSTRIAIS S.A	Plascar Part	Stephen James Toy	221	2	20	2015
21237	ENEVA S.A.	Eneva	Stein Dale	223	2	22	2013
21237	ENEVA S.A.	Eneva	Stein Dale	223	2	22	2014
19739	LOCALIZA RENT A CAR SA	Localiza	Stefano Bonfiglio	224	2	22	2004
19739	LOCALIZA RENT A CAR SA	Localiza	Stefano Bonfiglio	224	2	22	2005
19739	LOCALIZA RENT A CAR SA	Localiza	Stefano Bonfiglio	224	2	22	2006
19739	LOCALIZA RENT A CAR SA	Localiza	Stefano Bonfiglio	224	2	27	2007
19739	LOCALIZA RENT A CAR SA	Localiza	Stefano Bonfiglio	224	2	27	2008
19739	LOCALIZA RENT A CAR SA	Localiza	Stefano Bonfiglio	224	2	27	2009
19739	LOCALIZA RENT A CAR SA	Localiza	Stefano Bonfiglio	224	2	27	2010
19739	LOCALIZA RENT A CAR SA	Localiza	Stefano Bonfiglio	224	2	27	2011
19739	LOCALIZA RENT A CAR SA	Localiza	Stefano Bonfiglio	224	2	27	2012
19739	LOCALIZA RENT A CAR SA	Localiza	Stefano Bonfiglio	224	2	27	2013
19739	LOCALIZA RENT A CAR SA	Localiza	Stefano Bonfiglio	224	2	27	2014
19739	LOCALIZA RENT A CAR SA	Localiza	Stefano Bonfiglio	224	2	27	2015
19453	ECORODOVIAS INFRAESTRUTURA E LOGÍSTICA S.A.	Ecorodovias	Stefano Aldo Panciera	225	1	19	2002
18368	DUKE ENERGY INT,GERAÇÃO PARANAPANEMA SA	Ger Paranap	Stacey Grace Schrader	227	2	22	2007
18368	DUKE ENERGY INT,GERAÇÃO PARANAPANEMA SA	Ger Paranap	Stacey Grace Schrader	227	2	22	2008
18368	DUKE ENERGY INT,GERAÇÃO PARANAPANEMA SA	Ger Paranap	Stacey Grace Schrader	227	2	22	2009
3980	GERDAU SA	Gerdau	Sirleu Jose Protti	231	1	19	2003
3980	GERDAU SA	Gerdau	Sirleu Jose Protti	231	1	19	2004
3980	GERDAU SA	Gerdau	Sirleu Jose Protti	231	1	19	2005
21300	ALIANSCE SHOPPING CENTERS S.A	Aliansce	Peter Ballon	233	2	22	2014
21300	ALIANSCE SHOPPING CENTERS S.A	Aliansce	Peter Ballon	233	2	22	2015
18198	Seara Alim	Seara Alim	Persio Pimentel Pinto Ravena	234	2	22	2004
22594	STATKRAFT ENERGIAS RENOVÁVEIS S.A.	Statkraft	Per Johan Willner Nilsson	235	2	23	2011
22594	STATKRAFT ENERGIAS RENOVÁVEIS S.A.	Statkraft	Per Johan Willner Nilsson	235	2	23	2012
14494	PETROQUIMICA UNIAO SA	Petroq Uniao	Abraham Zagury	236	2	22	2006
22594	STATKRAFT ENERGIAS RENOVÁVEIS S.A.	Statkraft	Kjetil Landmark	237	2	23	2013
21482	PRUMO LOGÍSTICA S.A.	Prumo	Kevin Lee Lowder	238	2	22	2014
21482	PRUMO LOGÍSTICA S.A.	Prumo	Kevin Lee Lowder	238	2	22	2015
22616	BANCO BTG PACTUAL S/A	Btgp Banco	Kenneth S. Courtis	239	2	22	2013
80152	BTG PACTUAL PARTICIPATIONS, LTD.	Btg Pactual	Kenneth S. Courtis	239	2	22	2013
22616	BANCO BTG PACTUAL S/A	Btgp Banco	Kenneth S. Courtis	239	2	22	2014
80152	BTG PACTUAL PARTICIPATIONS, LTD.	Btg Pactual	Kenneth S. Courtis	239	2	22	2014
16527	AES SUL DISTRIB GAUCHA DE ENERGIA S.A.	AES Sul	Kenneth Joseph Zagzebski	240	2	22	2011
14176	ELETROPAULO METROPOLITANA EL.S.PAULO S.A	Eletropaulo	Kenneth Joseph Zagzebski	240	2	22	2011
16527	AES SUL DISTRIB GAUCHA DE ENERGIA S.A.	AES Sul	Kenneth Joseph Zagzebski	240	2	22	2012
14176	ELETROPAULO METROPOLITANA EL.S.PAULO S.A	Eletropaulo	Kenneth Joseph Zagzebski	240	2	22	2012
140	YARA BRASIL FERTILIZANTES S.A.	Yara Brasil	Kendrick Taylor Wallace	241	2	29	2002
140	YARA BRASIL FERTILIZANTES S.A.	Yara Brasil	Kendrick Taylor Wallace	241	2	21	2003
140	YARA BRASIL FERTILIZANTES S.A.	Yara Brasil	Kendrick Taylor Wallace	241	2	21	2004
140	YARA BRASIL FERTILIZANTES S.A.	Yara Brasil	Kendrick Taylor Wallace	241	2	21	2005
140	YARA BRASIL FERTILIZANTES S.A.	Yara Brasil	Kendrick Taylor Wallace	241	2	21	2006
140	YARA BRASIL FERTILIZANTES S.A.	Yara Brasil	Kendrick Taylor Wallace	241	2	21	2007
21237	ENEVA S.A.	Eneva	Keith Plowman	242	2	22	2014
21237	ENEVA S.A.	Eneva	Keith Plowman	242	2	22	2015
18350	AES TIETE SA	AES Tiete	Kazi Kamrul Hasan	243	2	22	2015
14176	ELETROPAULO METROPOLITANA EL.S.PAULO S.A	Eletropaulo	Kazi Kamrul Hasan	243	2	22	2015
4170	VALE S.A.	Vale	Katsuto Momii	244	2	29	2002
3140	CIA SEGUROS MINAS BRASIL	Seg Min Bras	Patrick Henry O'Sullivan	246	2	22	2009
9687	POLITENO IND E COMERCIO SA	Politeno	Patricia Soares Nogueira	247	2	23	2003
11525	Trorion	Trorion	Patricia Rodi	248	2	22	2006
20206	ABYARA PLANEJAMENTO IMOBILIÁRIO S/A	Abyara	Luis Arthur Oliveira Navarro	254	1	12	2006
17655	TELE NORTE LESTE PARTICIPAÇÕES SA	Telemar	Jose Botafogo Goncalves	256	2	22	2003
17655	TELE NORTE LESTE PARTICIPAÇÕES SA	Telemar	Jose Botafogo Goncalves	256	2	22	2004
4170	VALE S.A.	Vale	Jose Auto Lancaster Oliveira	257	1	19	2003
4170	VALE S.A.	Vale	Jose Auto Lancaster Oliveira	257	1	19	2004
4170	VALE S.A.	Vale	Jose Auto Lancaster Oliveira	257	1	19	2005
4170	VALE S.A.	Vale	Jose Auto Lancaster Oliveira	257	1	19	2006
14028	VALE FERTILIZANTES S.A.	Valefert	Jose Auto Lancaster Oliveira	257	2	22	2003
14028	VALE FERTILIZANTES S.A.	Valefert	Jose Auto Lancaster Oliveira	257	2	22	2004
14028	VALE FERTILIZANTES S.A.	Valefert	Jose Auto Lancaster Oliveira	257	2	22	2005
14028	VALE FERTILIZANTES S.A.	Valefert	Jose Auto Lancaster Oliveira	257	2	22	2006
19275	CIA PIRATININGA DE FORÇA E LUZ	CPFL Piratininga	Jose Augusto De Oliveira	259	2	23	2004
3824	COMPANHIA PAULISTA DE FORCA LUZ - CPFL	Paul F Luz	Jose Augusto De Oliveira	259	2	23	2004
18660	CPFL ENERGIA SA	CPFL Energia	Jose Augusto De Oliveira	259	2	23	2004
18953	CPFL GERAÇÃO DE ENERGIA S/A	CPFL Geracao	Jose Augusto De Oliveira	259	2	23	2004
15539	NEOENERGIA S.A	Neoenergia	Marilia Rabelo Correa	262	2	23	2003
11584	UNIBANCO UNIAO BANCOS BRAS SA	Unibanco	Marianella Josefina Alarcon Garcia Galvao	265	1	19	2004
2909	CIA CACIQUE CAFE SOLUVEL	Cacique	Maria Yolanda Cerqueira Cesar Coimbra	266	2	20	2002
2909	CIA CACIQUE CAFE SOLUVEL	Cacique	Maria Yolanda Cerqueira Cesar Coimbra	266	2	20	2003
2909	CIA CACIQUE CAFE SOLUVEL	Cacique	Maria Yolanda Cerqueira Cesar Coimbra	266	2	20	2004
2909	CIA CACIQUE CAFE SOLUVEL	Cacique	Maria Yolanda Cerqueira Cesar Coimbra	266	2	20	2005
2909	CIA CACIQUE CAFE SOLUVEL	Cacique	Maria Yolanda Cerqueira Cesar Coimbra	266	2	20	2006
2909	CIA CACIQUE CAFE SOLUVEL	Cacique	Maria Yolanda Cerqueira Cesar Coimbra	266	2	20	2007
20338	M DIAS BRANCO SA IND E COM DE ALIMENTOS	M.Diasbranco	Maria Wilma De Oliveira Patricio	267	1	19	2003
20338	M DIAS BRANCO SA IND E COM DE ALIMENTOS	M.Diasbranco	Maria Wilma De Oliveira Patricio	267	1	19	2004
20338	M DIAS BRANCO SA IND E COM DE ALIMENTOS	M.Diasbranco	Maria Wilma De Oliveira Patricio	267	1	19	2005
16004	Sole Telecom Com Ext	Sole Comex	Jose Alves Dos Santos Filho	268	2	22	2004
80071	COSAN LIMITED	Cosan Ltd	Jose Alexandre Scheinkman	269	2	27	2008
80071	COSAN LIMITED	Cosan Ltd	Jose Alexandre Scheinkman	269	2	27	2009
80071	COSAN LIMITED	Cosan Ltd	Jose Alexandre Scheinkman	269	2	22	2010
80071	COSAN LIMITED	Cosan Ltd	Jose Alexandre Scheinkman	269	2	27	2011
80071	COSAN LIMITED	Cosan Ltd	Jose Alexandre Scheinkman	269	2	27	2012
80071	COSAN LIMITED	Cosan Ltd	Jose Alexandre Scheinkman	269	2	27	2013
80071	COSAN LIMITED	Cosan Ltd	Jose Alexandre Scheinkman	269	2	27	2014
80071	COSAN LIMITED	Cosan Ltd	Jose Alexandre Scheinkman	269	2	27	2015
21237	ENEVA S.A.	Eneva	Jørgen Kildahl	270	2	20	2014
21237	ENEVA S.A.	Eneva	Jørgen Kildahl	270	2	22	2015
1171	BANCO DO ESTADO DO PARÁ S/A.	Banpara	Jorge Welter	271	1	19	2014
16861	CIA CAT. DE ÁGUAS E SANEAMENTO - CASAN	Casan	Jorge Welter	271	2	22	2006
14435	BOMPREÇO BAHIA SA	Bompreco Bah	Andre Buitenhuis	273	2	21	2003
17612	TCO Cel Part	Tele Centroeste Cel	Luis Andre Carpintero Blanco	275	1	19	2002
140	YARA BRASIL FERTILIZANTES S.A.	Yara Brasil	Luigi Francesco Ippolito Mandarino	277	2	21	2010
13722	CARAIBA METAIS SA	Caraiba Met	Luciano Montenegro Junior	278	2	23	2003
5479	ELUMA SA INDUSTRIA E COMERCIO	Eluma	Luciano Montenegro Junior	278	2	23	2003
9393	PARANAPANEMA SA	Paranapanema	Luciano Montenegro Junior	278	2	23	2003
13722	CARAIBA METAIS SA	Caraiba Met	Luciano Montenegro Junior	278	2	23	2004
5479	ELUMA SA INDUSTRIA E COMERCIO	Eluma	Luciano Montenegro Junior	278	2	23	2004
9393	PARANAPANEMA SA	Paranapanema	Luciano Montenegro Junior	278	2	23	2004
17329	TRACTEBEL ENERGIA SA	Engie Brasil	Alain Francois Marie Luoise Janssens	279	2	22	2008
17329	TRACTEBEL ENERGIA SA	Engie Brasil	Alain Francois Marie Luoise Janssens	279	2	22	2009
3069	CIA FERRO LIGAS BAHIA FERBASA	Ferbasa	Alberico Machado Mascarenhas	280	2	22	2005
8753	METISA METALÚRGICA TIMBOENSE SA	Metisa	Alberico Machado Mascarenhas	280	2	22	2006
14320	USINAS SIDERURGICAS DE MINAS GERAIS SA	Usiminas	Daniel Agustin Novegil	281	2	22	2011
14320	USINAS SIDERURGICAS DE MINAS GERAIS SA	Usiminas	Daniel Agustin Novegil	281	2	22	2012
14320	USINAS SIDERURGICAS DE MINAS GERAIS SA	Usiminas	Daniel Agustin Novegil	281	2	22	2013
14320	USINAS SIDERURGICAS DE MINAS GERAIS SA	Usiminas	Daniel Agustin Novegil	281	2	22	2014
14320	USINAS SIDERURGICAS DE MINAS GERAIS SA	Usiminas	Daniel Agustin Novegil	281	2	22	2015
16985	BANDEIRANTE ENERGIA S/A	Bandeirante Energ	Manuel Alexandre Sao Miguel De Oliveira	285	1	19	2006
5576	ENERGISA MATO GROSSO DO SUL - DISTRIBUIDORA DE ENERGIA S/A	Enersul	Manuel Alexandre Sao Miguel De Oliveira	285	1	19	2006
15342	ESPIRITO SANTO CENTRAIS ELETRICAS SA	Escelsa	Manuel Alexandre Sao Miguel De Oliveira	285	1	19	2006
16985	BANDEIRANTE ENERGIA S/A	Bandeirante Energ	Manuel Alexandre Sao Miguel De Oliveira	285	1	19	2007
15342	ESPIRITO SANTO CENTRAIS ELETRICAS SA	Escelsa	Manuel Alexandre Sao Miguel De Oliveira	285	1	19	2007
13552	CAEMI MINERAÇÃO E METALURGIA S.A.	Caemi	Makoto Sukagawa	287	2	29	2002
10006	ELECTROLUX DO BRASIL SA	Electrolux	Magnus Yngen	288	2	29	2003
1309	BANCO MERCANTIL DE INVESTIMENTOS S.A.	Merc Invest	Werner Araujo Notini	296	2	22	2004
1309	BANCO MERCANTIL DE INVESTIMENTOS S.A.	Merc Invest	Werner Araujo Notini	296	2	22	2005
1309	BANCO MERCANTIL DE INVESTIMENTOS S.A.	Merc Invest	Werner Araujo Notini	296	2	22	2006
8753	METISA METALÚRGICA TIMBOENSE SA	Metisa	Werner Hoffmann	297	2	23	2003
8753	METISA METALÚRGICA TIMBOENSE SA	Metisa	Werner Hoffmann	297	2	23	2004
16292	BRF - BRASIL FOODS S.A.	BRF SA	Maurilio Rossi	298	2	23	2004
16616	CIA. DISTRIB. DE GÁS DO RIO DE JANEIRO	Ceg	Mauricio Edgardo Midon	300	2	23	2013
15377	HOPI HARI SA	Pq Hopi Hari	Mauricio Carneiro De Albuquerque	301	2	23	2003
15377	HOPI HARI SA	Pq Hopi Hari	Mauricio Carneiro De Albuquerque	301	2	23	2004
14176	ELETROPAULO METROPOLITANA EL.S.PAULO S.A	Eletropaulo	Mauricio Alberto Vargas	302	1	11	2006
2658	ARCELORMITTAL INOX BRASIL S.A.	Am Inox BR	Matthias Jurgen Wellhausen	303	2	22	2006
2658	ARCELORMITTAL INOX BRASIL S.A.	Am Inox BR	Matthias Jurgen Wellhausen	303	2	22	2007
14435	BOMPREÇO BAHIA SA	Bompreco Bah	Matheus Petrus Maria De Raad	307	2	20	2003
14435	BOMPREÇO BAHIA SA	Bompreco Bah	Matheus Petrus Maria De Raad	307	2	20	2002
18937	Telefonica Data BR Hold	Telefonica Data Hld	Mateo Fernando Budnich Diez	308	2	29	2002
2909	CIA CACIQUE CAFE SOLUVEL	Cacique	Massashi Kimura	309	2	29	2002
2909	CIA CACIQUE CAFE SOLUVEL	Cacique	Massashi Kimura	309	2	22	2003
2909	CIA CACIQUE CAFE SOLUVEL	Cacique	Massashi Kimura	309	2	22	2004
2909	CIA CACIQUE CAFE SOLUVEL	Cacique	Massashi Kimura	309	2	22	2005
2909	CIA CACIQUE CAFE SOLUVEL	Cacique	Massashi Kimura	309	2	22	2006
4170	VALE S.A.	Vale	Masami Iijima	310	2	22	2007
18376	CTEEP - CIA TRANSMISSÃO ENERGIA ELÉTRICA PAULISTA	Tran Paulist	Luiz Fernando Alarcon Mantilla	311	2	20	2005
18376	CTEEP - CIA TRANSMISSÃO ENERGIA ELÉTRICA PAULISTA	Tran Paulist	Luiz Fernando Alarcon Mantilla	311	2	20	2006
18376	CTEEP - CIA TRANSMISSÃO ENERGIA ELÉTRICA PAULISTA	Tran Paulist	Luiz Fernando Alarcon Mantilla	311	2	20	2007
18376	CTEEP - CIA TRANSMISSÃO ENERGIA ELÉTRICA PAULISTA	Tran Paulist	Luiz Fernando Alarcon Mantilla	311	2	20	2008
18376	CTEEP - CIA TRANSMISSÃO ENERGIA ELÉTRICA PAULISTA	Tran Paulist	Luiz Fernando Alarcon Mantilla	311	2	20	2009
14362	CIA ENERGETICA DE PERNAMBUCO - CELPE	Celpe	Luiz Eduardo Gabriel Carvalhosa	313	2	23	2003
18139	CIA ENERGÉTICA DO RIO GRANDE DO NORTE	Cosern	Luiz Eduardo Gabriel Carvalhosa	313	2	23	2003
15539	NEOENERGIA S.A	Neoenergia	Luiz Eduardo Gabriel Carvalhosa	313	2	23	2003
14524	CIA ELETRICIDADE DA BAHIA	Coelba	Luiz Eduardo Gabriel Carvalhosa	313	2	23	2004
14362	CIA ENERGETICA DE PERNAMBUCO - CELPE	Celpe	Luiz Eduardo Gabriel Carvalhosa	313	2	23	2004
18139	CIA ENERGÉTICA DO RIO GRANDE DO NORTE	Cosern	Luiz Eduardo Gabriel Carvalhosa	313	2	23	2004
15539	NEOENERGIA S.A	Neoenergia	Luiz Eduardo Gabriel Carvalhosa	313	2	23	2004
80098	LAEP INVESTMENTS LTD.	Laep	Michael Morrison	314	1	19	2013
3050	AMPLA ENERGIA E SERVIÇOS S.A.	Ampla Energ	Jose Miguel Bandeira Pires Monteiro Lopes	315	2	23	2004
11584	UNIBANCO UNIAO BANCOS BRAS SA	Unibanco	Marcos Rimoli Prospero	316	1	19	2004
22594	STATKRAFT ENERGIAS RENOVÁVEIS S.A.	Statkraft	Tron Engebrethsen	319	2	23	2014
22594	STATKRAFT ENERGIAS RENOVÁVEIS S.A.	Statkraft	Tron Engebrethsen	319	2	23	2015
14320	USINAS SIDERURGICAS DE MINAS GERAIS SA	Usiminas	Toru Obata	321	2	22	2007
14320	USINAS SIDERURGICAS DE MINAS GERAIS SA	Usiminas	Toru Obata	321	2	22	2008
14320	USINAS SIDERURGICAS DE MINAS GERAIS SA	Usiminas	Toru Obata	321	2	22	2009
14320	USINAS SIDERURGICAS DE MINAS GERAIS SA	Usiminas	Toru Obata	321	2	22	2010
22594	STATKRAFT ENERGIAS RENOVÁVEIS S.A.	Statkraft	Torger Nils Lien	322	2	20	2011
22594	STATKRAFT ENERGIAS RENOVÁVEIS S.A.	Statkraft	Torger Nils Lien	322	2	20	2012
22594	STATKRAFT ENERGIAS RENOVÁVEIS S.A.	Statkraft	Torger Nils Lien	322	2	20	2013
22594	STATKRAFT ENERGIAS RENOVÁVEIS S.A.	Statkraft	Tore Haga	323	2	23	2014
22594	STATKRAFT ENERGIAS RENOVÁVEIS S.A.	Statkraft	Tore Haga	323	2	23	2015
22594	STATKRAFT ENERGIAS RENOVÁVEIS S.A.	Statkraft	Tor Inge Stokke	324	2	23	2011
22594	STATKRAFT ENERGIAS RENOVÁVEIS S.A.	Statkraft	Tor Inge Stokke	324	2	23	2012
22594	STATKRAFT ENERGIAS RENOVÁVEIS S.A.	Statkraft	Tor Inge Stokke	324	2	23	2013
140	YARA BRASIL FERTILIZANTES S.A.	Yara Brasil	Tor Holba	325	2	29	2002
140	YARA BRASIL FERTILIZANTES S.A.	Yara Brasil	Tor Holba	325	2	20	2003
140	YARA BRASIL FERTILIZANTES S.A.	Yara Brasil	Tor Holba	325	2	20	2004
140	YARA BRASIL FERTILIZANTES S.A.	Yara Brasil	Tor Holba	325	2	20	2005
22772	VIGOR ALIMENTOS S.A.	Vigor Food	Tim Oerting Jorgensen	326	2	22	2015
4057	SOUZA CRUZ SA	Souza Cruz	Francisco Jose Leme Barreto	327	1	19	2003
4057	SOUZA CRUZ SA	Souza Cruz	Francisco Jose Leme Barreto	327	1	19	2004
4057	SOUZA CRUZ SA	Souza Cruz	Francisco Jose Leme Barreto	327	1	19	2005
108	AÇOS VILLARES SA	Acos Vill	Francisco Javier Verastegui Castro	328	1	19	2003
108	AÇOS VILLARES SA	Acos Vill	Francisco Javier Verastegui Castro	328	1	19	2004
15539	NEOENERGIA S.A	Neoenergia	Francisco Javier Hernando	329	2	23	2011
15539	NEOENERGIA S.A	Neoenergia	Francisco Javier Hernando	329	2	23	2012
16616	CIA. DISTRIB. DE GÁS DO RIO DE JANEIRO	Ceg	Francisco Javier Fernandez Gonzalez	330	2	23	2010
16616	CIA. DISTRIB. DE GÁS DO RIO DE JANEIRO	Ceg	Francisco Javier Fernandez Gonzalez	330	2	23	2011
16616	CIA. DISTRIB. DE GÁS DO RIO DE JANEIRO	Ceg	Francisco Javier Fernandez Gonzalez	330	2	23	2012
17671	TELEFÔNICA BRASIL S.A.	Telef Brasil	Francisco Javier De Paz Mancho	331	2	22	2008
17671	TELEFÔNICA BRASIL S.A.	Telef Brasil	Francisco Javier De Paz Mancho	331	2	22	2009
17671	TELEFÔNICA BRASIL S.A.	Telef Brasil	Francisco Javier De Paz Mancho	331	2	22	2010
17671	TELEFÔNICA BRASIL S.A.	Telef Brasil	Francisco Javier De Paz Mancho	331	2	22	2011
17671	TELEFÔNICA BRASIL S.A.	Telef Brasil	Francisco Javier De Paz Mancho	331	2	22	2012
17671	TELEFÔNICA BRASIL S.A.	Telef Brasil	Francisco Javier De Paz Mancho	331	2	22	2013
17671	TELEFÔNICA BRASIL S.A.	Telef Brasil	Francisco Javier De Paz Mancho	331	2	22	2014
17671	TELEFÔNICA BRASIL S.A.	Telef Brasil	Francisco Javier De Paz Mancho	331	2	22	2015
16292	BRF - BRASIL FOODS S.A.	BRF SA	Francisco Francuy Venancio Braga	332	2	23	2004
16004	Sole Telecom Com Ext	Sole Comex	Francisco Ernesto Moura Florsheim	333	3	33	2002
16004	Sole Telecom Com Ext	Sole Comex	Francisco Ernesto Moura Florsheim	333	3	30	2003
23264	AMBEV S.A.	Ambev S/A	Francisco De Sa Neto	334	1	19	2003
23264	AMBEV S.A.	Ambev S/A	Francisco De Sa Neto	334	1	19	2004
23264	AMBEV S.A.	Ambev S/A	Francisco De Sa Neto	334	1	19	2005
23264	AMBEV S.A.	Ambev S/A	Francisco De Sa Neto	334	1	19	2006
16616	CIA. DISTRIB. DE GÁS DO RIO DE JANEIRO	Ceg	Francisco De Paula Lluch Rovira	335	2	22	2002
16616	CIA. DISTRIB. DE GÁS DO RIO DE JANEIRO	Ceg	Francisco De Paula Lluch Rovira	335	2	22	2003
16616	CIA. DISTRIB. DE GÁS DO RIO DE JANEIRO	Ceg	Francisco De Paula Lluch Rovira	335	2	22	2004
16616	CIA. DISTRIB. DE GÁS DO RIO DE JANEIRO	Ceg	Francisco De Paula Lluch Rovira	335	2	22	2005
16616	CIA. DISTRIB. DE GÁS DO RIO DE JANEIRO	Ceg	Francisco De Paula Lluch Rovira	335	2	20	2006
16616	CIA. DISTRIB. DE GÁS DO RIO DE JANEIRO	Ceg	Francisco De Paula Lluch Rovira	335	2	22	2007
16616	CIA. DISTRIB. DE GÁS DO RIO DE JANEIRO	Ceg	Francisco De Paula Lluch Rovira	335	2	22	2008
16616	CIA. DISTRIB. DE GÁS DO RIO DE JANEIRO	Ceg	Francisco De Paula Lluch Rovira	335	2	22	2009
16616	CIA. DISTRIB. DE GÁS DO RIO DE JANEIRO	Ceg	Francisco De Paula Lluch Rovira	335	2	22	2015
1171	BANCO DO ESTADO DO PARÁ S/A.	Banpara	Carlos Alberto Rolo Da Silva	337	1	19	2005
1171	BANCO DO ESTADO DO PARÁ S/A.	Banpara	Carlos Alberto Rolo Da Silva	337	1	19	2006
18376	CTEEP - CIA TRANSMISSÃO ENERGIA ELÉTRICA PAULISTA	Tran Paulist	Carlos Alberto Rodriguez Lopez	338	2	22	2014
18376	CTEEP - CIA TRANSMISSÃO ENERGIA ELÉTRICA PAULISTA	Tran Paulist	Carlos Alberto Rodriguez Lopez	338	2	22	2015
16861	CIA CAT. DE ÁGUAS E SANEAMENTO - CASAN	Casan	Anisio Anatolio Soares	339	2	22	2006
922	BANCO DA AMAZÔNIA S.A.	Amazonia	Angela Semiramis De Andrade Freitas	340	2	22	2003
922	BANCO DA AMAZÔNIA S.A.	Amazonia	Angela Semiramis De Andrade Freitas	340	2	22	2004
6815	IGB ELETRÔNICA SA	IGB S/A	Celina Miranda Staub	341	2	21	2015
19445	COMPANHIA DE SANEAMENTO DE MINAS GERAIS	Copasa	Cassio Drumond De Paula Lemos	343	1	19	2002
19445	COMPANHIA DE SANEAMENTO DE MINAS GERAIS	Copasa	Cassio Drumond De Paula Lemos	343	1	19	2003
19445	COMPANHIA DE SANEAMENTO DE MINAS GERAIS	Copasa	Cassio Drumond De Paula Lemos	343	1	19	2004
14362	CIA ENERGETICA DE PERNAMBUCO - CELPE	Celpe	Ana Elizabete Simoes Da Mota Fernandes	344	2	29	2002
20206	ABYARA PLANEJAMENTO IMOBILIÁRIO S/A	Abyara	Ana Granato	345	1	19	2006
3050	AMPLA ENERGIA E SERVIÇOS S.A.	Ampla Energ	Ana Claudia Goncalves Rebello	346	1	19	2003
3050	AMPLA ENERGIA E SERVIÇOS S.A.	Ampla Energ	Ana Claudia Goncalves Rebello	346	1	19	2004
80020	GP INVESTMENTS, LTD	Gp Invest	Alfred Merton Vinton	347	2	22	2005
80020	GP INVESTMENTS, LTD	Gp Invest	Alfred Merton Vinton	347	2	22	2006
80020	GP INVESTMENTS, LTD	Gp Invest	Alfred Merton Vinton	347	2	22	2007
80020	GP INVESTMENTS, LTD	Gp Invest	Alfred Merton Vinton	347	2	22	2008
80020	GP INVESTMENTS, LTD	Gp Invest	Alfred Merton Vinton	347	2	22	2009
80020	GP INVESTMENTS, LTD	Gp Invest	Alfred Merton Vinton	347	2	27	2010
80020	GP INVESTMENTS, LTD	Gp Invest	Alfred Merton Vinton	347	2	27	2011
80020	GP INVESTMENTS, LTD	Gp Invest	Alfred Merton Vinton	347	2	27	2012
80020	GP INVESTMENTS, LTD	Gp Invest	Alfred Merton Vinton	347	2	27	2013
80020	GP INVESTMENTS, LTD	Gp Invest	Alfred Merton Vinton	347	2	27	2014
80020	GP INVESTMENTS, LTD	Gp Invest	Alfred Merton Vinton	347	2	27	2015
434	ARACRUZ CELULOSE S/A	Aracruz	Fernando Roth Schmidt	352	2	23	2003
434	ARACRUZ CELULOSE S/A	Aracruz	Fernando Roth Schmidt	352	2	23	2004
16993	EMAE-EMP.METROPOLITANA ÁGUAS ENERGIA S.A	Emae	Fernando Vasco Leca Do Nascimento	354	2	22	2004
16993	EMAE-EMP.METROPOLITANA ÁGUAS ENERGIA S.A	Emae	Flavio Capello	355	2	22	2005
14362	CIA ENERGETICA DE PERNAMBUCO - CELPE	Celpe	Flavio Henrique Serrapio Assan	356	2	23	2004
13722	CARAIBA METAIS SA	Caraiba Met	Flavio Rodrigues Camara	357	2	23	2003
5479	ELUMA SA INDUSTRIA E COMERCIO	Eluma	Flavio Rodrigues Camara	357	2	23	2003
9393	PARANAPANEMA SA	Paranapanema	Flavio Rodrigues Camara	357	2	23	2003
13722	CARAIBA METAIS SA	Caraiba Met	Flavio Rodrigues Camara	357	2	23	2004
5479	ELUMA SA INDUSTRIA E COMERCIO	Eluma	Flavio Rodrigues Camara	357	2	23	2004
9393	PARANAPANEMA SA	Paranapanema	Flavio Rodrigues Camara	357	2	23	2004
14028	VALE FERTILIZANTES S.A.	Valefert	Marco Antonio Quirino Junior	358	1	19	2004
19445	COMPANHIA DE SANEAMENTO DE MINAS GERAIS	Copasa	Antonio Augusto Junho Anastasia	359	2	20	2005
19445	COMPANHIA DE SANEAMENTO DE MINAS GERAIS	Copasa	Antonio Augusto Junho Anastasia	359	2	20	2006
16616	CIA. DISTRIB. DE GÁS DO RIO DE JANEIRO	Ceg	Antonio Basolas Tena	360	2	22	2005
16616	CIA. DISTRIB. DE GÁS DO RIO DE JANEIRO	Ceg	Antonio Basolas Tena	360	2	22	2006
16616	CIA. DISTRIB. DE GÁS DO RIO DE JANEIRO	Ceg	Antonio Basolas Tena	360	2	22	2007
16616	CIA. DISTRIB. DE GÁS DO RIO DE JANEIRO	Ceg	Antonio Basolas Tena	360	2	22	2009
15539	NEOENERGIA S.A	Neoenergia	Fernando Becker Zuazua	361	2	20	2002
15539	NEOENERGIA S.A	Neoenergia	Fernando Becker Zuazua	361	2	21	2003
15539	NEOENERGIA S.A	Neoenergia	Fernando Becker Zuazua	361	2	21	2004
15539	NEOENERGIA S.A	Neoenergia	Fernando Becker Zuazua	361	2	21	2005
15539	NEOENERGIA S.A	Neoenergia	Fernando Becker Zuazua	361	2	21	2006
15539	NEOENERGIA S.A	Neoenergia	Fernando Becker Zuazua	361	2	21	2007
15539	NEOENERGIA S.A	Neoenergia	Fernando Becker Zuazua	361	2	21	2008
15539	NEOENERGIA S.A	Neoenergia	Fernando Becker Zuazua	361	2	21	2009
15539	NEOENERGIA S.A	Neoenergia	Fernando Becker Zuazua	361	2	21	2010
15539	NEOENERGIA S.A	Neoenergia	Fernando Becker Zuazua	361	2	21	2011
15539	NEOENERGIA S.A	Neoenergia	Fernando Becker Zuazua	361	2	21	2012
80080	AGRENCO LTD	Agrenco	Hendrik Laverge	363	2	22	2011
80080	AGRENCO LTD	Agrenco	Hendrik Laverge	363	2	22	2012
80080	AGRENCO LTD	Agrenco	Hendrik Laverge	363	2	22	2013
18821	CCR S.A.	CCR SA	Henrique Cesar Geovanini	365	2	23	2004
16608	COMPANHIA ENERGÉTICA DO MARANHÃO CEMAR	Cemar	Henrique Jorge Reis De Almeida	368	2	23	2003
16608	COMPANHIA ENERGÉTICA DO MARANHÃO CEMAR	Cemar	Henrique Jorge Reis De Almeida	368	2	23	2004
14931	DIXIE TOGA SA	Dixie Toga	Henry J. Theisen	369	2	20	2003
14931	DIXIE TOGA SA	Dixie Toga	Henry J. Theisen	369	2	20	2004
14931	DIXIE TOGA SA	Dixie Toga	Henry J. Theisen	369	2	20	2005
14931	DIXIE TOGA SA	Dixie Toga	Henry J. Theisen	369	2	20	2006
14931	DIXIE TOGA SA	Dixie Toga	Henry J. Theisen	369	2	20	2007
14931	DIXIE TOGA SA	Dixie Toga	Henry J. Theisen	369	2	20	2008
14931	DIXIE TOGA SA	Dixie Toga	Henry J. Theisen	369	2	20	2009
14931	DIXIE TOGA SA	Dixie Toga	Henry J. Theisen	369	2	20	2010
6505	VIA VAREJO S.A.	Viavarejo	Herve Daudin	370	2	22	2015
14320	USINAS SIDERURGICAS DE MINAS GERAIS SA	Usiminas	Hidemi Kawai	371	2	22	2003
14320	USINAS SIDERURGICAS DE MINAS GERAIS SA	Usiminas	Hidemi Kawai	371	2	22	2004
14320	USINAS SIDERURGICAS DE MINAS GERAIS SA	Usiminas	Hidemi Kawai	371	2	22	2005
14320	USINAS SIDERURGICAS DE MINAS GERAIS SA	Usiminas	Hidemi Kawai	371	2	22	2006
14320	USINAS SIDERURGICAS DE MINAS GERAIS SA	Usiminas	Hidemi Kawai	371	2	22	2007
14320	USINAS SIDERURGICAS DE MINAS GERAIS SA	Usiminas	Hidemi Kawai	371	2	22	2009
2062	CAFE SOLUVEL BRASILIA SA	Caf Brasilia	Hideraldo Ribeiro	372	1	19	2005
22594	STATKRAFT ENERGIAS RENOVÁVEIS S.A.	Statkraft	Hilde Bekier Larssen	373	2	23	2015
14320	USINAS SIDERURGICAS DE MINAS GERAIS SA	Usiminas	Hirohiko Maeke	374	2	23	2014
14320	USINAS SIDERURGICAS DE MINAS GERAIS SA	Usiminas	Hirohiko Maeke	374	2	23	2015
4170	VALE S.A.	Vale	Hiroshi Tada	375	2	22	2003
4170	VALE S.A.	Vale	Hiroshi Tada	375	2	22	2004
4170	VALE S.A.	Vale	Hiroshi Tada	375	2	22	2005
4170	VALE S.A.	Vale	Hiroshi Tada	375	2	22	2006
4170	VALE S.A.	Vale	Hiroyuki Kato	376	2	22	2014
4170	VALE S.A.	Vale	Hiroyuki Kato	376	2	22	2015
14320	USINAS SIDERURGICAS DE MINAS GERAIS SA	Usiminas	Hiroyuki Uchida	377	2	23	2011
14320	USINAS SIDERURGICAS DE MINAS GERAIS SA	Usiminas	Hiroyuki Uchida	377	2	23	2012
14320	USINAS SIDERURGICAS DE MINAS GERAIS SA	Usiminas	Hiroyuki Uchida	377	2	23	2013
18821	CCR S.A.	CCR SA	Homero Lobo De Vasconcellos	378	2	23	2003
18821	CCR S.A.	CCR SA	Homero Lobo De Vasconcellos	378	2	23	2004
14320	USINAS SIDERURGICAS DE MINAS GERAIS SA	Usiminas	Honorio Pedro Garcia Diez	379	2	23	2011
14320	USINAS SIDERURGICAS DE MINAS GERAIS SA	Usiminas	Honorio Pedro Garcia Diez	379	2	23	2012
14320	USINAS SIDERURGICAS DE MINAS GERAIS SA	Usiminas	Honorio Pedro Garcia Diez	379	2	23	2013
14320	USINAS SIDERURGICAS DE MINAS GERAIS SA	Usiminas	Honorio Pedro Garcia Diez	379	2	23	2014
21172	AMIL PARTICIPAÇÕES S/A	Amil	David S. Wichmann	382	2	22	2013
21792	CETIP S.A. - MERCADOS ORGANIZADOS	Cetip	David Scott Goone	383	2	21	2011
21792	CETIP S.A. - MERCADOS ORGANIZADOS	Cetip	David Scott Goone	383	2	21	2012
21792	CETIP S.A. - MERCADOS ORGANIZADOS	Cetip	David Scott Goone	383	2	21	2013
21792	CETIP S.A. - MERCADOS ORGANIZADOS	Cetip	David Scott Goone	383	2	21	2014
21792	CETIP S.A. - MERCADOS ORGANIZADOS	Cetip	David Scott Goone	383	2	21	2015
16527	AES SUL DISTRIB GAUCHA DE ENERGIA S.A.	AES Sul	David Stephen Gee	384	2	20	2004
18350	AES TIETE SA	AES Tiete	David Stephen Gee	384	2	20	2004
22217	BRASIL INSURANCE PARTICIPAÇÕES E ADMINISTRAÇÃO S/A	BR Insurance	David Peter Trezies	385	2	27	2014
22217	BRASIL INSURANCE PARTICIPAÇÕES E ADMINISTRAÇÃO S/A	BR Insurance	David Peter Trezies	385	2	27	2015
11584	UNIBANCO UNIAO BANCOS BRAS SA	Unibanco	Jose David Wolf	386	1	19	2004
19275	CIA PIRATININGA DE FORÇA E LUZ	CPFL Piratininga	Jose Carvalho De Jesus	387	2	23	2004
3824	COMPANHIA PAULISTA DE FORCA LUZ - CPFL	Paul F Luz	Jose Carvalho De Jesus	387	2	23	2004
18660	CPFL ENERGIA SA	CPFL Energia	Jose Carvalho De Jesus	387	2	23	2004
18953	CPFL GERAÇÃO DE ENERGIA S/A	CPFL Geracao	Jose Carvalho De Jesus	387	2	23	2004
18660	CPFL ENERGIA SA	CPFL Energia	Jose Carlos Ferreira Xavier	389	2	23	2003
12980	SAM Inds	Sam Industr	Maria Aparecida De Souza	390	1	19	2006
4650	CONFAB INDUSTRIAL SA	Confab	Carlos Eduardo Bacher	392	2	22	2003
4650	CONFAB INDUSTRIAL SA	Confab	Carlos Eduardo Bacher	392	2	22	2004
4650	CONFAB INDUSTRIAL SA	Confab	Carlos Eduardo Bacher	392	2	22	2005
4650	CONFAB INDUSTRIAL SA	Confab	Carlos Eduardo Bacher	392	2	22	2006
4650	CONFAB INDUSTRIAL SA	Confab	Carlos Eduardo Bacher	392	2	22	2007
4650	CONFAB INDUSTRIAL SA	Confab	Carlos Eduardo Bacher	392	2	22	2008
4650	CONFAB INDUSTRIAL SA	Confab	Carlos Eduardo Bacher	392	2	22	2009
4650	CONFAB INDUSTRIAL SA	Confab	Carlos Eduardo Bacher	392	2	22	2010
4650	CONFAB INDUSTRIAL SA	Confab	Carlos Eduardo Bacher	392	2	22	2011
4650	CONFAB INDUSTRIAL SA	Confab	Carlos Eduardo Bacher	392	2	22	2012
18937	Telefonica Data BR Hold	Telefonica Data Hld	Eduardo Fernando Caride	395	2	20	2002
18937	Telefonica Data BR Hold	Telefonica Data Hld	Eduardo Fernando Caride	395	2	20	2003
17710	VIVO PARTICIPAÇÕES SA	Vivo	Eduardo Fernando Caride	395	2	22	2010
18414	IDEIASNET SA	Ideiasnet	Marcio Villas Boas Passos	396	1	19	2005
18414	IDEIASNET SA	Ideiasnet	Marcio Villas Boas Passos	396	1	19	2006
13471	PLASCAR PARTICIPAÇÕES INDUSTRIAIS S.A	Plascar Part	Marcio Clemens Gaspari	397	2	22	2003
13471	PLASCAR PARTICIPAÇÕES INDUSTRIAIS S.A	Plascar Part	Marcio Clemens Gaspari	397	2	22	2004
12793	FIBRIA CELULOSE S.A.	Fibria	Antonio Sergio Pinzan De Almeida	398	1	19	2003
12793	FIBRIA CELULOSE S.A.	Fibria	Antonio Sergio Pinzan De Almeida	398	1	19	2004
12793	FIBRIA CELULOSE S.A.	Fibria	Antonio Sergio Pinzan De Almeida	398	1	19	2005
9989	REFINARIA DE PETROLEOS MANGUINHOS S.A.	Pet Manguinh	Claudio Fabian Solucci	399	2	22	2004
9989	REFINARIA DE PETROLEOS MANGUINHOS S.A.	Pet Manguinh	Claudio Fabian Solucci	399	2	22	2005
12190	BOMBRIL S.A.	Bombril	Claudio Del Valle	401	1	11	2003
12190	BOMBRIL S.A.	Bombril	Claudio Del Valle	401	1	10	2004
16950	DALETH PARTICIPAÇÕES SA - EM LIQUIDAÇÃO	Daleth Part	Bruce Hamilton Macleod Jr.	405	2	23	2004
16950	DALETH PARTICIPAÇÕES SA - EM LIQUIDAÇÃO	Daleth Part	Bruce Hamilton Macleod Jr.	405	2	23	2005
16950	DALETH PARTICIPAÇÕES SA - EM LIQUIDAÇÃO	Daleth Part	Bruce Hamilton Macleod Jr.	405	2	23	2006
16950	DALETH PARTICIPAÇÕES SA - EM LIQUIDAÇÃO	Daleth Part	Bruce Hamilton Macleod Jr.	405	2	23	2007
16950	DALETH PARTICIPAÇÕES SA - EM LIQUIDAÇÃO	Daleth Part	Bruce Hamilton Macleod Jr.	405	2	23	2008
16950	DALETH PARTICIPAÇÕES SA - EM LIQUIDAÇÃO	Daleth Part	Bruce Hamilton Macleod Jr.	405	2	23	2009
16950	DALETH PARTICIPAÇÕES SA - EM LIQUIDAÇÃO	Daleth Part	Bruce Hamilton Macleod Jr.	405	2	23	2010
16950	DALETH PARTICIPAÇÕES SA - EM LIQUIDAÇÃO	Daleth Part	Bruce Hamilton Macleod Jr.	405	2	23	2011
16950	DALETH PARTICIPAÇÕES SA - EM LIQUIDAÇÃO	Daleth Part	Bruce Hamilton Macleod Jr.	405	2	23	2012
16950	DALETH PARTICIPAÇÕES SA - EM LIQUIDAÇÃO	Daleth Part	Bruce Hamilton Macleod Jr.	405	2	23	2013
16950	DALETH PARTICIPAÇÕES SA - EM LIQUIDAÇÃO	Daleth Part	Bruce Hamilton Macleod Jr.	405	2	23	2014
17450	ALL - AMÉRICA LATINA LOGISTICA S.A.	All Amer Lat	Bruce Hamilton Macleod	406	2	29	2002
17450	ALL - AMÉRICA LATINA LOGISTICA S.A.	All Amer Lat	Bruce Hamilton Macleod	406	2	23	2004
12793	FIBRIA CELULOSE S.A.	Fibria	Roberto Bento Vidal	409	1	19	2006
12793	FIBRIA CELULOSE S.A.	Fibria	Roberto Bento Vidal	409	1	19	2007
21946	MULTIPLUS SA	Multiplus	Roberto Alvo Milosawlewitsch	410	2	22	2013
21946	MULTIPLUS SA	Multiplus	Roberto Alvo Milosawlewitsch	410	2	22	2014
21946	MULTIPLUS SA	Multiplus	Roberto Alvo Milosawlewitsch	410	2	22	2015
20621	FERTILIZANTES HERINGER SA	Fer Heringer	Rachid Rtel Bennani	411	2	22	2015
14869	CIA ENERG CEARA - COELCE	Coelce	Priscila Sartori Pacheco E Silva	412	2	23	2003
14869	CIA ENERG CEARA - COELCE	Coelce	Priscila Sartori Pacheco E Silva	412	2	23	2004
17329	TRACTEBEL ENERGIA SA	Engie Brasil	Pierre Victor Marie Nicolas Devillers	413	2	23	2014
17329	TRACTEBEL ENERGIA SA	Engie Brasil	Pierre Victor Marie Nicolas Devillers	413	2	23	2015
17329	TRACTEBEL ENERGIA SA	Engie Brasil	Pierre Michel Philippe Chareyre	415	2	22	2005
17329	TRACTEBEL ENERGIA SA	Engie Brasil	Pierre Michel Philippe Chareyre	415	2	22	2006
17329	TRACTEBEL ENERGIA SA	Engie Brasil	Pierre Michel Philippe Chareyre	415	2	22	2007
14826	COMPANHIA BRASILEIRA DE DISTRIBUIÇÃO	P.Acucar-Cbd	Pierre Bruno Charles Bouchut	417	2	29	2002
14826	COMPANHIA BRASILEIRA DE DISTRIBUIÇÃO	P.Acucar-Cbd	Pierre Bruno Charles Bouchut	417	2	22	2003
17639	TIM PARTICIPAÇÕES SA	Tim Part S/A	Piergiorgio Peluso	418	2	22	2013
17639	TIM PARTICIPAÇÕES SA	Tim Part S/A	Piergiorgio Peluso	418	2	22	2014
17639	TIM PARTICIPAÇÕES SA	Tim Part S/A	Piergiorgio Peluso	418	2	22	2015
22136	TEREOS INTERNACIONAL S/A	Tereos	Philippe Chaudru De Raynal	419	2	22	2012
22136	TEREOS INTERNACIONAL S/A	Tereos	Philippe Chaudru De Raynal	419	2	22	2013
22136	TEREOS INTERNACIONAL S/A	Tereos	Philippe Chaudru De Raynal	419	2	27	2014
22136	TEREOS INTERNACIONAL S/A	Tereos	Philippe Chaudru De Raynal	419	2	27	2015
17329	TRACTEBEL ENERGIA SA	Engie Brasil	Philip Julien De Cnudde	420	2	21	2014
17329	TRACTEBEL ENERGIA SA	Engie Brasil	Philip Julien De Cnudde	420	2	21	2015
17329	TRACTEBEL ENERGIA SA	Engie Brasil	Philip Gotsall Cox	421	2	22	2011
17329	TRACTEBEL ENERGIA SA	Engie Brasil	Philip Gotsall Cox	421	2	22	2012
18970	AES TIETÊ ENERGIA S.A	AES Tiete E	Luiz Felipe Alfonso Ceron	423	2	22	2003
14176	ELETROPAULO METROPOLITANA EL.S.PAULO S.A	Eletropaulo	Luiz Felipe Alfonso Ceron	423	2	22	2007
14176	ELETROPAULO METROPOLITANA EL.S.PAULO S.A	Eletropaulo	Luiz Felipe Alfonso Ceron	423	2	22	2008
14176	ELETROPAULO METROPOLITANA EL.S.PAULO S.A	Eletropaulo	Luiz Felipe Alfonso Ceron	423	2	22	2009
18350	AES TIETE SA	AES Tiete	Arminio Francisco Borjas Herrera	425	2	22	2008
14176	ELETROPAULO METROPOLITANA EL.S.PAULO S.A	Eletropaulo	Arminio Francisco Borjas Herrera	425	2	23	2008
18350	AES TIETE SA	AES Tiete	Arminio Francisco Borjas Herrera	425	2	22	2009
14176	ELETROPAULO METROPOLITANA EL.S.PAULO S.A	Eletropaulo	Arminio Francisco Borjas Herrera	425	2	23	2009
14176	ELETROPAULO METROPOLITANA EL.S.PAULO S.A	Eletropaulo	Arminio Francisco Borjas Herrera	425	2	23	2010
14176	ELETROPAULO METROPOLITANA EL.S.PAULO S.A	Eletropaulo	Arminio Francisco Borjas Herrera	425	2	23	2011
14176	ELETROPAULO METROPOLITANA EL.S.PAULO S.A	Eletropaulo	Arminio Francisco Borjas Herrera	425	2	23	2012
19313	AES ELPA SA	AES Elpa	Arminio Francisco Borjas Herrera	425	2	22	2013
18350	AES TIETE SA	AES Tiete	Arminio Francisco Borjas Herrera	425	2	20	2013
14176	ELETROPAULO METROPOLITANA EL.S.PAULO S.A	Eletropaulo	Arminio Francisco Borjas Herrera	425	2	22	2013
19313	AES ELPA SA	AES Elpa	Arminio Francisco Borjas Herrera	425	2	22	2014
18350	AES TIETE SA	AES Tiete	Arminio Francisco Borjas Herrera	425	2	20	2014
14176	ELETROPAULO METROPOLITANA EL.S.PAULO S.A	Eletropaulo	Arminio Francisco Borjas Herrera	425	2	22	2014
19313	AES ELPA SA	AES Elpa	Arminio Francisco Borjas Herrera	425	2	20	2015
18350	AES TIETE SA	AES Tiete	Arminio Francisco Borjas Herrera	425	2	20	2015
19836	COSAN SA INDUSTRIA E COMERCIO	Cosan	Armando Vieira Viotti	426	1	19	2005
19836	COSAN SA INDUSTRIA E COMERCIO	Cosan	Armando Vieira Viotti	426	1	19	2006
19836	COSAN SA INDUSTRIA E COMERCIO	Cosan	Armando Vieira Viotti	426	1	19	2007
1171	BANCO DO ESTADO DO PARÁ S/A.	Banpara	Silvio Ronaldo Machado Ferreira De Souza	428	1	19	2006
80110	DUFRY A.G.	Dufry Ag	Jorge Born	430	2	27	2008
80110	DUFRY A.G.	Dufry Ag	Jorge Born	430	2	27	2009
80110	DUFRY A.G.	Dufry Ag	Jorge Born	430	2	27	2010
80110	DUFRY A.G.	Dufry Ag	Jorge Born	430	2	27	2011
80110	DUFRY A.G.	Dufry Ag	Jorge Born	430	2	22	2012
80110	DUFRY A.G.	Dufry Ag	Jorge Born	430	2	22	2013
80110	DUFRY A.G.	Dufry Ag	Jorge Born	430	2	22	2014
80110	DUFRY A.G.	Dufry Ag	Jorge Born	430	2	22	2015
19658	RENAR MAÇAS SA	Pomifrutas	Juarez Mayer	431	2	22	2004
19658	RENAR MAÇAS SA	Pomifrutas	Juarez Mayer	431	2	21	2005
19658	RENAR MAÇAS SA	Pomifrutas	Juarez Mayer	431	2	21	2006
19658	RENAR MAÇAS SA	Pomifrutas	Juarez Mayer	431	2	27	2007
17914	MMX MINERAÇÃO E METÁLICOS S.A.	MMX Miner	Dalton Nose	433	1	19	2004
17914	MMX MINERAÇÃO E METÁLICOS S.A.	MMX Miner	Dalton Nose	433	1	19	2005
17914	MMX MINERAÇÃO E METÁLICOS S.A.	MMX Miner	Dalton Nose	433	1	19	2006
14320	USINAS SIDERURGICAS DE MINAS GERAIS SA	Usiminas	Dalton Nose	433	2	22	2003
12190	BOMBRIL S.A.	Bombril	Elcio Da Motta Silveira Bueno	436	1	19	2004
11223	TEKA TECELAGEM KUEHNRICH SA -EM RECUPERAÇÃO JUDICIAL	Teka	Elcio Da Motta Silveira Bueno	436	2	22	2003
11223	TEKA TECELAGEM KUEHNRICH SA -EM RECUPERAÇÃO JUDICIAL	Teka	Elcio Da Motta Silveira Bueno	436	2	22	2004
1171	BANCO DO ESTADO DO PARÁ S/A.	Banpara	Carlos Mario Guedes De Guedes	437	2	22	2006
11312	OI S.A.	Oi	Manuela Ulhoa Cintra De Mattos	439	2	23	2003
16446	SANTOS BRASIL S.A.	Santos Bras	Manuela Ulhoa Cintra De Mattos	439	2	23	2003
22845	BIOSEV S.A.	Biosev	Neil Roxburgh Balfour	441	2	27	2015
16535	RIO GRANDE ENERGIA SA	Rio Gde Ener	Nelson Garcez Junior	444	2	23	2003
16535	RIO GRANDE ENERGIA SA	Rio Gde Ener	Nelson Garcez Junior	444	2	23	2004
9512	PETRÓLEO BRASILEIRO S.A. - PETROBRAS	Petrobras	Nestor Cunat Cervero	446	1	19	2002
9512	PETRÓLEO BRASILEIRO S.A. - PETROBRAS	Petrobras	Nestor Cunat Cervero	446	1	19	2003
9512	PETRÓLEO BRASILEIRO S.A. - PETROBRAS	Petrobras	Nestor Cunat Cervero	446	1	19	2004
9512	PETRÓLEO BRASILEIRO S.A. - PETROBRAS	Petrobras	Nestor Cunat Cervero	446	1	19	2005
22454	T4F ENTRETENIMENTO SA	Time For Fun	Newton Simoes Filho	448	2	22	2006
22454	T4F ENTRETENIMENTO SA	Time For Fun	Newton Simoes Filho	448	2	22	2007
16446	SANTOS BRASIL S.A.	Santos Bras	Carlos De A.Vasques De Carvalho Neto	450	2	23	2003
16446	SANTOS BRASIL S.A.	Santos Bras	Carlos De A.Vasques De Carvalho Neto	450	2	23	2004
14753	UNIBANCO HOLDINGS S.A.	Unibanco Hld	Carlos Da Silva Costa	451	2	22	2004
17639	TIM PARTICIPAÇÕES SA	Tim Part S/A	Francesco Saverio Locati	452	3	39	2006
108	AÇOS VILLARES SA	Acos Vill	Eduardo Augusto Ayroza Galvao Ribeiro	454	1	19	2003
108	AÇOS VILLARES SA	Acos Vill	Eduardo Augusto Ayroza Galvao Ribeiro	454	1	19	2004
108	AÇOS VILLARES SA	Acos Vill	Eduardo Augusto Ayroza Galvao Ribeiro	454	1	19	2005
15539	NEOENERGIA S.A	Neoenergia	Volnei Antonio Nichetti	455	2	23	2003
15539	NEOENERGIA S.A	Neoenergia	Volnei Antonio Nichetti	455	2	23	2004
18821	CCR S.A.	CCR SA	Vitor Paulo Saltao Da Silva	456	2	23	2003
18821	CCR S.A.	CCR SA	Vitor Paulo Saltao Da Silva	456	2	23	2004
17329	TRACTEBEL ENERGIA SA	Engie Brasil	Willem Frans Alfons Van Twembeke	457	2	22	2013
17329	TRACTEBEL ENERGIA SA	Engie Brasil	Willem Frans Alfons Van Twembeke	457	2	22	2014
17329	TRACTEBEL ENERGIA SA	Engie Brasil	Willem Frans Alfons Van Twembeke	457	2	22	2015
21172	AMIL PARTICIPAÇÕES S/A	Amil	William A. Munsell	458	2	22	2013
14931	DIXIE TOGA SA	Dixie Toga	William Austen	459	2	22	2004
14931	DIXIE TOGA SA	Dixie Toga	William Austen	459	2	22	2005
14931	DIXIE TOGA SA	Dixie Toga	William Austen	459	2	22	2006
14931	DIXIE TOGA SA	Dixie Toga	William Austen	459	2	22	2007
14931	DIXIE TOGA SA	Dixie Toga	William Austen	459	2	22	2008
14931	DIXIE TOGA SA	Dixie Toga	William Austen	459	2	22	2009
14931	DIXIE TOGA SA	Dixie Toga	William Austen	459	2	22	2010
19992	TOTVS S.A	Totvs	Alberto Candido Borges De Freitas Filho	460	1	19	2006
20036	BRASILAGRO CIA BRAS DE PROP AGRICOLAS	Brasilagro	Eduardo S. Elsztain	461	2	22	2005
20036	BRASILAGRO CIA BRAS DE PROP AGRICOLAS	Brasilagro	Eduardo S. Elsztain	461	2	22	2006
20036	BRASILAGRO CIA BRAS DE PROP AGRICOLAS	Brasilagro	Eduardo S. Elsztain	461	2	22	2007
20036	BRASILAGRO CIA BRAS DE PROP AGRICOLAS	Brasilagro	Eduardo S. Elsztain	461	2	22	2008
20036	BRASILAGRO CIA BRAS DE PROP AGRICOLAS	Brasilagro	Eduardo S. Elsztain	461	2	22	2009
20036	BRASILAGRO CIA BRAS DE PROP AGRICOLAS	Brasilagro	Eduardo S. Elsztain	461	2	20	2010
20036	BRASILAGRO CIA BRAS DE PROP AGRICOLAS	Brasilagro	Eduardo S. Elsztain	461	2	20	2011
20036	BRASILAGRO CIA BRAS DE PROP AGRICOLAS	Brasilagro	Eduardo S. Elsztain	461	2	20	2012
20036	BRASILAGRO CIA BRAS DE PROP AGRICOLAS	Brasilagro	Eduardo S. Elsztain	461	2	20	2013
20036	BRASILAGRO CIA BRAS DE PROP AGRICOLAS	Brasilagro	Eduardo S. Elsztain	461	2	20	2014
20036	BRASILAGRO CIA BRAS DE PROP AGRICOLAS	Brasilagro	Eduardo S. Elsztain	461	2	20	2015
19836	COSAN SA INDUSTRIA E COMERCIO	Cosan	Raul Coury	465	2	22	2005
19836	COSAN SA INDUSTRIA E COMERCIO	Cosan	Raul Coury	465	2	22	2006
22616	BANCO BTG PACTUAL S/A	Btgp Banco	Jonathan Michael Hausman	468	2	22	2015
80152	BTG PACTUAL PARTICIPATIONS, LTD.	Btg Pactual	Jonathan Michael Hausman	468	2	22	2015
11312	OI S.A.	Oi	Elie Jaques Sherique	469	2	23	2003
14176	ELETROPAULO METROPOLITANA EL.S.PAULO S.A	Eletropaulo	Antonio Carlos Oliveira	472	2	23	2003
14176	ELETROPAULO METROPOLITANA EL.S.PAULO S.A	Eletropaulo	Antonio Carlos Oliveira	472	2	23	2004
16616	CIA. DISTRIB. DE GÁS DO RIO DE JANEIRO	Ceg	Francisco Solbes Pons	473	2	22	2010
16616	CIA. DISTRIB. DE GÁS DO RIO DE JANEIRO	Ceg	Francisco Solbes Pons	473	2	22	2011
16616	CIA. DISTRIB. DE GÁS DO RIO DE JANEIRO	Ceg	Francisco Solbes Pons	473	2	22	2012
16616	CIA. DISTRIB. DE GÁS DO RIO DE JANEIRO	Ceg	Francisco Solbes Pons	473	2	22	2015
17663	Tele NE Cel Part	Tele Nordeste Celul	Rogerio Embiruco Lyra	476	1	19	2002
17078	Tim NE Telecom	Tim Nordeste	Rogerio Embiruco Lyra	476	1	19	2002
17663	Tele NE Cel Part	Tele Nordeste Celul	Rogerio Embiruco Lyra	476	1	19	2003
17078	Tim NE Telecom	Tim Nordeste	Rogerio Embiruco Lyra	476	1	19	2003
17663	Tele NE Cel Part	Tele Nordeste Celul	Rogerio Embiruco Lyra	476	1	19	2004
17078	Tim NE Telecom	Tim Nordeste	Rogerio Embiruco Lyra	476	1	19	2004
17639	TIM PARTICIPAÇÕES SA	Tim Part S/A	Rogerio Embiruco Lyra	476	1	19	2004
11584	UNIBANCO UNIAO BANCOS BRAS SA	Unibanco	Rogerio De Moura Estevao Junior	477	1	19	2003
11584	UNIBANCO UNIAO BANCOS BRAS SA	Unibanco	Rogerio De Moura Estevao Junior	477	1	19	2004
11584	UNIBANCO UNIAO BANCOS BRAS SA	Unibanco	Rogerio De Moura Estevao Junior	477	1	19	2005
16616	CIA. DISTRIB. DE GÁS DO RIO DE JANEIRO	Ceg	Rogerio Bezerra Lima	478	2	23	2003
19453	ECORODOVIAS INFRAESTRUTURA E LOGÍSTICA S.A.	Ecorodovias	Rosario Fiumara	479	2	22	2006
19453	ECORODOVIAS INFRAESTRUTURA E LOGÍSTICA S.A.	Ecorodovias	Rosario Fiumara	479	2	22	2007
19453	ECORODOVIAS INFRAESTRUTURA E LOGÍSTICA S.A.	Ecorodovias	Rosario Fiumara	479	2	22	2009
20982	MULTIPLAN EMP. IMOBILIARIOS S/A	Multiplan	Russel Todd Goin	481	2	22	2011
20982	MULTIPLAN EMP. IMOBILIARIOS S/A	Multiplan	Russel Todd Goin	481	2	22	2012
20982	MULTIPLAN EMP. IMOBILIARIOS S/A	Multiplan	Russel Todd Goin	481	2	22	2013
20982	MULTIPLAN EMP. IMOBILIARIOS S/A	Multiplan	Russel Todd Goin	481	2	22	2014
16616	CIA. DISTRIB. DE GÁS DO RIO DE JANEIRO	Ceg	Salvador Penarrubia Sanchez	482	2	22	2008
20982	MULTIPLAN EMP. IMOBILIARIOS S/A	Multiplan	Salvatore Iacono	483	2	22	2015
23310	CVC BRASIL OPERADORA E AGÊNCIA DE VIAGENS S/A	Cvc Brasil	Sandra Horbach	484	2	22	2012
23310	CVC BRASIL OPERADORA E AGÊNCIA DE VIAGENS S/A	Cvc Brasil	Sandra Horbach	484	2	22	2013
23310	CVC BRASIL OPERADORA E AGÊNCIA DE VIAGENS S/A	Cvc Brasil	Sandra Horbach	484	2	22	2014
23310	CVC BRASIL OPERADORA E AGÊNCIA DE VIAGENS S/A	Cvc Brasil	Sandra Horbach	484	2	22	2015
19658	RENAR MAÇAS SA	Pomifrutas	Eneas Jeremias De Queiroz	485	2	22	2004
19658	RENAR MAÇAS SA	Pomifrutas	Eneas Jeremias De Queiroz	485	2	22	2005
19658	RENAR MAÇAS SA	Pomifrutas	Eneas Jeremias De Queiroz	485	2	27	2006
19658	RENAR MAÇAS SA	Pomifrutas	Eneas Jeremias De Queiroz	485	2	22	2007
18660	CPFL ENERGIA SA	CPFL Energia	Eneias De Assis Rosa Ferreira	486	2	23	2003
16390	TAM S.A.	Tam S/A	Enrique Cueto Plaza	488	2	22	2012
21946	MULTIPLUS SA	Multiplus	Enrique Cueto Plaza	488	2	22	2013
21946	MULTIPLUS SA	Multiplus	Enrique Cueto Plaza	488	2	22	2014
21946	MULTIPLUS SA	Multiplus	Enrique Cueto Plaza	488	2	22	2015
20362	POSITIVO INFORMATICA SA	Positivo Inf	Erlei Guimaraes	490	1	19	2005
20362	POSITIVO INFORMATICA SA	Positivo Inf	Erlei Guimaraes	490	1	19	2006
21458	Anglo Ferrous Brazil	Anglo Brazil	Philip Michael Baum	492	2	21	2007
20176	CENTENNIAL ASSET PART. MINAS-RIO S/A	Cent Min-Rio	Philip Michael Baum	492	2	20	2007
22454	T4F ENTRETENIMENTO SA	Time For Fun	Fernao Lara Mesquita	493	2	22	2006
22454	T4F ENTRETENIMENTO SA	Time For Fun	Fernao Lara Mesquita	493	2	22	2007
12793	FIBRIA CELULOSE S.A.	Fibria	Luiz Carlos Ganzerli	494	1	19	2002
12793	FIBRIA CELULOSE S.A.	Fibria	Luiz Carlos Ganzerli	494	1	19	2003
12793	FIBRIA CELULOSE S.A.	Fibria	Luiz Carlos Ganzerli	494	1	19	2004
14869	CIA ENERG CEARA - COELCE	Coelce	Antonio Carlos Viana De Barros	495	2	23	2003
14869	CIA ENERG CEARA - COELCE	Coelce	Antonio Carlos Viana De Barros	495	2	23	2004
17612	TCO Cel Part	Tele Centroeste Cel	Iriarte Jose De Araujo Esteves	496	2	21	2002
17698	TELE LESTE CELULAR PARTICIPAÇÕES SA	Tele Leste Celular	Iriarte Jose De Araujo Esteves	496	2	29	2002
17620	TELE SUDESTE CELULAR PARTICIPAÇÕES SA	Tele Sudeste Celula	Iriarte Jose De Araujo Esteves	496	2	29	2002
17710	VIVO PARTICIPAÇÕES SA	Vivo	Iriarte Jose De Araujo Esteves	496	2	21	2002
18210	CELULAR CRT PARTICIPAÇÕES S.A.	Crt Celular	Iriarte Jose De Araujo Esteves	496	2	29	2003
17698	TELE LESTE CELULAR PARTICIPAÇÕES SA	Tele Leste Celular	Iriarte Jose De Araujo Esteves	496	2	22	2003
17698	TELE LESTE CELULAR PARTICIPAÇÕES SA	Tele Leste Celular	Iriarte Jose De Araujo Esteves	496	2	22	2005
20257	TRANSMISSORA ALIANÇA DE ENERGIA ELÉTRICA S.A.	Taesa	Camille Loyo Faria	500	1	19	2006
17671	TELEFÔNICA BRASIL S.A.	Telef Brasil	Jose Manuel Fernandez Norniella	502	2	22	2010
17671	TELEFÔNICA BRASIL S.A.	Telef Brasil	Jose Manuel Fernandez Norniella	502	2	22	2011
17671	TELEFÔNICA BRASIL S.A.	Telef Brasil	Jose Manuel Fernandez Norniella	502	2	22	2012
8133	LOJAS RENNER SA	Lojas Renner	Jose Luiz Osorio De Almeida Filho	503	2	22	2004
8133	LOJAS RENNER SA	Lojas Renner	Jose Luiz Osorio De Almeida Filho	503	2	22	2005
20907	BHG S.A. - BRAZIL HOSPITALITY GROUP	BHG	Jose Luiz Osorio De Almeida Filho	503	2	27	2007
18414	IDEIASNET SA	Ideiasnet	Jose Luiz Pano	504	2	23	2004
17639	TIM PARTICIPAÇÕES SA	Tim Part S/A	Jose Luiz Marino Liberato	505	1	19	2004
17221	Tim Sul	Tim Sul	Jose Luiz Marino Liberato	505	1	10	2004
15261	SAUIPE SA	Sauipe	Jose Luiz Amaral Montemurro	506	1	19	2005
16446	SANTOS BRASIL S.A.	Santos Bras	Jose Luis Salinas	507	2	22	2003
16446	SANTOS BRASIL S.A.	Santos Bras	Jose Luis Salinas	507	2	22	2004
16616	CIA. DISTRIB. DE GÁS DO RIO DE JANEIRO	Ceg	Jose Luis Manuera Sanchez	509	1	19	2002
16616	CIA. DISTRIB. DE GÁS DO RIO DE JANEIRO	Ceg	Jose Luis Manuera Sanchez	509	1	19	2003
16616	CIA. DISTRIB. DE GÁS DO RIO DE JANEIRO	Ceg	Jose Luis Manuera Sanchez	509	1	19	2004
19771	ARTERIS S.A.	Arteris	Jose Luis Garcia-Villalba Gonzalez	510	2	22	2004
15539	NEOENERGIA S.A	Neoenergia	Jose Luis Berasategui Aseguinolaza	511	2	23	2014
15539	NEOENERGIA S.A	Neoenergia	Jose Luis Berasategui Aseguinolaza	511	2	23	2015
108	AÇOS VILLARES SA	Acos Vill	Jose Luis Alvarez Garcia	512	2	29	2002
13595	PETROBRAS QUÍMICA S.A.- PETROQUISA	Petroquisa	Jose Lima De Andrade Neto	513	1	10	2005
4820	BRASKEM S.A.	Braskem	Jose Lima De Andrade Neto	513	2	22	2005
14494	PETROQUIMICA UNIAO SA	Petroq Uniao	Jose Lima De Andrade Neto	513	2	21	2005
4820	BRASKEM S.A.	Braskem	Jose Lima De Andrade Neto	513	2	22	2006
14494	PETROQUIMICA UNIAO SA	Petroq Uniao	Jose Lima De Andrade Neto	513	2	21	2006
4170	VALE S.A.	Vale	Jose Horta Mafra Costa	516	2	23	2003
4170	VALE S.A.	Vale	Jose Horta Mafra Costa	516	2	23	2004
11258	TELEC. BRASILEIRAS S.A. - TELEBRÁS	Telebras	Jose Guimaraes Palacio Neto	517	2	22	2003
8575	MAHLE METAL LEVE S.A.	Metal Leve	Jose Gomes Rodrigues Da Silva	518	2	23	2003
8575	MAHLE METAL LEVE S.A.	Metal Leve	Jose Gomes Rodrigues Da Silva	518	2	23	2004
16446	SANTOS BRASIL S.A.	Santos Bras	Jose Godinho Neto	519	2	23	2003
6343	TUPY SA	Tupy	Jose Geraldo Maciel Junior	520	2	23	2003
108	AÇOS VILLARES SA	Acos Vill	Jose Fritsch	521	2	22	2006
19275	CIA PIRATININGA DE FORÇA E LUZ	CPFL Piratininga	Jose Francisco Gravasseca	522	2	23	2004
3824	COMPANHIA PAULISTA DE FORCA LUZ - CPFL	Paul F Luz	Jose Francisco Gravasseca	522	2	23	2004
18953	CPFL GERAÇÃO DE ENERGIA S/A	CPFL Geracao	Jose Francisco Gravasseca	522	2	23	2004
906	BANCO BRADESCO S.A.	Bradesco	Jose Fonollosa Garcia	524	2	29	2002
17671	TELEFÔNICA BRASIL S.A.	Telef Brasil	Jose Fernando De Almansa Moreno-Barreda	526	2	29	2002
17671	TELEFÔNICA BRASIL S.A.	Telef Brasil	Jose Fernando De Almansa Moreno-Barreda	526	2	29	2003
17671	TELEFÔNICA BRASIL S.A.	Telef Brasil	Jose Fernando De Almansa Moreno-Barreda	526	2	22	2004
17671	TELEFÔNICA BRASIL S.A.	Telef Brasil	Jose Fernando De Almansa Moreno-Barreda	526	2	22	2005
17671	TELEFÔNICA BRASIL S.A.	Telef Brasil	Jose Fernando De Almansa Moreno-Barreda	526	2	22	2006
17671	TELEFÔNICA BRASIL S.A.	Telef Brasil	Jose Fernando De Almansa Moreno-Barreda	526	2	22	2007
17671	TELEFÔNICA BRASIL S.A.	Telef Brasil	Jose Fernando De Almansa Moreno-Barreda	526	2	22	2008
17671	TELEFÔNICA BRASIL S.A.	Telef Brasil	Jose Fernando De Almansa Moreno-Barreda	526	2	22	2009
17671	TELEFÔNICA BRASIL S.A.	Telef Brasil	Jose Fernando De Almansa Moreno-Barreda	526	2	22	2010
17671	TELEFÔNICA BRASIL S.A.	Telef Brasil	Jose Fernando De Almansa Moreno-Barreda	526	2	22	2011
17671	TELEFÔNICA BRASIL S.A.	Telef Brasil	Jose Fernando De Almansa Moreno-Barreda	526	2	22	2012
17671	TELEFÔNICA BRASIL S.A.	Telef Brasil	Jose Fernando De Almansa Moreno-Barreda	526	2	22	2013
17671	TELEFÔNICA BRASIL S.A.	Telef Brasil	Jose Fernando De Almansa Moreno-Barreda	526	2	22	2014
17671	TELEFÔNICA BRASIL S.A.	Telef Brasil	Jose Fernando De Almansa Moreno-Barreda	526	2	22	2015
3140	CIA SEGUROS MINAS BRASIL	Seg Min Bras	Jose Felix Sosa Rangel	527	2	22	2009
20249	KLABIN SEGALL S/A	Klabinsegall	Jose Eurico Costallat Magno De Carvalho	528	1	12	2005
19925	BR PROPERTIES S.A.	BR Propert	Jose Eduardo Alves Moreira	529	2	21	2004
12190	BOMBRIL S.A.	Bombril	Jose Edson Bacellar Junior	531	3	33	2003
17710	VIVO PARTICIPAÇÕES SA	Vivo	Ignacio Cuesta Martin-Gil	533	2	22	2010
16390	TAM S.A.	Tam S/A	Ignacio Cueto Plaza	534	2	22	2012
17671	TELEFÔNICA BRASIL S.A.	Telef Brasil	Ignacio Urdangarin Liebaert	536	2	22	2007
17671	TELEFÔNICA BRASIL S.A.	Telef Brasil	Ignacio Urdangarin Liebaert	536	2	22	2010
17671	TELEFÔNICA BRASIL S.A.	Telef Brasil	Ignacio Urdangarin Liebaert	536	2	22	2011
17671	TELEFÔNICA BRASIL S.A.	Telef Brasil	Ignacio Urdangarin Liebaert	536	2	22	2012
17671	TELEFÔNICA BRASIL S.A.	Telef Brasil	Fernando Abril Martorell Hernandez	538	2	29	2002
17671	TELEFÔNICA BRASIL S.A.	Telef Brasil	Fernando Abril Martorell Hernandez	538	2	29	2003
17671	TELEFÔNICA BRASIL S.A.	Telef Brasil	Fernando Abril Martorell Hernandez	538	2	22	2004
17671	TELEFÔNICA BRASIL S.A.	Telef Brasil	Fernando Abril Martorell Hernandez	538	2	22	2005
17671	TELEFÔNICA BRASIL S.A.	Telef Brasil	Fernando Abril Martorell Hernandez	538	2	22	2006
17671	TELEFÔNICA BRASIL S.A.	Telef Brasil	Fernando Abril Martorell Hernandez	538	2	22	2007
17671	TELEFÔNICA BRASIL S.A.	Telef Brasil	Fernando Abril Martorell Hernandez	538	2	22	2008
17671	TELEFÔNICA BRASIL S.A.	Telef Brasil	Fernando Abril Martorell Hernandez	538	2	22	2009
17671	TELEFÔNICA BRASIL S.A.	Telef Brasil	Fernando Abril Martorell Hernandez	538	2	22	2010
17671	TELEFÔNICA BRASIL S.A.	Telef Brasil	Fernando Abril Martorell Hernandez	538	2	22	2011
17671	TELEFÔNICA BRASIL S.A.	Telef Brasil	Fernando Abril Martorell Hernandez	538	2	22	2012
18350	AES TIETE SA	AES Tiete	Fernando Agustin Pujals	539	2	22	2011
18350	AES TIETE SA	AES Tiete	Fernando Agustin Pujals	539	2	22	2012
17671	TELEFÔNICA BRASIL S.A.	Telef Brasil	Inaki Urdangarin	540	2	22	2008
17671	TELEFÔNICA BRASIL S.A.	Telef Brasil	Inaki Urdangarin	540	2	22	2009
17914	MMX MINERAÇÃO E METÁLICOS S.A.	MMX Miner	Ingoo Hwang	541	2	22	2013
19658	RENAR MAÇAS SA	Pomifrutas	Gelmir Antonio Bahr	543	1	12	2005
19658	RENAR MAÇAS SA	Pomifrutas	Gelmir Antonio Bahr	543	1	12	2006
19658	RENAR MAÇAS SA	Pomifrutas	Gelmir Antonio Bahr	543	1	12	2007
20087	EMBRAER-EMPRESA BRAS DE AERONAUTICA S.A.	Embraer	George Blanc	544	2	28	2010
20087	EMBRAER-EMPRESA BRAS DE AERONAUTICA S.A.	Embraer	George Blanc	544	2	28	2011
20087	EMBRAER-EMPRESA BRAS DE AERONAUTICA S.A.	Embraer	George Blanc	544	2	28	2012
80071	COSAN LIMITED	Cosan Ltd	George E. Pataki	545	2	27	2008
80071	COSAN LIMITED	Cosan Ltd	George E. Pataki	545	2	27	2009
80071	COSAN LIMITED	Cosan Ltd	George E. Pataki	545	2	22	2010
80071	COSAN LIMITED	Cosan Ltd	George E. Pataki	545	2	27	2011
80071	COSAN LIMITED	Cosan Ltd	George E. Pataki	545	2	27	2012
80071	COSAN LIMITED	Cosan Ltd	George E. Pataki	545	2	27	2013
80071	COSAN LIMITED	Cosan Ltd	George E. Pataki	545	2	27	2014
80071	COSAN LIMITED	Cosan Ltd	George E. Pataki	545	2	27	2015
13722	CARAIBA METAIS SA	Caraiba Met	Geraldo Humberto De Araujo	547	2	23	2003
5479	ELUMA SA INDUSTRIA E COMERCIO	Eluma	Geraldo Humberto De Araujo	547	2	23	2003
9393	PARANAPANEMA SA	Paranapanema	Geraldo Humberto De Araujo	547	2	23	2003
13722	CARAIBA METAIS SA	Caraiba Met	Geraldo Humberto De Araujo	547	2	23	2004
5479	ELUMA SA INDUSTRIA E COMERCIO	Eluma	Geraldo Humberto De Araujo	547	2	23	2004
9393	PARANAPANEMA SA	Paranapanema	Geraldo Humberto De Araujo	547	2	23	2004
2658	ARCELORMITTAL INOX BRASIL S.A.	Am Inox BR	Gerard Andre Roger Picard	548	2	22	2006
14435	BOMPREÇO BAHIA SA	Bompreco Bah	Adriaan Michael Meurs	549	2	21	2002
17329	TRACTEBEL ENERGIA SA	Engie Brasil	Alexandre Jean Keisser	556	2	23	2008
17329	TRACTEBEL ENERGIA SA	Engie Brasil	Alexandre Jean Keisser	556	2	23	2009
18937	Telefonica Data BR Hold	Telefonica Data Hld	Alvaro Julio Badiola Guerra	557	2	29	2002
10006	ELECTROLUX DO BRASIL SA	Electrolux	Andrew Bentley	558	2	20	2002
13471	PLASCAR PARTICIPAÇÕES INDUSTRIAIS S.A	Plascar Part	Andrew Catunda De Araujo	559	2	22	2015
20702	VIVER INCORPORADORA E CONSTRUTORA S/A	Viver	Andrew Hall Cummins	560	2	22	2008
20702	VIVER INCORPORADORA E CONSTRUTORA S/A	Viver	Andrew Hall Cummins	560	2	22	2009
20702	VIVER INCORPORADORA E CONSTRUTORA S/A	Viver	Andrew Hall Cummins	560	2	22	2010
20702	VIVER INCORPORADORA E CONSTRUTORA S/A	Viver	Andrew Hall Cummins	560	2	22	2011
20702	VIVER INCORPORADORA E CONSTRUTORA S/A	Viver	Andrew Hall Cummins	560	2	22	2012
19313	AES ELPA SA	AES Elpa	Andrew Martin Vesey	561	2	20	2007
16527	AES SUL DISTRIB GAUCHA DE ENERGIA S.A.	AES Sul	Andrew Martin Vesey	561	2	20	2007
18970	AES TIETÊ ENERGIA S.A	AES Tiete E	Andrew Martin Vesey	561	2	22	2007
14176	ELETROPAULO METROPOLITANA EL.S.PAULO S.A	Eletropaulo	Andrew Martin Vesey	561	2	22	2007
19313	AES ELPA SA	AES Elpa	Andrew Martin Vesey	561	2	20	2008
16527	AES SUL DISTRIB GAUCHA DE ENERGIA S.A.	AES Sul	Andrew Martin Vesey	561	2	20	2008
18970	AES TIETÊ ENERGIA S.A	AES Tiete E	Andrew Martin Vesey	561	2	23	2008
18350	AES TIETE SA	AES Tiete	Andrew Martin Vesey	561	2	22	2008
14176	ELETROPAULO METROPOLITANA EL.S.PAULO S.A	Eletropaulo	Andrew Martin Vesey	561	2	22	2008
19313	AES ELPA SA	AES Elpa	Andrew Martin Vesey	561	2	20	2009
16527	AES SUL DISTRIB GAUCHA DE ENERGIA S.A.	AES Sul	Andrew Martin Vesey	561	2	20	2009
18970	AES TIETÊ ENERGIA S.A	AES Tiete E	Andrew Martin Vesey	561	2	23	2009
18350	AES TIETE SA	AES Tiete	Andrew Martin Vesey	561	2	22	2009
14176	ELETROPAULO METROPOLITANA EL.S.PAULO S.A	Eletropaulo	Andrew Martin Vesey	561	2	22	2009
19313	AES ELPA SA	AES Elpa	Andrew Martin Vesey	561	2	22	2010
16527	AES SUL DISTRIB GAUCHA DE ENERGIA S.A.	AES Sul	Andrew Martin Vesey	561	2	22	2010
14176	ELETROPAULO METROPOLITANA EL.S.PAULO S.A	Eletropaulo	Andrew Martin Vesey	561	2	20	2010
16527	AES SUL DISTRIB GAUCHA DE ENERGIA S.A.	AES Sul	Andrew Martin Vesey	561	2	20	2011
18350	AES TIETE SA	AES Tiete	Andrew Martin Vesey	561	2	20	2011
16527	AES SUL DISTRIB GAUCHA DE ENERGIA S.A.	AES Sul	Andrew Martin Vesey	561	2	20	2012
18970	AES TIETÊ ENERGIA S.A	AES Tiete E	Andrew Martin Vesey	561	3	33	2012
18350	AES TIETE SA	AES Tiete	Andrew Martin Vesey	561	2	20	2012
18970	AES TIETÊ ENERGIA S.A	AES Tiete E	Andrew Martin Vesey	561	2	22	2013
18970	AES TIETÊ ENERGIA S.A	AES Tiete E	Andrew Martin Vesey	561	2	22	2010
18970	AES TIETÊ ENERGIA S.A	AES Tiete E	Andrew Martin Vesey	561	2	22	2011
18031	GEODEX COMMUNICATIONS S.A.	Geodex	Andrew Wolff	562	2	22	2005
18031	GEODEX COMMUNICATIONS S.A.	Geodex	Andrew Wolff	562	2	22	2006
18031	GEODEX COMMUNICATIONS S.A.	Geodex	Andrew Wolff	562	2	22	2007
20842	MAGNESITA REFRATARIOS S.A.	Magnesita SA	Andrew Woodward Sweet	563	2	22	2008
20842	MAGNESITA REFRATARIOS S.A.	Magnesita SA	Andrew Woodward Sweet	563	2	22	2009
14176	ELETROPAULO METROPOLITANA EL.S.PAULO S.A	Eletropaulo	Barry J. Sharp	564	2	29	2002
17450	ALL - AMÉRICA LATINA LOGISTICA S.A.	All Amer Lat	Benjamin Powell Sessions	566	2	29	2003
17450	ALL - AMÉRICA LATINA LOGISTICA S.A.	All Amer Lat	Benjamin Powell Sessions	566	2	22	2004
17450	ALL - AMÉRICA LATINA LOGISTICA S.A.	All Amer Lat	Benjamin Powell Sessions	566	2	22	2005
16950	DALETH PARTICIPAÇÕES SA - EM LIQUIDAÇÃO	Daleth Part	Benjamin Sessions	567	2	29	2002
16950	DALETH PARTICIPAÇÕES SA - EM LIQUIDAÇÃO	Daleth Part	Benjamin Sessions	567	2	29	2003
16950	DALETH PARTICIPAÇÕES SA - EM LIQUIDAÇÃO	Daleth Part	Benjamin Sessions	567	2	22	2004
16950	DALETH PARTICIPAÇÕES SA - EM LIQUIDAÇÃO	Daleth Part	Benjamin Sessions	567	2	22	2008
16950	DALETH PARTICIPAÇÕES SA - EM LIQUIDAÇÃO	Daleth Part	Benjamin Sessions	567	2	22	2009
16950	DALETH PARTICIPAÇÕES SA - EM LIQUIDAÇÃO	Daleth Part	Benjamin Sessions	567	2	22	2010
16950	DALETH PARTICIPAÇÕES SA - EM LIQUIDAÇÃO	Daleth Part	Benjamin Sessions	567	2	22	2011
16950	DALETH PARTICIPAÇÕES SA - EM LIQUIDAÇÃO	Daleth Part	Benjamin Sessions	567	2	22	2012
16950	DALETH PARTICIPAÇÕES SA - EM LIQUIDAÇÃO	Daleth Part	Benjamin Sessions	567	2	22	2013
16950	DALETH PARTICIPAÇÕES SA - EM LIQUIDAÇÃO	Daleth Part	Benjamin Sessions	567	2	22	2014
18937	Telefonica Data BR Hold	Telefonica Data Hld	Bernardo Quinn	568	2	22	2003
18937	Telefonica Data BR Hold	Telefonica Data Hld	Bernardo Quinn	568	2	22	2004
18937	Telefonica Data BR Hold	Telefonica Data Hld	Bernardo Quinn	568	2	22	2005
18376	CTEEP - CIA TRANSMISSÃO ENERGIA ELÉTRICA PAULISTA	Tran Paulist	Bernardo Vargas Gibsone	569	2	22	2014
18376	CTEEP - CIA TRANSMISSÃO ENERGIA ELÉTRICA PAULISTA	Tran Paulist	Bernardo Vargas Gibsone	569	2	22	2015
18970	AES TIETÊ ENERGIA S.A	AES Tiete E	Berned Raymond Da Santos Avila	570	2	23	2008
18970	AES TIETÊ ENERGIA S.A	AES Tiete E	Berned Raymond Da Santos Avila	570	2	23	2009
14176	ELETROPAULO METROPOLITANA EL.S.PAULO S.A	Eletropaulo	Berned Raymond Da Santos Avila	570	2	22	2010
18350	AES TIETE SA	AES Tiete	Berned Raymond Da Santos Avila	570	2	22	2011
14176	ELETROPAULO METROPOLITANA EL.S.PAULO S.A	Eletropaulo	Berned Raymond Da Santos Avila	570	2	22	2011
18970	AES TIETÊ ENERGIA S.A	AES Tiete E	Berned Raymond Da Santos Avila	570	2	23	2012
18350	AES TIETE SA	AES Tiete	Berned Raymond Da Santos Avila	570	2	22	2012
14176	ELETROPAULO METROPOLITANA EL.S.PAULO S.A	Eletropaulo	Berned Raymond Da Santos Avila	570	2	22	2012
18970	AES TIETÊ ENERGIA S.A	AES Tiete E	Berned Raymond Da Santos Avila	570	2	23	2013
18350	AES TIETE SA	AES Tiete	Berned Raymond Da Santos Avila	570	2	22	2013
14176	ELETROPAULO METROPOLITANA EL.S.PAULO S.A	Eletropaulo	Berned Raymond Da Santos Avila	570	2	22	2013
18970	AES TIETÊ ENERGIA S.A	AES Tiete E	Berned Raymond Da Santos Avila	570	2	23	2014
18350	AES TIETE SA	AES Tiete	Berned Raymond Da Santos Avila	570	2	22	2014
14176	ELETROPAULO METROPOLITANA EL.S.PAULO S.A	Eletropaulo	Berned Raymond Da Santos Avila	570	2	22	2014
18970	AES TIETÊ ENERGIA S.A	AES Tiete E	Berned Raymond Da Santos Avila	570	2	22	2015
14176	ELETROPAULO METROPOLITANA EL.S.PAULO S.A	Eletropaulo	Berned Raymond Da Santos Avila	570	2	22	2015
18970	AES TIETÊ ENERGIA S.A	AES Tiete E	Berned Raymond Da Santos Avila	570	2	23	2010
18970	AES TIETÊ ENERGIA S.A	AES Tiete E	Berned Raymond Da Santos Avila	570	2	23	2011
18368	DUKE ENERGY INT,GERAÇÃO PARANAPANEMA SA	Ger Paranap	Bradley Keith Alford	571	2	29	2002
14524	CIA ELETRICIDADE DA BAHIA	Coelba	Borja Garay Ibarreche	572	2	23	2003
14362	CIA ENERGETICA DE PERNAMBUCO - CELPE	Celpe	Borja Garay Ibarreche	572	2	23	2003
18139	CIA ENERGÉTICA DO RIO GRANDE DO NORTE	Cosern	Borja Garay Ibarreche	572	2	23	2003
19879	LIGHT SA	Light S/A	Bruno Jean Gaston Lescoeur	573	2	21	2002
19879	LIGHT SA	Light S/A	Bruno Jean Gaston Lescoeur	573	2	21	2003
19879	LIGHT SA	Light S/A	Bruno Jean Gaston Lescoeur	573	2	21	2004
14753	UNIBANCO HOLDINGS S.A.	Unibanco Hld	Carlos Alberto De Oliveira Cruz	575	2	22	2002
14753	UNIBANCO HOLDINGS S.A.	Unibanco Hld	Carlos Alberto De Oliveira Cruz	575	2	22	2003
16616	CIA. DISTRIB. DE GÁS DO RIO DE JANEIRO	Ceg	Carlos Javier Alvarez Fernandez	576	2	22	2004
16616	CIA. DISTRIB. DE GÁS DO RIO DE JANEIRO	Ceg	Carlos Javier Alvarez Fernandez	576	2	22	2005
16616	CIA. DISTRIB. DE GÁS DO RIO DE JANEIRO	Ceg	Carlos Javier Alvarez Fernandez	576	2	22	2006
16616	CIA. DISTRIB. DE GÁS DO RIO DE JANEIRO	Ceg	Carlos Javier Alvarez Fernandez	576	2	22	2007
16616	CIA. DISTRIB. DE GÁS DO RIO DE JANEIRO	Ceg	Carlos Javier Alvarez Fernandez	576	2	22	2009
19887	UNIVERSO ONLINE SA	Uol	Carlos Manuel Mendes Fidalgo M Da Cruz	577	2	28	2008
17710	VIVO PARTICIPAÇÕES SA	Vivo	Carlos Manuel Mendes Fidalgo M Da Cruz	577	2	22	2008
17701	TELEMIG CELULAR PARTICIPAÇÕES S.A.	Telemig Part	Carlos Manuel Mendes Fidalgo M Da Cruz	577	2	22	2009
19887	UNIVERSO ONLINE SA	Uol	Carlos Manuel Mendes Fidalgo M Da Cruz	577	2	28	2009
17710	VIVO PARTICIPAÇÕES SA	Vivo	Carlos Manuel Mendes Fidalgo M Da Cruz	577	2	22	2009
19950	Vivax	Vivax	Christopher Scott Gaffney	578	2	22	2004
18937	Telefonica Data BR Hold	Telefonica Data Hld	Claudio Munoz Zuniga	580	2	22	2004
18937	Telefonica Data BR Hold	Telefonica Data Hld	Claudio Munoz Zuniga	580	2	22	2005
19879	LIGHT SA	Light S/A	Didier Roger Georges Lamethe	581	2	22	2002
19879	LIGHT SA	Light S/A	Didier Roger Georges Lamethe	581	2	22	2003
19879	LIGHT SA	Light S/A	Didier Roger Georges Lamethe	581	2	22	2004
19453	ECORODOVIAS INFRAESTRUTURA E LOGÍSTICA S.A.	Ecorodovias	Diego Beltran Savino	583	2	23	2003
19453	ECORODOVIAS INFRAESTRUTURA E LOGÍSTICA S.A.	Ecorodovias	Diego Beltran Savino	583	2	23	2004
23264	AMBEV S.A.	Ambev S/A	Diego Fernando Miguens Bemberg	584	2	29	2002
20540	CPFL ENERGIAS RENOVÁVEIS S.A.	CPFL Renovav	Dirk Donath	586	2	22	2006
20540	CPFL ENERGIAS RENOVÁVEIS S.A.	CPFL Renovav	Dirk Donath	586	2	22	2007
20540	CPFL ENERGIAS RENOVÁVEIS S.A.	CPFL Renovav	Dirk Donath	586	2	22	2008
20540	CPFL ENERGIAS RENOVÁVEIS S.A.	CPFL Renovav	Dirk Donath	586	2	22	2009
20540	CPFL ENERGIAS RENOVÁVEIS S.A.	CPFL Renovav	Dirk Donath	586	2	22	2010
20540	CPFL ENERGIAS RENOVÁVEIS S.A.	CPFL Renovav	Dirk Donath	586	2	22	2011
20540	CPFL ENERGIAS RENOVÁVEIS S.A.	CPFL Renovav	Dirk Donath	586	2	27	2012
17329	TRACTEBEL ENERGIA SA	Engie Brasil	Dirk Achiel Marc Beeuwsaert	587	2	22	2010
17329	TRACTEBEL ENERGIA SA	Engie Brasil	Dirk Achiel Marc Beeuwsaert	587	2	22	2011
17329	TRACTEBEL ENERGIA SA	Engie Brasil	Dirk Achiel Marc Beeuwsaert	587	2	22	2012
17329	TRACTEBEL ENERGIA SA	Engie Brasil	Dirk Achiel Marc Beeuwsaert	587	2	22	2013
17329	TRACTEBEL ENERGIA SA	Engie Brasil	Dirk Achiel Marc Beeuwsaert	587	2	22	2014
17329	TRACTEBEL ENERGIA SA	Engie Brasil	Dirk Achiel Marc Beeuwsaert	587	2	22	2015
17329	TRACTEBEL ENERGIA SA	Engie Brasil	Dirk Achiel Marc Beeuwsaert	587	2	29	2002
17329	TRACTEBEL ENERGIA SA	Engie Brasil	Dirk Achiel Marc Beeuwsaert	587	2	22	2003
17329	TRACTEBEL ENERGIA SA	Engie Brasil	Dirk Achiel Marc Beeuwsaert	587	2	22	2004
17329	TRACTEBEL ENERGIA SA	Engie Brasil	Dirk Achiel Marc Beeuwsaert	587	2	22	2005
17329	TRACTEBEL ENERGIA SA	Engie Brasil	Dirk Achiel Marc Beeuwsaert	587	2	22	2006
17329	TRACTEBEL ENERGIA SA	Engie Brasil	Dirk Achiel Marc Beeuwsaert	587	2	22	2007
17329	TRACTEBEL ENERGIA SA	Engie Brasil	Dirk Achiel Marc Beeuwsaert	587	2	22	2008
17329	TRACTEBEL ENERGIA SA	Engie Brasil	Dirk Achiel Marc Beeuwsaert	587	2	22	2009
3980	GERDAU SA	Gerdau	Dirceu Tarcisio Togni	588	1	19	2003
3980	GERDAU SA	Gerdau	Dirceu Tarcisio Togni	588	1	19	2004
3980	GERDAU SA	Gerdau	Dirceu Tarcisio Togni	588	1	19	2005
16616	CIA. DISTRIB. DE GÁS DO RIO DE JANEIRO	Ceg	Ane Miren De Arino Ochoa	589	2	22	2004
16616	CIA. DISTRIB. DE GÁS DO RIO DE JANEIRO	Ceg	Ane Miren De Arino Ochoa	589	2	23	2015
22454	T4F ENTRETENIMENTO SA	Time For Fun	Angela Aparecida Ferrante	591	1	19	2006
14826	COMPANHIA BRASILEIRA DE DISTRIBUIÇÃO	P.Acucar-Cbd	Antoine Marie Remi Lazars Giscard D’Estaing	593	2	22	2008
14826	COMPANHIA BRASILEIRA DE DISTRIBUIÇÃO	P.Acucar-Cbd	Antoine Marie Remi Lazars Giscard D’Estaing	593	2	22	2009
14826	COMPANHIA BRASILEIRA DE DISTRIBUIÇÃO	P.Acucar-Cbd	Antoine Marie Remi Lazars Giscard D’Estaing	593	2	22	2010
14826	COMPANHIA BRASILEIRA DE DISTRIBUIÇÃO	P.Acucar-Cbd	Antoine Marie Remi Lazars Giscard D’Estaing	593	2	22	2011
14826	COMPANHIA BRASILEIRA DE DISTRIBUIÇÃO	P.Acucar-Cbd	Antoine Marie Remi Lazars Giscard D’Estaing	593	2	22	2012
14826	COMPANHIA BRASILEIRA DE DISTRIBUIÇÃO	P.Acucar-Cbd	Antoine Marie Remi Lazars Giscard D’Estaing	593	2	22	2013
14826	COMPANHIA BRASILEIRA DE DISTRIBUIÇÃO	P.Acucar-Cbd	Antoine Marie Remi Lazars Giscard D’Estaing	593	2	22	2014
14826	COMPANHIA BRASILEIRA DE DISTRIBUIÇÃO	P.Acucar-Cbd	Antoine Marie Remi Lazars Giscard D’Estaing	593	2	22	2015
17485	ELEKTRO ELETRICIDADE E SERVIÇOS S.A.	Elektro	Antonio Celia Martinez-Aparicio	594	2	22	2007
17485	ELEKTRO ELETRICIDADE E SERVIÇOS S.A.	Elektro	Antonio Celia Martinez-Aparicio	594	2	22	2009
16616	CIA. DISTRIB. DE GÁS DO RIO DE JANEIRO	Ceg	Antonio Gallart Gabas	595	2	22	2007
16616	CIA. DISTRIB. DE GÁS DO RIO DE JANEIRO	Ceg	Antonio Gallart Gabas	595	2	22	2009
19763	EDP ENERGIAS DO BRASIL S/A	Energias BR	Antonio Luis Guerra Nunes Mexia	596	2	20	2005
19763	EDP ENERGIAS DO BRASIL S/A	Energias BR	Antonio Luis Guerra Nunes Mexia	596	2	20	2006
19763	EDP ENERGIAS DO BRASIL S/A	Energias BR	Antonio Luis Guerra Nunes Mexia	596	2	20	2007
19763	EDP ENERGIAS DO BRASIL S/A	Energias BR	Antonio Luis Guerra Nunes Mexia	596	2	20	2008
19763	EDP ENERGIAS DO BRASIL S/A	Energias BR	Antonio Luis Guerra Nunes Mexia	596	2	20	2009
19763	EDP ENERGIAS DO BRASIL S/A	Energias BR	Antonio Luis Guerra Nunes Mexia	596	2	20	2010
19763	EDP ENERGIAS DO BRASIL S/A	Energias BR	Antonio Luis Guerra Nunes Mexia	596	2	20	2011
19763	EDP ENERGIAS DO BRASIL S/A	Energias BR	Antonio Luis Guerra Nunes Mexia	596	2	20	2012
19763	EDP ENERGIAS DO BRASIL S/A	Energias BR	Antonio Luis Guerra Nunes Mexia	596	2	20	2013
19763	EDP ENERGIAS DO BRASIL S/A	Energias BR	Antonio Luis Guerra Nunes Mexia	596	2	20	2015
15539	NEOENERGIA S.A	Neoenergia	Antonio Martinez Atienza	597	2	23	2008
15539	NEOENERGIA S.A	Neoenergia	Antonio Martinez Atienza	597	2	23	2009
17485	ELEKTRO ELETRICIDADE E SERVIÇOS S.A.	Elektro	Antonio Martinez Atienza	597	2	23	2010
15539	NEOENERGIA S.A	Neoenergia	Antonio Martinez Atienza	597	2	23	2010
17485	ELEKTRO ELETRICIDADE E SERVIÇOS S.A.	Elektro	Antonio Martinez Atienza	597	2	23	2011
17485	ELEKTRO ELETRICIDADE E SERVIÇOS S.A.	Elektro	Antonio Martinez Atienza	597	2	23	2012
21610	BMFBOVESPA S.A. BOLSA VALORES MERC FUT	BmfBovespa	Charles Peter Carey	600	2	22	2011
21610	BMFBOVESPA S.A. BOLSA VALORES MERC FUT	BmfBovespa	Charles Peter Carey	600	2	22	2012
21610	BMFBOVESPA S.A. BOLSA VALORES MERC FUT	BmfBovespa	Charles Peter Carey	600	2	22	2013
21610	BMFBOVESPA S.A. BOLSA VALORES MERC FUT	BmfBovespa	Charles Peter Carey	600	2	22	2014
21610	BMFBOVESPA S.A. BOLSA VALORES MERC FUT	BmfBovespa	Charles Peter Carey	600	2	22	2015
80098	LAEP INVESTMENTS LTD.	Laep	Charles Tresh	601	1	19	2013
1660	Beta Secutizadora	Beta	Cezar Augusto Mello Chaves De Aragao	602	1	19	2004
20060	LUPATECH S/A	Lupatech	Cesar Guilherme Gonzalez Neuman	603	2	27	2015
14826	COMPANHIA BRASILEIRA DE DISTRIBUIÇÃO	P.Acucar-Cbd	Cesar Antonio Suaki	605	1	19	2004
14826	COMPANHIA BRASILEIRA DE DISTRIBUIÇÃO	P.Acucar-Cbd	Christian Pierre Couvreux	608	2	29	2002
14826	COMPANHIA BRASILEIRA DE DISTRIBUIÇÃO	P.Acucar-Cbd	Christian Pierre Couvreux	608	2	22	2003
3050	AMPLA ENERGIA E SERVIÇOS S.A.	Ampla Energ	Christian Herrera Fernandez	609	2	22	2005
20214	AMPLA INVESTIMENTOS E SERVICOS S.A	Ampla Invest	Christian Herrera Fernandez	609	2	22	2005
3050	AMPLA ENERGIA E SERVIÇOS S.A.	Ampla Energ	Christian Herrera Fernandez	609	2	22	2006
20214	AMPLA INVESTIMENTOS E SERVICOS S.A	Ampla Invest	Christian Herrera Fernandez	609	2	22	2006
14826	COMPANHIA BRASILEIRA DE DISTRIBUIÇÃO	P.Acucar-Cbd	Hakim Laurent Aquani	610	2	22	2004
14826	COMPANHIA BRASILEIRA DE DISTRIBUIÇÃO	P.Acucar-Cbd	Hakim Laurent Aquani	610	2	22	2005
14826	COMPANHIA BRASILEIRA DE DISTRIBUIÇÃO	P.Acucar-Cbd	Hakim Laurent Aquani	610	2	22	2006
14826	COMPANHIA BRASILEIRA DE DISTRIBUIÇÃO	P.Acucar-Cbd	Hakim Laurent Aquani	610	2	22	2007
14826	COMPANHIA BRASILEIRA DE DISTRIBUIÇÃO	P.Acucar-Cbd	Hakim Laurent Aquani	610	2	22	2008
14826	COMPANHIA BRASILEIRA DE DISTRIBUIÇÃO	P.Acucar-Cbd	Hakim Laurent Aquani	610	2	22	2009
17914	MMX MINERAÇÃO E METÁLICOS S.A.	MMX Miner	Hak Hee Lee	611	2	22	2011
17914	MMX MINERAÇÃO E METÁLICOS S.A.	MMX Miner	Hak Hee Lee	611	2	22	2012
20842	MAGNESITA REFRATARIOS S.A.	Magnesita SA	Hamilton De Souza Freitas Filho	612	2	22	2006
19950	Vivax	Vivax	Hamilton Ricardo Pereira Da Silva	613	2	22	2006
11762	VULCABRAS|AZALEIA S.A.	Vulcabras	Haroldo Ferreira	614	1	19	2006
13471	PLASCAR PARTICIPAÇÕES INDUSTRIAIS S.A	Plascar Part	Harvey Lawrence Tepner	615	2	22	2015
16306	ROSSI RESIDENCIAL SA	Rossi Resid	Hebert Steinberg	616	2	27	2006
20893	REDECARD S/A	Redecard	Hector Nevarez	617	2	22	2006
14826	COMPANHIA BRASILEIRA DE DISTRIBUIÇÃO	P.Acucar-Cbd	Jacques Patrice Marie Joseph Tierny	618	2	22	2004
14826	COMPANHIA BRASILEIRA DE DISTRIBUIÇÃO	P.Acucar-Cbd	Jacques-Edouard Marie Charret	620	2	22	2007
19879	LIGHT SA	Light S/A	Jacques Lucien Andries	621	1	19	2002
19879	LIGHT SA	Light S/A	Jacques Lucien Andries	621	1	19	2003
19879	LIGHT SA	Light S/A	Jacques Lucien Andries	621	1	19	2004
4057	SOUZA CRUZ SA	Souza Cruz	Jack Marie Henry David Bowles	622	2	20	2011
4057	SOUZA CRUZ SA	Souza Cruz	Jack Marie Henry David Bowles	622	2	20	2012
17671	TELEFÔNICA BRASIL S.A.	Telef Brasil	Jacinto Diaz Sanchez	623	2	29	2002
17671	TELEFÔNICA BRASIL S.A.	Telef Brasil	Jacinto Diaz Sanchez	623	2	29	2003
12190	BOMBRIL S.A.	Bombril	Ivan Goncalves Ribeiro Guimaraes	625	2	22	2004
7870	KEPLER WEBER SA	Kepler Weber	Ivan Goncalves Ribeiro Guimaraes	625	2	21	2004
7870	KEPLER WEBER SA	Kepler Weber	Ivan Goncalves Ribeiro Guimaraes	625	2	21	2005
3158	CIA TECIDOS NORTE DE MINAS - COTEMINAS	Coteminas	Itamaury Teles De Oliveira	627	2	23	2003
3158	CIA TECIDOS NORTE DE MINAS - COTEMINAS	Coteminas	Itamaury Teles De Oliveira	627	2	23	2004
14826	COMPANHIA BRASILEIRA DE DISTRIBUIÇÃO	P.Acucar-Cbd	Jean Louis Bourgier	628	2	22	2008
14826	COMPANHIA BRASILEIRA DE DISTRIBUIÇÃO	P.Acucar-Cbd	Jean Louis Bourgier	628	2	22	2009
14826	COMPANHIA BRASILEIRA DE DISTRIBUIÇÃO	P.Acucar-Cbd	Jean Louis Bourgier	628	2	22	2010
14826	COMPANHIA BRASILEIRA DE DISTRIBUIÇÃO	P.Acucar-Cbd	Jean Louis Bourgier	628	2	22	2011
14826	COMPANHIA BRASILEIRA DE DISTRIBUIÇÃO	P.Acucar-Cbd	Jean Louis Bourgier	628	2	22	2012
14826	COMPANHIA BRASILEIRA DE DISTRIBUIÇÃO	P.Acucar-Cbd	Jean Louis Bourgier	628	2	22	2013
19879	LIGHT SA	Light S/A	Jean Louis Marie Betouret	629	2	23	2002
19879	LIGHT SA	Light S/A	Jean Louis Marie Betouret	629	2	23	2003
19879	LIGHT SA	Light S/A	Jean Louis Marie Betouret	629	2	23	2004
19879	LIGHT SA	Light S/A	Jean-Remy Cauquil	633	3	39	2002
19879	LIGHT SA	Light S/A	Jean-Remy Cauquil	633	3	39	2003
19879	LIGHT SA	Light S/A	Jean-Remy Cauquil	633	3	39	2004
14320	USINAS SIDERURGICAS DE MINAS GERAIS SA	Usiminas	Nobuhiko Ikura	634	2	22	2011
14320	USINAS SIDERURGICAS DE MINAS GERAIS SA	Usiminas	Nobuhiko Ikura	634	2	22	2012
4170	VALE S.A.	Vale	Jennifer Anne Maki	635	1	19	2015
14931	DIXIE TOGA SA	Dixie Toga	Jerry S. Krempa	638	2	21	2010
14826	COMPANHIA BRASILEIRA DE DISTRIBUIÇÃO	P.Acucar-Cbd	Michel Alain Maurice Favre	639	2	22	2005
14826	COMPANHIA BRASILEIRA DE DISTRIBUIÇÃO	P.Acucar-Cbd	Michel Alain Maurice Favre	639	2	22	2006
14826	COMPANHIA BRASILEIRA DE DISTRIBUIÇÃO	P.Acucar-Cbd	Michel Alain Maurice Favre	639	2	22	2007
2658	ARCELORMITTAL INOX BRASIL S.A.	Am Inox BR	Michel Pascal Andre Payet-Gaspard	640	2	22	2006
2658	ARCELORMITTAL INOX BRASIL S.A.	Am Inox BR	Michel Pascal Andre Payet-Gaspard	640	2	22	2007
17671	TELEFÔNICA BRASIL S.A.	Telef Brasil	Miguel Angel Gutierrez Mendez	643	2	22	2004
17671	TELEFÔNICA BRASIL S.A.	Telef Brasil	Miguel Angel Gutierrez Mendez	643	2	22	2005
17671	TELEFÔNICA BRASIL S.A.	Telef Brasil	Miguel Angel Gutierrez Mendez	643	2	22	2006
17671	TELEFÔNICA BRASIL S.A.	Telef Brasil	Miguel Angel Gutierrez Mendez	643	2	22	2007
17671	TELEFÔNICA BRASIL S.A.	Telef Brasil	Miguel Angel Gutierrez Mendez	643	2	22	2008
17671	TELEFÔNICA BRASIL S.A.	Telef Brasil	Miguel Angel Gutierrez Mendez	643	2	22	2009
17671	TELEFÔNICA BRASIL S.A.	Telef Brasil	Miguel Angel Gutierrez Mendez	643	2	22	2010
80110	DUFRY A.G.	Dufry Ag	Miguel Angel Martinez	644	1	19	2008
80110	DUFRY A.G.	Dufry Ag	Miguel Angel Martinez	644	1	19	2009
80110	DUFRY A.G.	Dufry Ag	Miguel Angel Martinez	644	1	19	2010
80110	DUFRY A.G.	Dufry Ag	Miguel Angel Martinez	644	1	19	2011
80110	DUFRY A.G.	Dufry Ag	Miguel Angel Martinez	644	1	19	2012
80110	DUFRY A.G.	Dufry Ag	Miguel Angel Martinez	644	1	19	2015
12653	Klabin S/A	Klabin S/A	Mildred Lafer	647	2	23	2003
12653	Klabin S/A	Klabin S/A	Mildred Lafer	647	2	23	2004
19925	BR PROPERTIES S.A.	BR Propert	Miltom Henrique D'Avila De Carvalho	648	1	19	2007
11932	IOCHPE-MAXION SA	Iochp-Maxion	Moacir Kwitko	650	2	23	2003
11932	IOCHPE-MAXION SA	Iochp-Maxion	Moacir Kwitko	650	2	23	2004
14826	COMPANHIA BRASILEIRA DE DISTRIBUIÇÃO	P.Acucar-Cbd	Xavier Michel Marie Jacques Desjobert	651	2	22	2005
21113	CHINA CONSTRUCTION BANK(BRASIL) BANCO MÚLTIPLO S.A.	Bicbanco	Xi Zhang	652	2	22	2015
80110	DUFRY A.G.	Dufry Ag	Xavier Bouton	653	2	27	2008
80110	DUFRY A.G.	Dufry Ag	Xavier Bouton	653	2	27	2009
80110	DUFRY A.G.	Dufry Ag	Xavier Bouton	653	2	27	2010
80110	DUFRY A.G.	Dufry Ag	Xavier Bouton	653	2	27	2011
80110	DUFRY A.G.	Dufry Ag	Xavier Bouton	653	2	22	2012
80110	DUFRY A.G.	Dufry Ag	Xavier Bouton	653	2	22	2013
80110	DUFRY A.G.	Dufry Ag	Xavier Bouton	653	2	22	2014
80110	DUFRY A.G.	Dufry Ag	Xavier Bouton	653	2	22	2015
20842	MAGNESITA REFRATARIOS S.A.	Magnesita SA	Yan Hoffstetter	655	1	19	2010
20842	MAGNESITA REFRATARIOS S.A.	Magnesita SA	Yan Hoffstetter	655	1	19	2011
20842	MAGNESITA REFRATARIOS S.A.	Magnesita SA	Yan Hoffstetter	655	1	19	2012
14320	USINAS SIDERURGICAS DE MINAS GERAIS SA	Usiminas	Yoichi Furuta	656	2	23	2008
14320	USINAS SIDERURGICAS DE MINAS GERAIS SA	Usiminas	Yoichi Furuta	656	2	23	2010
14320	USINAS SIDERURGICAS DE MINAS GERAIS SA	Usiminas	Yoichi Furuta	656	2	23	2011
14320	USINAS SIDERURGICAS DE MINAS GERAIS SA	Usiminas	Yoichi Furuta	656	2	23	2012
14320	USINAS SIDERURGICAS DE MINAS GERAIS SA	Usiminas	Yoichi Furuta	656	2	23	2013
14320	USINAS SIDERURGICAS DE MINAS GERAIS SA	Usiminas	Yoichi Furuta	656	2	23	2014
14320	USINAS SIDERURGICAS DE MINAS GERAIS SA	Usiminas	Yoichi Furuta	656	2	23	2015
14826	COMPANHIA BRASILEIRA DE DISTRIBUIÇÃO	P.Acucar-Cbd	Yves Desjacques	657	2	22	2014
6505	VIA VAREJO S.A.	Viavarejo	Yves Desjacques	657	2	22	2014
14826	COMPANHIA BRASILEIRA DE DISTRIBUIÇÃO	P.Acucar-Cbd	Yves Desjacques	657	2	22	2015
14320	USINAS SIDERURGICAS DE MINAS GERAIS SA	Usiminas	Pablo Daniel Brizzio	659	2	23	2015
15261	SAUIPE SA	Sauipe	Nilson Nobrega De Freitas	660	1	19	2003
22594	STATKRAFT ENERGIAS RENOVÁVEIS S.A.	Statkraft	Nils Morten Huseby	661	2	22	2011
22594	STATKRAFT ENERGIAS RENOVÁVEIS S.A.	Statkraft	Nils Morten Huseby	661	2	22	2012
14516	Santista Tex	Santistextil	Nelson Tambelini Junior	662	1	19	2003
14516	Santista Tex	Santistextil	Nelson Tambelini Junior	662	1	19	2004
14516	Santista Tex	Santistextil	Nelson Tambelini Junior	662	1	19	2005
17671	TELEFÔNICA BRASIL S.A.	Telef Brasil	Narcis Serra Serra	663	2	22	2004
17671	TELEFÔNICA BRASIL S.A.	Telef Brasil	Narcis Serra Serra	663	2	22	2005
17671	TELEFÔNICA BRASIL S.A.	Telef Brasil	Narcis Serra Serra	663	2	22	2006
17671	TELEFÔNICA BRASIL S.A.	Telef Brasil	Narcis Serra Serra	663	2	22	2007
17671	TELEFÔNICA BRASIL S.A.	Telef Brasil	Narcis Serra Serra	663	2	22	2008
17671	TELEFÔNICA BRASIL S.A.	Telef Brasil	Narcis Serra Serra	663	2	22	2009
17671	TELEFÔNICA BRASIL S.A.	Telef Brasil	Narcis Serra Serra	663	2	22	2010
17671	TELEFÔNICA BRASIL S.A.	Telef Brasil	Narcis Serra Serra	663	2	22	2011
17671	TELEFÔNICA BRASIL S.A.	Telef Brasil	Narcis Serra Serra	663	2	22	2012
17671	TELEFÔNICA BRASIL S.A.	Telef Brasil	Narcis Serra Serra	663	2	22	2013
17671	TELEFÔNICA BRASIL S.A.	Telef Brasil	Narcis Serra Serra	663	2	22	2014
17671	TELEFÔNICA BRASIL S.A.	Telef Brasil	Narcis Serra Serra	663	2	22	2015
16616	CIA. DISTRIB. DE GÁS DO RIO DE JANEIRO	Ceg	Narcis De Carreras Roques	664	2	22	2010
16616	CIA. DISTRIB. DE GÁS DO RIO DE JANEIRO	Ceg	Narcis De Carreras Roques	664	2	22	2011
16616	CIA. DISTRIB. DE GÁS DO RIO DE JANEIRO	Ceg	Narcis De Carreras Roques	664	2	22	2012
16616	CIA. DISTRIB. DE GÁS DO RIO DE JANEIRO	Ceg	Narcis De Carreras Roques	664	2	22	2013
6629	HERCULES S/A - FABRICA DE TALHERES	Hercules	Moshe Kattan	666	2	22	2006
5312	MUNDIAL S.A - PRODUTOS DE CONSUMO	Mundial	Moshe Kattan	666	2	22	2006
80020	GP INVESTMENTS, LTD	Gp Invest	Michael John Calvey	667	2	27	2010
80020	GP INVESTMENTS, LTD	Gp Invest	Michael John Calvey	667	2	27	2011
80020	GP INVESTMENTS, LTD	Gp Invest	Michael John Calvey	667	2	27	2012
80020	GP INVESTMENTS, LTD	Gp Invest	Michael John Calvey	667	2	27	2013
80020	GP INVESTMENTS, LTD	Gp Invest	Michael John Calvey	667	2	27	2014
80020	GP INVESTMENTS, LTD	Gp Invest	Michael John Calvey	667	2	27	2015
20702	VIVER INCORPORADORA E CONSTRUTORA S/A	Viver	Michael Barry Lenard	668	2	20	2008
20702	VIVER INCORPORADORA E CONSTRUTORA S/A	Viver	Michael Barry Lenard	668	2	20	2009
20702	VIVER INCORPORADORA E CONSTRUTORA S/A	Viver	Michael Barry Lenard	668	2	20	2010
20702	VIVER INCORPORADORA E CONSTRUTORA S/A	Viver	Michael Barry Lenard	668	2	20	2011
20702	VIVER INCORPORADORA E CONSTRUTORA S/A	Viver	Michael Barry Lenard	668	2	20	2012
20702	VIVER INCORPORADORA E CONSTRUTORA S/A	Viver	Michael Barry Lenard	668	2	20	2013
20702	VIVER INCORPORADORA E CONSTRUTORA S/A	Viver	Michael Barry Lenard	668	2	20	2014
20702	VIVER INCORPORADORA E CONSTRUTORA S/A	Viver	Michael Barry Lenard	668	2	20	2015
80080	AGRENCO LTD	Agrenco	Mehraz Rafat	669	2	22	2010
7870	KEPLER WEBER SA	Kepler Weber	Othon D Eca Cals De Abreu	670	1	19	2002
7870	KEPLER WEBER SA	Kepler Weber	Othon D Eca Cals De Abreu	670	1	10	2003
7870	KEPLER WEBER SA	Kepler Weber	Othon D Eca Cals De Abreu	670	1	10	2004
8192	TREVISA INVESTIMENTOS SA	Trevisa	Otacilio Lindemeyer Filho	672	3	39	2002
8192	TREVISA INVESTIMENTOS SA	Trevisa	Otacilio Lindemeyer Filho	672	2	23	2003
8192	TREVISA INVESTIMENTOS SA	Trevisa	Otacilio Lindemeyer Filho	672	2	23	2004
14206	BRB-BANCO DE BRASILIA SA	BRB Banco	Osorio Adriano Neto	676	2	22	2006
10103	Ripasa	Ripasa	Osmar Elias Zogbi	677	3	33	2002
10103	Ripasa	Ripasa	Osmar Elias Zogbi	677	3	33	2003
14320	USINAS SIDERURGICAS DE MINAS GERAIS SA	Usiminas	Oscar Montero Martinez	678	2	23	2011
14320	USINAS SIDERURGICAS DE MINAS GERAIS SA	Usiminas	Oscar Montero Martinez	678	2	23	2012
14320	USINAS SIDERURGICAS DE MINAS GERAIS SA	Usiminas	Oscar Montero Martinez	678	2	23	2013
14320	USINAS SIDERURGICAS DE MINAS GERAIS SA	Usiminas	Oscar Montero Martinez	678	2	23	2014
14320	USINAS SIDERURGICAS DE MINAS GERAIS SA	Usiminas	Oscar Montero Martinez	678	2	23	2015
17639	TIM PARTICIPAÇÕES SA	Tim Part S/A	Orlando Lopes Junior	681	1	19	2005
17639	TIM PARTICIPAÇÕES SA	Tim Part S/A	Orlando Lopes Junior	681	1	19	2006
80080	AGRENCO LTD	Agrenco	Orivaldo Balloni	682	2	22	2010
18350	AES TIETE SA	AES Tiete	Olivier Robert Jean Marquette	684	1	19	2011
18350	AES TIETE SA	AES Tiete	Olivier Robert Jean Marquette	684	1	19	2012
18350	AES TIETE SA	AES Tiete	Olivier Robert Jean Marquette	684	1	19	2013
22136	TEREOS INTERNACIONAL S/A	Tereos	Olivier Jean Casanova	685	2	22	2013
22136	TEREOS INTERNACIONAL S/A	Tereos	Olivier Jean Casanova	685	2	22	2014
22136	TEREOS INTERNACIONAL S/A	Tereos	Olivier Jean Casanova	685	2	22	2015
19763	EDP ENERGIAS DO BRASIL S/A	Energias BR	Nuno Maria Pestana De Almeida Alves	686	2	22	2005
19763	EDP ENERGIAS DO BRASIL S/A	Energias BR	Nuno Maria Pestana De Almeida Alves	686	2	22	2006
19763	EDP ENERGIAS DO BRASIL S/A	Energias BR	Nuno Maria Pestana De Almeida Alves	686	2	22	2007
19763	EDP ENERGIAS DO BRASIL S/A	Energias BR	Nuno Maria Pestana De Almeida Alves	686	2	22	2008
19763	EDP ENERGIAS DO BRASIL S/A	Energias BR	Nuno Maria Pestana De Almeida Alves	686	2	22	2009
19763	EDP ENERGIAS DO BRASIL S/A	Energias BR	Nuno Maria Pestana De Almeida Alves	686	2	22	2010
19763	EDP ENERGIAS DO BRASIL S/A	Energias BR	Nuno Maria Pestana De Almeida Alves	686	2	22	2011
19763	EDP ENERGIAS DO BRASIL S/A	Energias BR	Nuno Maria Pestana De Almeida Alves	686	2	22	2012
19763	EDP ENERGIAS DO BRASIL S/A	Energias BR	Nuno Maria Pestana De Almeida Alves	686	2	22	2013
19763	EDP ENERGIAS DO BRASIL S/A	Energias BR	Nuno Maria Pestana De Almeida Alves	686	2	22	2014
19763	EDP ENERGIAS DO BRASIL S/A	Energias BR	Nuno Maria Pestana De Almeida Alves	686	2	22	2015
14176	ELETROPAULO METROPOLITANA EL.S.PAULO S.A	Eletropaulo	Mark Stuart Fitzpatrick	688	2	20	2002
18821	CCR S.A.	CCR SA	Antonio Jose Lopes Nunes De Sousa	690	2	22	2003
18821	CCR S.A.	CCR SA	Antonio Jose Lopes Nunes De Sousa	690	2	22	2004
18821	CCR S.A.	CCR SA	Antonio Jose Lopes Nunes De Sousa	690	2	22	2005
6505	VIA VAREJO S.A.	Viavarejo	Jose Roberto Fernandes Vieira Prioste	691	1	19	2006
19313	AES ELPA SA	AES Elpa	Luis Felipe Alfonso Ceron Ceron	692	2	22	2003
16527	AES SUL DISTRIB GAUCHA DE ENERGIA S.A.	AES Sul	Luis Felipe Alfonso Ceron Ceron	692	2	22	2003
14176	ELETROPAULO METROPOLITANA EL.S.PAULO S.A	Eletropaulo	Luis Felipe Alfonso Ceron Ceron	692	2	22	2003
19313	AES ELPA SA	AES Elpa	Luis Felipe Alfonso Ceron Ceron	692	2	22	2004
18970	AES TIETÊ ENERGIA S.A	AES Tiete E	Luis Felipe Alfonso Ceron Ceron	692	2	22	2007
18350	AES TIETE SA	AES Tiete	Luis Felipe Alfonso Ceron Ceron	692	2	22	2008
18350	AES TIETE SA	AES Tiete	Luis Felipe Alfonso Ceron Ceron	692	2	22	2009
14176	ELETROPAULO METROPOLITANA EL.S.PAULO S.A	Eletropaulo	Luis Felipe Alfonso Ceron Ceron	692	2	22	2010
18848	SADIA SA	Sadia S/A	Claudio Lemos Pinheiro	693	1	19	2004
18848	SADIA SA	Sadia S/A	Claudio Lemos Pinheiro	693	1	19	2005
21458	Anglo Ferrous Brazil	Anglo Brazil	Bernard Robert Pryor	694	2	22	2007
20176	CENTENNIAL ASSET PART. MINAS-RIO S/A	Cent Min-Rio	Bernard Robert Pryor	694	2	21	2007
20176	CENTENNIAL ASSET PART. MINAS-RIO S/A	Cent Min-Rio	Bernard Robert Pryor	694	2	21	2008
20176	CENTENNIAL ASSET PART. MINAS-RIO S/A	Cent Min-Rio	Bernard Robert Pryor	694	2	21	2009
8087	LOJAS AMERICANAS SA	Lojas Americ	Love Goel	696	2	22	2013
8087	LOJAS AMERICANAS SA	Lojas Americ	Love Goel	696	2	22	2014
8087	LOJAS AMERICANAS SA	Lojas Americ	Love Goel	696	2	22	2015
16535	RIO GRANDE ENERGIA SA	Rio Gde Ener	Julius Eladio Gonzalez	698	2	29	2002
3336	CIA. IGUAÇU DE CAFÉ SOLÚVEL	Iguacu Cafe	Junichi Nakamura	699	2	29	2002
3336	CIA. IGUAÇU DE CAFÉ SOLÚVEL	Iguacu Cafe	Junichi Nakamura	699	2	22	2003
3336	CIA. IGUAÇU DE CAFÉ SOLÚVEL	Iguacu Cafe	Junichi Nakamura	699	2	22	2004
3336	CIA. IGUAÇU DE CAFÉ SOLÚVEL	Iguacu Cafe	Junichi Nakamura	699	2	22	2005
1120	BANCO DO ESTADO DE SERGIPE SA	Banese	Juraci Aragao	700	1	12	2003
1120	BANCO DO ESTADO DE SERGIPE SA	Banese	Juraci Aragao	700	1	12	2004
15377	HOPI HARI SA	Pq Hopi Hari	Julio Neves De Carvalho	701	2	23	2003
5576	ENERGISA MATO GROSSO DO SUL - DISTRIBUIDORA DE ENERGIA S/A	Enersul	Julio Galvao De Araujo Junior	703	1	19	2006
18627	CIA. DE SANEAMENTO DO PARANÁ - SANEPAR	Sanepar	Julio Cesar Da Silva	704	2	22	2005
18627	CIA. DE SANEAMENTO DO PARANÁ - SANEPAR	Sanepar	Julio Cesar Da Silva	704	2	22	2006
10596	SERGEN SERVICOS GERAIS DE ENG S.A.	Sergen	Jose Martins Cipriano	705	2	22	2003
10596	SERGEN SERVICOS GERAIS DE ENG S.A.	Sergen	Jose Martins Cipriano	705	2	22	2004
10596	SERGEN SERVICOS GERAIS DE ENG S.A.	Sergen	Jose Martins Cipriano	705	2	22	2005
20532	BANCO SANTANDER (BRASIL) S.A.	Santander BR	Jose Maria Nus Badia	706	2	22	2015
18627	CIA. DE SANEAMENTO DO PARANÁ - SANEPAR	Sanepar	Jose Maria Ferreira	709	2	22	2005
18627	CIA. DE SANEAMENTO DO PARANÁ - SANEPAR	Sanepar	Jose Maria Ferreira	709	2	22	2006
12793	FIBRIA CELULOSE S.A.	Fibria	Jose Maria De Arruda Mendes Filho	710	1	19	2003
12793	FIBRIA CELULOSE S.A.	Fibria	Jose Maria De Arruda Mendes Filho	710	1	19	2004
12793	FIBRIA CELULOSE S.A.	Fibria	Jose Maria De Arruda Mendes Filho	710	1	19	2005
12793	FIBRIA CELULOSE S.A.	Fibria	Jose Maria De Arruda Mendes Filho	710	1	19	2006
12793	FIBRIA CELULOSE S.A.	Fibria	Jose Maria De Arruda Mendes Filho	710	1	19	2007
17671	TELEFÔNICA BRASIL S.A.	Telef Brasil	Jose Maria Alvarez-Pallete Lopez	711	2	29	2002
17671	TELEFÔNICA BRASIL S.A.	Telef Brasil	Jose Maria Alvarez-Pallete Lopez	711	2	29	2003
17671	TELEFÔNICA BRASIL S.A.	Telef Brasil	Jose Maria Alvarez-Pallete Lopez	711	2	21	2004
17671	TELEFÔNICA BRASIL S.A.	Telef Brasil	Jose Maria Alvarez-Pallete Lopez	711	2	21	2005
17671	TELEFÔNICA BRASIL S.A.	Telef Brasil	Jose Maria Alvarez-Pallete Lopez	711	2	21	2006
17671	TELEFÔNICA BRASIL S.A.	Telef Brasil	Jose Maria Alvarez-Pallete Lopez	711	2	21	2007
17671	TELEFÔNICA BRASIL S.A.	Telef Brasil	Jose Maria Alvarez-Pallete Lopez	711	2	21	2008
17671	TELEFÔNICA BRASIL S.A.	Telef Brasil	Jose Maria Alvarez-Pallete Lopez	711	2	21	2009
17671	TELEFÔNICA BRASIL S.A.	Telef Brasil	Jose Maria Alvarez-Pallete Lopez	711	2	22	2010
19836	COSAN SA INDUSTRIA E COMERCIO	Cosan	Alexandre Aidar Junior	713	1	19	2005
22357	SONAE SIERRA BRASIL S/A	Sierrabrasil	Alexander Otto	714	2	22	2014
22357	SONAE SIERRA BRASIL S/A	Sierrabrasil	Alexander Otto	714	2	22	2015
80110	DUFRY A.G.	Dufry Ag	Alessandra Piovesana	716	1	19	2015
14320	USINAS SIDERURGICAS DE MINAS GERAIS SA	Usiminas	Marcelo Kehl Jobim	718	2	23	2003
14320	USINAS SIDERURGICAS DE MINAS GERAIS SA	Usiminas	Marcelo Kehl Jobim	718	2	23	2004
16004	Sole Telecom Com Ext	Sole Comex	Marcia Regina Ferreira	719	1	19	2004
18376	CTEEP - CIA TRANSMISSÃO ENERGIA ELÉTRICA PAULISTA	Tran Paulist	Marcia Yajgunovitch Mafra	720	2	22	2003
7870	KEPLER WEBER SA	Kepler Weber	Marcio Andre Martinbianco Brigidi	721	2	21	2003
7870	KEPLER WEBER SA	Kepler Weber	Marcio Andre Martinbianco Brigidi	721	2	20	2004
2453	CIA ENERG MINAS GERAIS - CEMIG	Cemig	Marcio Araujo De Lacerda	722	2	20	2006
18970	AES TIETÊ ENERGIA S.A	AES Tiete E	Paul Thaddeus Hanrahan	723	2	20	2002
19682	SUBMARINO S/A	Submarino	Paul Licursi	724	2	23	2004
18970	AES TIETÊ ENERGIA S.A	AES Tiete E	William R . Luraschi	726	2	29	2002
14176	ELETROPAULO METROPOLITANA EL.S.PAULO S.A	Eletropaulo	William R . Luraschi	726	2	29	2002
19879	LIGHT SA	Light S/A	Edouard Denis Dahome	728	2	22	2002
19879	LIGHT SA	Light S/A	Edouard Denis Dahome	728	2	22	2003
19879	LIGHT SA	Light S/A	Edouard Denis Dahome	728	2	22	2004
140	YARA BRASIL FERTILIZANTES S.A.	Yara Brasil	Edward Joseph Cavazuti	729	2	22	2006
140	YARA BRASIL FERTILIZANTES S.A.	Yara Brasil	Edward Joseph Cavazuti	729	2	22	2007
20540	CPFL ENERGIAS RENOVÁVEIS S.A.	CPFL Renovav	Edward Misrahi	730	2	22	2006
20540	CPFL ENERGIAS RENOVÁVEIS S.A.	CPFL Renovav	Edward Misrahi	730	2	22	2007
20540	CPFL ENERGIAS RENOVÁVEIS S.A.	CPFL Renovav	Edward Misrahi	730	2	22	2008
20540	CPFL ENERGIAS RENOVÁVEIS S.A.	CPFL Renovav	Edward Misrahi	730	2	22	2009
20540	CPFL ENERGIAS RENOVÁVEIS S.A.	CPFL Renovav	Edward Misrahi	730	2	22	2010
20540	CPFL ENERGIAS RENOVÁVEIS S.A.	CPFL Renovav	Edward Misrahi	730	2	22	2011
20540	CPFL ENERGIAS RENOVÁVEIS S.A.	CPFL Renovav	Edward Misrahi	730	2	27	2013
19569	GOL LINHAS AEREAS INTELIGENTES SA	Gol	Edward H. Bastian	731	2	22	2011
19569	GOL LINHAS AEREAS INTELIGENTES SA	Gol	Edward H. Bastian	731	2	22	2012
19569	GOL LINHAS AEREAS INTELIGENTES SA	Gol	Edward H. Bastian	731	2	22	2013
19569	GOL LINHAS AEREAS INTELIGENTES SA	Gol	Edward H. Bastian	731	2	22	2014
19569	GOL LINHAS AEREAS INTELIGENTES SA	Gol	Edward H. Bastian	731	2	22	2015
108	AÇOS VILLARES SA	Acos Vill	Enrique Teruel Martinez	732	2	29	2002
17671	TELEFÔNICA BRASIL S.A.	Telef Brasil	Enrique Used Aznar	733	2	29	2002
17671	TELEFÔNICA BRASIL S.A.	Telef Brasil	Enrique Used Aznar	733	2	29	2003
17671	TELEFÔNICA BRASIL S.A.	Telef Brasil	Enrique Used Aznar	733	2	22	2004
17671	TELEFÔNICA BRASIL S.A.	Telef Brasil	Enrique Used Aznar	733	2	22	2005
17671	TELEFÔNICA BRASIL S.A.	Telef Brasil	Enrique Used Aznar	733	2	22	2006
17671	TELEFÔNICA BRASIL S.A.	Telef Brasil	Enrique Used Aznar	733	2	22	2007
17671	TELEFÔNICA BRASIL S.A.	Telef Brasil	Enrique Used Aznar	733	2	22	2008
17671	TELEFÔNICA BRASIL S.A.	Telef Brasil	Enrique Used Aznar	733	2	22	2009
17329	TRACTEBEL ENERGIA SA	Engie Brasil	Eric Louisa Frans Kenis	734	2	29	2002
15636	COMPANHIA DE GÁS DE SÃO PAULO - COMGÁS	Comgas	Ferudun Ozkaynak	735	2	22	2004
16250	REXAM BEVERAGE CAN SOUTH AMERICA S.A.	Rexam Bcsa	Frank Clemons Brown	736	2	21	2002
16250	REXAM BEVERAGE CAN SOUTH AMERICA S.A.	Rexam Bcsa	Frank Clemons Brown	736	2	21	2003
10006	ELECTROLUX DO BRASIL SA	Electrolux	Fredrik Rystedt	737	2	29	2002
10006	ELECTROLUX DO BRASIL SA	Electrolux	Fredrik Rystedt	737	2	29	2003
14869	CIA ENERG CEARA - COELCE	Coelce	Gianluca Caccialupi	738	2	22	2015
19879	LIGHT SA	Light S/A	Gilbert Alexandre Cotto	741	2	22	2002
19879	LIGHT SA	Light S/A	Gilbert Alexandre Cotto	741	2	22	2003
19879	LIGHT SA	Light S/A	Gilbert Alexandre Cotto	741	2	22	2004
2461	CENTRAIS ELETRICAS DE SANTA CATARINA S.A	Celesc	Gilberto Antonio Gadotti	742	2	22	2006
19879	LIGHT SA	Light S/A	Giles Carriconde Azevedo	744	2	22	2015
3050	AMPLA ENERGIA E SERVIÇOS S.A.	Ampla Energ	Gonzado Carbo De Haya	745	2	22	2003
3050	AMPLA ENERGIA E SERVIÇOS S.A.	Ampla Energ	Gonzado Carbo De Haya	745	2	22	2004
3050	AMPLA ENERGIA E SERVIÇOS S.A.	Ampla Energ	Gonzado Carbo De Haya	745	2	22	2005
20214	AMPLA INVESTIMENTOS E SERVICOS S.A	Ampla Invest	Gonzado Carbo De Haya	745	2	22	2005
3050	AMPLA ENERGIA E SERVIÇOS S.A.	Ampla Energ	Gonzado Carbo De Haya	745	2	22	2006
20214	AMPLA INVESTIMENTOS E SERVICOS S.A	Ampla Invest	Gonzado Carbo De Haya	745	2	22	2006
3050	AMPLA ENERGIA E SERVIÇOS S.A.	Ampla Energ	Gonzado Carbo De Haya	745	2	22	2007
20214	AMPLA INVESTIMENTOS E SERVICOS S.A	Ampla Invest	Gonzado Carbo De Haya	745	2	22	2007
4081	CIA TECIDOS SANTANENSE	Santanense	Glovis Goncalves De Souza Junior	746	1	19	2005
4081	CIA TECIDOS SANTANENSE	Santanense	Glovis Goncalves De Souza Junior	746	1	19	2006
8133	LOJAS RENNER SA	Lojas Renner	Gloria Kalil Rodrigues Meyer	747	2	22	2004
8133	LOJAS RENNER SA	Lojas Renner	Gloria Kalil Rodrigues Meyer	747	2	22	2005
2100	CAMBUCI SA	Cambuci	Gleysom Leao	748	1	19	2005
2100	CAMBUCI SA	Cambuci	Glayson Leao	749	1	19	2004
19925	BR PROPERTIES S.A.	BR Propert	Glen Barroso Henrique	750	2	29	2002
19925	BR PROPERTIES S.A.	BR Propert	Glen Barroso Henrique	750	2	22	2003
14869	CIA ENERG CEARA - COELCE	Coelce	Gonzalo Manuel Vial Vial	752	2	22	2010
14869	CIA ENERG CEARA - COELCE	Coelce	Gonzalo Manuel Vial Vial	752	2	22	2011
14869	CIA ENERG CEARA - COELCE	Coelce	Gonzalo Manuel Vial Vial	752	2	22	2012
14869	CIA ENERG CEARA - COELCE	Coelce	Gonzalo Manuel Vial Vial	752	2	22	2013
14869	CIA ENERG CEARA - COELCE	Coelce	Gonzalo Manuel Vial Vial	752	2	22	2014
14559	M&G POLIÉSTER SA	M G Poliest	Guido Domenico Ghisolfi	753	2	20	2002
14559	M&G POLIÉSTER SA	M G Poliest	Guido Domenico Ghisolfi	753	2	20	2003
14559	M&G POLIÉSTER SA	M G Poliest	Guido Domenico Ghisolfi	753	2	20	2004
14559	M&G POLIÉSTER SA	M G Poliest	Guido Domenico Ghisolfi	753	2	20	2005
14559	M&G POLIÉSTER SA	M G Poliest	Guido Domenico Ghisolfi	753	2	20	2006
14559	M&G POLIÉSTER SA	M G Poliest	Guido Domenico Ghisolfi	753	2	20	2007
14559	M&G POLIÉSTER SA	M G Poliest	Guido Domenico Ghisolfi	753	2	20	2008
14559	M&G POLIÉSTER SA	M G Poliest	Guido Domenico Ghisolfi	753	2	20	2009
18821	CCR S.A.	CCR SA	Guilherme Barata Pereira Dias	754	2	23	2008
18821	CCR S.A.	CCR SA	Guilherme Barata Pereira Dias	754	2	23	2009
17671	TELEFÔNICA BRASIL S.A.	Telef Brasil	Guillermo Pablo Ansaldo	755	2	22	2004
17671	TELEFÔNICA BRASIL S.A.	Telef Brasil	Guillermo Pablo Ansaldo	755	2	22	2005
17485	ELEKTRO ELETRICIDADE E SERVIÇOS S.A.	Elektro	James Alton Hughes	756	2	22	2002
17485	ELEKTRO ELETRICIDADE E SERVIÇOS S.A.	Elektro	James Alton Hughes	756	2	22	2006
17485	ELEKTRO ELETRICIDADE E SERVIÇOS S.A.	Elektro	James Alton Hughes	756	2	22	2007
17485	ELEKTRO ELETRICIDADE E SERVIÇOS S.A.	Elektro	James Alton Hughes	756	2	22	2008
17485	ELEKTRO ELETRICIDADE E SERVIÇOS S.A.	Elektro	James Alton Hughes	756	2	22	2009
16535	RIO GRANDE ENERGIA SA	Rio Gde Ener	James Anthony Girolami	757	2	23	2004
20265	BROOKFIELD INCORPORAÇÕES S.A.	Brookfield	James Bruce Flat	758	2	21	2011
20265	BROOKFIELD INCORPORAÇÕES S.A.	Brookfield	James Bruce Flat	758	2	21	2012
80110	DUFRY A.G.	Dufry Ag	James Cohen	759	2	27	2008
80110	DUFRY A.G.	Dufry Ag	James Cohen	759	2	27	2009
80110	DUFRY A.G.	Dufry Ag	James Cohen	759	2	27	2010
80110	DUFRY A.G.	Dufry Ag	James Cohen	759	2	27	2011
80110	DUFRY A.G.	Dufry Ag	James Cohen	759	2	22	2012
80110	DUFRY A.G.	Dufry Ag	James Cohen	759	2	22	2013
80110	DUFRY A.G.	Dufry Ag	James Cohen	759	2	22	2014
80110	DUFRY A.G.	Dufry Ag	James Cohen	759	2	22	2015
20346	PROFARMA DISTRIB. PRODUTOS FARMACEUTICOS	Profarma	James Frary	760	2	22	2015
14931	DIXIE TOGA SA	Dixie Toga	James J. Seifert	761	2	21	2003
14931	DIXIE TOGA SA	Dixie Toga	James J. Seifert	761	2	21	2004
14931	DIXIE TOGA SA	Dixie Toga	James J. Seifert	761	2	21	2005
14931	DIXIE TOGA SA	Dixie Toga	James J. Seifert	761	2	21	2006
14931	DIXIE TOGA SA	Dixie Toga	James J. Seifert	761	2	21	2007
14931	DIXIE TOGA SA	Dixie Toga	James J. Seifert	761	2	21	2008
14931	DIXIE TOGA SA	Dixie Toga	James J. Seifert	761	2	21	2009
6343	TUPY SA	Tupy	Jan De Souza Nissen	763	2	23	2003
14320	USINAS SIDERURGICAS DE MINAS GERAIS SA	Usiminas	Jandir Aragao Martinez	764	2	23	2003
14320	USINAS SIDERURGICAS DE MINAS GERAIS SA	Usiminas	Jandir Aragao Martinez	764	2	23	2004
15539	NEOENERGIA S.A	Neoenergia	Joaquim Augusto Nunes De Pina Moura	765	2	23	2004
15539	NEOENERGIA S.A	Neoenergia	Joaquim Augusto Nunes De Pina Moura	765	2	22	2005
15539	NEOENERGIA S.A	Neoenergia	Joaquim Augusto Nunes De Pina Moura	765	2	22	2006
15539	NEOENERGIA S.A	Neoenergia	Joaquim Augusto Nunes De Pina Moura	765	2	22	2007
15539	NEOENERGIA S.A	Neoenergia	Joaquim Augusto Nunes De Pina Moura	765	2	22	2008
15539	NEOENERGIA S.A	Neoenergia	Joaquim Augusto Nunes De Pina Moura	765	2	22	2009
80110	DUFRY A.G.	Dufry Ag	Jose Antonio Gea	766	1	19	2008
80110	DUFRY A.G.	Dufry Ag	Jose Antonio Gea	766	1	19	2009
80110	DUFRY A.G.	Dufry Ag	Jose Antonio Gea	766	1	19	2010
80110	DUFRY A.G.	Dufry Ag	Jose Antonio Gea	766	1	19	2011
80110	DUFRY A.G.	Dufry Ag	Jose Antonio Gea	766	1	19	2012
80110	DUFRY A.G.	Dufry Ag	Jose Antonio Gea	766	1	19	2013
80110	DUFRY A.G.	Dufry Ag	Jose Antonio Gea	766	1	19	2014
80110	DUFRY A.G.	Dufry Ag	Jose Antonio Gea	766	1	19	2015
9687	POLITENO IND E COMERCIO SA	Politeno	Jose Antonio De Carvalho E Silva	767	2	23	2003
1104	Bco Estado SC	Besc	Jose Antonio Borba Soares	768	2	22	2004
108	AÇOS VILLARES SA	Acos Vill	Jose Joaquim Salazar Paternain	769	2	22	2003
108	AÇOS VILLARES SA	Acos Vill	Jose Joaquim Salazar Paternain	769	3	33	2004
108	AÇOS VILLARES SA	Acos Vill	Jose Joaquim Salazar Paternain	769	3	33	2005
108	AÇOS VILLARES SA	Acos Vill	Jose Joaquim Salazar Paternain	769	3	35	2006
16616	CIA. DISTRIB. DE GÁS DO RIO DE JANEIRO	Ceg	Jose Maria Lopez De Goicoechea Nalda	770	2	20	2003
16616	CIA. DISTRIB. DE GÁS DO RIO DE JANEIRO	Ceg	Jose Maria Lopez De Goicoechea Nalda	770	2	20	2004
17671	TELEFÔNICA BRASIL S.A.	Telef Brasil	Juan Vicente Revilla Vergara	771	2	22	2007
16616	CIA. DISTRIB. DE GÁS DO RIO DE JANEIRO	Ceg	Julio Cesar De Araujo Nogueira	772	2	22	2002
14320	USINAS SIDERURGICAS DE MINAS GERAIS SA	Usiminas	Kiyoshi Uemura	773	2	29	2002
18368	DUKE ENERGY INT,GERAÇÃO PARANAPANEMA SA	Ger Paranap	Lindsay Albert Hall	774	2	22	2003
18368	DUKE ENERGY INT,GERAÇÃO PARANAPANEMA SA	Ger Paranap	Lon Mitchel	775	2	22	2004
18368	DUKE ENERGY INT,GERAÇÃO PARANAPANEMA SA	Ger Paranap	Lon Mitchel	775	2	22	2005
18368	DUKE ENERGY INT,GERAÇÃO PARANAPANEMA SA	Ger Paranap	Lon Mitchel	775	2	22	2006
17671	TELEFÔNICA BRASIL S.A.	Telef Brasil	Luis Batisda Ibarguen	776	2	22	2004
17671	TELEFÔNICA BRASIL S.A.	Telef Brasil	Luis Batisda Ibarguen	776	2	22	2005
17671	TELEFÔNICA BRASIL S.A.	Telef Brasil	Luis Batisda Ibarguen	776	2	22	2006
17671	TELEFÔNICA BRASIL S.A.	Telef Brasil	Luis Batisda Ibarguen	776	2	22	2007
17671	TELEFÔNICA BRASIL S.A.	Telef Brasil	Luis Batisda Ibarguen	776	2	22	2008
17671	TELEFÔNICA BRASIL S.A.	Telef Brasil	Luis Batisda Ibarguen	776	2	22	2009
17329	TRACTEBEL ENERGIA SA	Engie Brasil	Manoel Francois Colcombert	777	2	23	2008
17329	TRACTEBEL ENERGIA SA	Engie Brasil	Manoel Francois Colcombert	777	2	23	2009
16535	RIO GRANDE ENERGIA SA	Rio Gde Ener	Marcelo Emilio Figueira	778	2	20	2002
16535	RIO GRANDE ENERGIA SA	Rio Gde Ener	Marcelo Emilio Figueira	778	2	22	2003
16535	RIO GRANDE ENERGIA SA	Rio Gde Ener	Marcelo Emilio Figueira	778	2	22	2004
14559	M&G POLIÉSTER SA	M G Poliest	Marco Ghisolfi	779	2	21	2002
14559	M&G POLIÉSTER SA	M G Poliest	Marco Ghisolfi	779	2	21	2003
14559	M&G POLIÉSTER SA	M G Poliest	Marco Toselli	780	2	21	2003
14559	M&G POLIÉSTER SA	M G Poliest	Marco Toselli	780	2	21	2004
14559	M&G POLIÉSTER SA	M G Poliest	Marco Toselli	780	2	21	2005
14559	M&G POLIÉSTER SA	M G Poliest	Marco Toselli	780	2	21	2006
14559	M&G POLIÉSTER SA	M G Poliest	Marco Toselli	780	2	21	2007
14559	M&G POLIÉSTER SA	M G Poliest	Marco Toselli	780	2	21	2008
14559	M&G POLIÉSTER SA	M G Poliest	Marco Toselli	780	2	21	2009
14559	M&G POLIÉSTER SA	M G Poliest	Marco Toselli	780	2	21	2010
14559	M&G POLIÉSTER SA	M G Poliest	Marco Toselli	780	2	21	2011
14559	M&G POLIÉSTER SA	M G Poliest	Marco Toselli	780	2	21	2012
14559	M&G POLIÉSTER SA	M G Poliest	Marco Toselli	780	2	21	2013
14559	M&G POLIÉSTER SA	M G Poliest	Marco Toselli	780	2	21	2014
3050	AMPLA ENERGIA E SERVIÇOS S.A.	Ampla Energ	Martin Serrano Spoerer	781	2	22	2003
3050	AMPLA ENERGIA E SERVIÇOS S.A.	Ampla Energ	Martin Serrano Spoerer	781	2	22	2004
3050	AMPLA ENERGIA E SERVIÇOS S.A.	Ampla Energ	Martin Serrano Spoerer	781	2	22	2005
20214	AMPLA INVESTIMENTOS E SERVICOS S.A	Ampla Invest	Martin Serrano Spoerer	781	2	22	2005
3050	AMPLA ENERGIA E SERVIÇOS S.A.	Ampla Energ	Martin Serrano Spoerer	781	2	22	2006
20214	AMPLA INVESTIMENTOS E SERVICOS S.A	Ampla Invest	Martin Serrano Spoerer	781	2	22	2006
20214	AMPLA INVESTIMENTOS E SERVICOS S.A	Ampla Invest	Martin Serrano Spoerer	781	2	22	2007
16616	CIA. DISTRIB. DE GÁS DO RIO DE JANEIRO	Ceg	Mauricio Midon Pereira	783	2	23	2008
15300	ALL - AMÉRICA LATINA LOGÍSTICA MALHA NORTE S.A.	All Norte	Michele Valadao Levy	784	2	29	2002
10006	ELECTROLUX DO BRASIL SA	Electrolux	Mikael Norman	785	2	29	2002
17329	TRACTEBEL ENERGIA SA	Engie Brasil	Nicolas Alain Marie Tissot	786	2	22	2003
17329	TRACTEBEL ENERGIA SA	Engie Brasil	Nicolas Alain Marie Tissot	786	2	22	2004
19453	ECORODOVIAS INFRAESTRUTURA E LOGÍSTICA S.A.	Ecorodovias	Paolo De Col	787	2	23	2009
4650	CONFAB INDUSTRIAL SA	Confab	Paolo Rocca	788	2	21	2002
4650	CONFAB INDUSTRIAL SA	Confab	Paolo Rocca	788	2	21	2003
4650	CONFAB INDUSTRIAL SA	Confab	Paolo Rocca	788	2	21	2004
4650	CONFAB INDUSTRIAL SA	Confab	Paolo Rocca	788	2	21	2005
4650	CONFAB INDUSTRIAL SA	Confab	Paolo Rocca	788	2	21	2006
4650	CONFAB INDUSTRIAL SA	Confab	Paolo Rocca	788	2	21	2007
23310	CVC BRASIL OPERADORA E AGÊNCIA DE VIAGENS S/A	Cvc Brasil	Parker Hayden	789	2	22	2012
23310	CVC BRASIL OPERADORA E AGÊNCIA DE VIAGENS S/A	Cvc Brasil	Parker Hayden	789	2	22	2013
23310	CVC BRASIL OPERADORA E AGÊNCIA DE VIAGENS S/A	Cvc Brasil	Parker Hayden	789	2	22	2014
23310	CVC BRASIL OPERADORA E AGÊNCIA DE VIAGENS S/A	Cvc Brasil	Parker Hayden	789	2	22	2015
17612	TCO Cel Part	Tele Centroeste Cel	Pedro Manuel Brandao Rodrigues	791	2	29	2002
17698	TELE LESTE CELULAR PARTICIPAÇÕES SA	Tele Leste Celular	Pedro Manuel Brandao Rodrigues	791	2	29	2002
17620	TELE SUDESTE CELULAR PARTICIPAÇÕES SA	Tele Sudeste Celula	Pedro Manuel Brandao Rodrigues	791	2	29	2002
17710	VIVO PARTICIPAÇÕES SA	Vivo	Pedro Manuel Brandao Rodrigues	791	2	29	2002
18210	CELULAR CRT PARTICIPAÇÕES S.A.	Crt Celular	Pedro Manuel Brandao Rodrigues	791	2	29	2003
17612	TCO Cel Part	Tele Centroeste Cel	Pedro Manuel Brandao Rodrigues	791	2	22	2003
17698	TELE LESTE CELULAR PARTICIPAÇÕES SA	Tele Leste Celular	Pedro Manuel Brandao Rodrigues	791	2	22	2003
17620	TELE SUDESTE CELULAR PARTICIPAÇÕES SA	Tele Sudeste Celula	Pedro Manuel Brandao Rodrigues	791	2	22	2003
17710	VIVO PARTICIPAÇÕES SA	Vivo	Pedro Manuel Brandao Rodrigues	791	2	22	2003
18210	CELULAR CRT PARTICIPAÇÕES S.A.	Crt Celular	Pedro Manuel Brandao Rodrigues	791	2	22	2004
17698	TELE LESTE CELULAR PARTICIPAÇÕES SA	Tele Leste Celular	Pedro Manuel Brandao Rodrigues	791	2	22	2005
17620	TELE SUDESTE CELULAR PARTICIPAÇÕES SA	Tele Sudeste Celula	Pedro Manuel Brandao Rodrigues	791	2	22	2005
3050	AMPLA ENERGIA E SERVIÇOS S.A.	Ampla Energ	Rafael Jose Lopez Rueda	792	2	22	2003
3050	AMPLA ENERGIA E SERVIÇOS S.A.	Ampla Energ	Rafael Jose Lopez Rueda	792	2	22	2004
20214	AMPLA INVESTIMENTOS E SERVICOS S.A	Ampla Invest	Rafael Jose Lopez Rueda	792	2	22	2007
20214	AMPLA INVESTIMENTOS E SERVICOS S.A	Ampla Invest	Rafael Jose Lopez Rueda	792	2	22	2008
20214	AMPLA INVESTIMENTOS E SERVICOS S.A	Ampla Invest	Rafael Jose Lopez Rueda	792	2	22	2009
16527	AES SUL DISTRIB GAUCHA DE ENERGIA S.A.	AES Sul	Rahul Ramesh Sonny Lulla	796	2	29	2002
21164	BM&F Bovespa	Bovespa Holding	Rene Marc Kern	797	2	22	2007
21610	BMFBOVESPA S.A. BOLSA VALORES MERC FUT	BmfBovespa	Rene Marc Kern	797	2	27	2008
21610	BMFBOVESPA S.A. BOLSA VALORES MERC FUT	BmfBovespa	Rene Marc Kern	797	2	27	2009
21610	BMFBOVESPA S.A. BOLSA VALORES MERC FUT	BmfBovespa	Rene Marc Kern	797	2	27	2010
21610	BMFBOVESPA S.A. BOLSA VALORES MERC FUT	BmfBovespa	Rene Marc Kern	797	2	27	2011
21610	BMFBOVESPA S.A. BOLSA VALORES MERC FUT	BmfBovespa	Rene Marc Kern	797	2	27	2012
20940	AÇUCAR GUARANI S/A	Guarani	Renaud Wattinne	798	2	22	2007
14346	WHIRLPOOL S.A	Whirlpool	Reinaldo Maykot	802	1	19	2013
14346	WHIRLPOOL S.A	Whirlpool	Reinaldo Maykot	802	1	19	2014
18368	DUKE ENERGY INT,GERAÇÃO PARANAPANEMA SA	Ger Paranap	Richard Kelly Mcgee	803	2	29	2002
18368	DUKE ENERGY INT,GERAÇÃO PARANAPANEMA SA	Ger Paranap	Richard Kelly Mcgee	803	2	22	2003
18368	DUKE ENERGY INT,GERAÇÃO PARANAPANEMA SA	Ger Paranap	Richard Kelly Mcgee	803	2	22	2004
18368	DUKE ENERGY INT,GERAÇÃO PARANAPANEMA SA	Ger Paranap	Richard Kelly Mcgee	803	2	22	2005
18368	DUKE ENERGY INT,GERAÇÃO PARANAPANEMA SA	Ger Paranap	Richard Kelly Mcgee	803	2	22	2006
18368	DUKE ENERGY INT,GERAÇÃO PARANAPANEMA SA	Ger Paranap	Richard Kelly Mcgee	803	2	22	2007
18368	DUKE ENERGY INT,GERAÇÃO PARANAPANEMA SA	Ger Paranap	Richard Kelly Mcgee	803	2	22	2009
20176	CENTENNIAL ASSET PART. MINAS-RIO S/A	Cent Min-Rio	Ricky Lynn Waddell	804	2	20	2008
20176	CENTENNIAL ASSET PART. MINAS-RIO S/A	Cent Min-Rio	Ricky Lynn Waddell	804	2	20	2009
21792	CETIP S.A. - MERCADOS ORGANIZADOS	Cetip	Robert Taiff Slaymaker	805	2	22	2008
21792	CETIP S.A. - MERCADOS ORGANIZADOS	Cetip	Robert Taiff Slaymaker	805	2	22	2009
21792	CETIP S.A. - MERCADOS ORGANIZADOS	Cetip	Robert Taiff Slaymaker	805	2	22	2010
21792	CETIP S.A. - MERCADOS ORGANIZADOS	Cetip	Robert Taiff Slaymaker	805	2	27	2011
21792	CETIP S.A. - MERCADOS ORGANIZADOS	Cetip	Robert Taiff Slaymaker	805	2	27	2012
21792	CETIP S.A. - MERCADOS ORGANIZADOS	Cetip	Robert Taiff Slaymaker	805	2	27	2013
21792	CETIP S.A. - MERCADOS ORGANIZADOS	Cetip	Robert Taiff Slaymaker	805	2	27	2014
21792	CETIP S.A. - MERCADOS ORGANIZADOS	Cetip	Robert Taiff Slaymaker	805	2	27	2015
17485	ELEKTRO ELETRICIDADE E SERVIÇOS S.A.	Elektro	Ronald W. Haddock	806	2	22	2002
17485	ELEKTRO ELETRICIDADE E SERVIÇOS S.A.	Elektro	Ronald W. Haddock	806	2	22	2003
17485	ELEKTRO ELETRICIDADE E SERVIÇOS S.A.	Elektro	Ronald W. Haddock	806	2	22	2004
20273	MEDIAL SAUDE S/A	Medial Saude	Ronaldo Alves Portella	807	1	19	2006
17671	TELEFÔNICA BRASIL S.A.	Telef Brasil	Rosa Cullell Muniesa	808	2	29	2002
17671	TELEFÔNICA BRASIL S.A.	Telef Brasil	Rosa Cullell Muniesa	808	2	29	2003
140	YARA BRASIL FERTILIZANTES S.A.	Yara Brasil	Roy Rove	809	2	29	2002
19763	EDP ENERGIAS DO BRASIL S/A	Energias BR	Rui Miguel De Oliveira Horta E Costa	810	2	22	2002
19763	EDP ENERGIAS DO BRASIL S/A	Energias BR	Rui Miguel De Oliveira Horta E Costa	810	2	22	2003
19763	EDP ENERGIAS DO BRASIL S/A	Energias BR	Rui Miguel De Oliveira Horta E Costa	810	2	22	2004
108	AÇOS VILLARES SA	Acos Vill	Sabino Arrieta Heras	811	2	20	2002
16535	RIO GRANDE ENERGIA SA	Rio Gde Ener	Santiago Arcila Londono	813	2	23	2003
16535	RIO GRANDE ENERGIA SA	Rio Gde Ener	Santiago Arcila Londono	813	2	23	2004
20036	BRASILAGRO CIA BRAS DE PROP AGRICOLAS	Brasilagro	Saul Zang	815	2	22	2005
20036	BRASILAGRO CIA BRAS DE PROP AGRICOLAS	Brasilagro	Saul Zang	815	2	22	2006
20036	BRASILAGRO CIA BRAS DE PROP AGRICOLAS	Brasilagro	Saul Zang	815	2	22	2007
20036	BRASILAGRO CIA BRAS DE PROP AGRICOLAS	Brasilagro	Saul Zang	815	2	22	2008
20036	BRASILAGRO CIA BRAS DE PROP AGRICOLAS	Brasilagro	Saul Zang	815	2	22	2009
20036	BRASILAGRO CIA BRAS DE PROP AGRICOLAS	Brasilagro	Saul Zang	815	2	22	2010
20036	BRASILAGRO CIA BRAS DE PROP AGRICOLAS	Brasilagro	Saul Zang	815	2	22	2011
20036	BRASILAGRO CIA BRAS DE PROP AGRICOLAS	Brasilagro	Saul Zang	815	2	22	2012
20036	BRASILAGRO CIA BRAS DE PROP AGRICOLAS	Brasilagro	Saul Zang	815	2	22	2013
20036	BRASILAGRO CIA BRAS DE PROP AGRICOLAS	Brasilagro	Saul Zang	815	2	22	2014
20036	BRASILAGRO CIA BRAS DE PROP AGRICOLAS	Brasilagro	Saul Zang	815	2	22	2015
19682	SUBMARINO S/A	Submarino	Sharon Pipe	816	2	22	2004
14320	USINAS SIDERURGICAS DE MINAS GERAIS SA	Usiminas	Shinya Higuchi	818	2	23	2009
14176	ELETROPAULO METROPOLITANA EL.S.PAULO S.A	Eletropaulo	Silvestre Rabello De Aguiar Junior	821	2	23	2004
14931	DIXIE TOGA SA	Dixie Toga	Stanley A. Jaffy	822	2	22	2003
14931	DIXIE TOGA SA	Dixie Toga	Stanley A. Jaffy	822	2	22	2004
14931	DIXIE TOGA SA	Dixie Toga	Stanley A. Jaffy	822	2	22	2005
14931	DIXIE TOGA SA	Dixie Toga	Stanley A. Jaffy	822	2	22	2006
14931	DIXIE TOGA SA	Dixie Toga	Stanley A. Jaffy	822	2	22	2007
14931	DIXIE TOGA SA	Dixie Toga	Stanley A. Jaffy	822	2	22	2008
14931	DIXIE TOGA SA	Dixie Toga	Stanley A. Jaffy	822	2	22	2009
20028	VALID SOLUÇÕES E SERVIÇOS DE SEGURANÇA EM MEIOS DE PAGAMENTO E IDENTIFICAÇÃO S.A.	Valid	Steven Singer	823	2	20	2005
20028	VALID SOLUÇÕES E SERVIÇOS DE SEGURANÇA EM MEIOS DE PAGAMENTO E IDENTIFICAÇÃO S.A.	Valid	Steven Singer	823	2	20	2006
20028	VALID SOLUÇÕES E SERVIÇOS DE SEGURANÇA EM MEIOS DE PAGAMENTO E IDENTIFICAÇÃO S.A.	Valid	Steven Singer	823	2	20	2007
20028	VALID SOLUÇÕES E SERVIÇOS DE SEGURANÇA EM MEIOS DE PAGAMENTO E IDENTIFICAÇÃO S.A.	Valid	Steven Singer	823	2	20	2008
20028	VALID SOLUÇÕES E SERVIÇOS DE SEGURANÇA EM MEIOS DE PAGAMENTO E IDENTIFICAÇÃO S.A.	Valid	Steven Singer	823	2	20	2009
15300	ALL - AMÉRICA LATINA LOGÍSTICA MALHA NORTE S.A.	All Norte	Teseo Ramon Bergoglio	824	2	23	2003
15300	ALL - AMÉRICA LATINA LOGÍSTICA MALHA NORTE S.A.	All Norte	Teseo Ramon Bergoglio	824	2	23	2004
17353	BRASIL FERROVIAS S.A.	BR Ferrovias	Teseo Ramon Bergoglio	824	2	23	2004
15300	ALL - AMÉRICA LATINA LOGÍSTICA MALHA NORTE S.A.	All Norte	Teseo Ramon Bergoglio	824	2	23	2005
17353	BRASIL FERROVIAS S.A.	BR Ferrovias	Teseo Ramon Bergoglio	824	2	23	2005
22357	SONAE SIERRA BRASIL S/A	Sierrabrasil	Thomas Finne	825	2	22	2014
22357	SONAE SIERRA BRASIL S/A	Sierrabrasil	Thomas Finne	825	2	22	2015
3271	ENERGISA MINAS GERAIS - DISTRIBUIDORA DE ENERGIA S/A	F Cataguazes	Thomas Gregg Cauchois	826	2	29	2002
3271	ENERGISA MINAS GERAIS - DISTRIBUIDORA DE ENERGIA S/A	F Cataguazes	Thomas Gregg Cauchois	826	2	29	2003
3271	ENERGISA MINAS GERAIS - DISTRIBUIDORA DE ENERGIA S/A	F Cataguazes	Thomas Gregg Cauchois	826	2	22	2004
3271	ENERGISA MINAS GERAIS - DISTRIBUIDORA DE ENERGIA S/A	F Cataguazes	Thomas Gregg Cauchois	826	2	22	2005
3271	ENERGISA MINAS GERAIS - DISTRIBUIDORA DE ENERGIA S/A	F Cataguazes	Thomas Gregg Cauchois	826	2	22	2006
10006	ELECTROLUX DO BRASIL SA	Electrolux	Viljen Eriksen	827	2	29	2002
10006	ELECTROLUX DO BRASIL SA	Electrolux	Viljen Eriksen	827	2	29	2003
80047	WILSON SONS LIMITED	Wilson Sons	William Henry Salomon	828	2	22	2006
80047	WILSON SONS LIMITED	Wilson Sons	William Henry Salomon	828	2	22	2007
80047	WILSON SONS LIMITED	Wilson Sons	William Henry Salomon	828	2	22	2008
80047	WILSON SONS LIMITED	Wilson Sons	William Henry Salomon	828	2	22	2009
80047	WILSON SONS LIMITED	Wilson Sons	William Henry Salomon	828	2	21	2010
80047	WILSON SONS LIMITED	Wilson Sons	William Henry Salomon	828	2	21	2011
80047	WILSON SONS LIMITED	Wilson Sons	William Henry Salomon	828	2	21	2012
80047	WILSON SONS LIMITED	Wilson Sons	William Henry Salomon	828	2	21	2013
80047	WILSON SONS LIMITED	Wilson Sons	William Henry Salomon	828	2	21	2014
80047	WILSON SONS LIMITED	Wilson Sons	William Henry Salomon	828	2	21	2015
16250	REXAM BEVERAGE CAN SOUTH AMERICA S.A.	Rexam Bcsa	William Robert Barker	829	2	29	2002
16250	REXAM BEVERAGE CAN SOUTH AMERICA S.A.	Rexam Bcsa	William Robert Barker	829	2	29	2003
80152	BTG PACTUAL PARTICIPATIONS, LTD.	Btg Pactual	William Thomas Royan	830	2	22	2012
22616	BANCO BTG PACTUAL S/A	Btgp Banco	William Thomas Royan	830	2	22	2013
80152	BTG PACTUAL PARTICIPATIONS, LTD.	Btg Pactual	William Thomas Royan	830	2	22	2013
22616	BANCO BTG PACTUAL S/A	Btgp Banco	William Thomas Royan	830	2	22	2014
80152	BTG PACTUAL PARTICIPATIONS, LTD.	Btg Pactual	William Thomas Royan	830	2	22	2014
17914	MMX MINERAÇÃO E METÁLICOS S.A.	MMX Miner	Young Bin Yim	832	2	22	2014
14320	USINAS SIDERURGICAS DE MINAS GERAIS SA	Usiminas	Yuki Iriyama	833	2	23	2003
14320	USINAS SIDERURGICAS DE MINAS GERAIS SA	Usiminas	Yuki Iriyama	833	2	23	2004
14320	USINAS SIDERURGICAS DE MINAS GERAIS SA	Usiminas	Yuki Iriyama	833	2	22	2005
14320	USINAS SIDERURGICAS DE MINAS GERAIS SA	Usiminas	Yuki Iriyama	833	2	22	2006
8486	MARISOL SA	Marisol	Adriane Cristina Dos Santos De Almeida	835	2	23	2004
17914	MMX MINERAÇÃO E METÁLICOS S.A.	MMX Miner	Adriano Jose Negreiros Vaz Netto	836	1	19	2004
17914	MMX MINERAÇÃO E METÁLICOS S.A.	MMX Miner	Adriano Jose Negreiros Vaz Netto	836	1	19	2005
17914	MMX MINERAÇÃO E METÁLICOS S.A.	MMX Miner	Adriano Jose Negreiros Vaz Netto	836	1	19	2006
1120	BANCO DO ESTADO DE SERGIPE SA	Banese	Andre Tavares Andrade	838	1	19	2004
11312	OI S.A.	Oi	Andre Urani	839	2	22	2004
11584	UNIBANCO UNIAO BANCOS BRAS SA	Unibanco	Andrea Alvim Genovesi	840	1	19	2003
11584	UNIBANCO UNIAO BANCOS BRAS SA	Unibanco	Andrea Alvim Genovesi	840	1	19	2004
11584	UNIBANCO UNIAO BANCOS BRAS SA	Unibanco	Andrea Alvim Genovesi	840	1	19	2005
80110	DUFRY A.G.	Dufry Ag	Andrea Belardini	841	1	19	2015
434	ARACRUZ CELULOSE S/A	Aracruz	Antonio Carlos Dantas Mattos	843	2	23	2004
18350	AES TIETE SA	AES Tiete	Antonio Carlos De Andrada Tovar	844	2	22	2003
18350	AES TIETE SA	AES Tiete	Antonio Carlos De Andrada Tovar	844	2	22	2004
18139	CIA ENERGÉTICA DO RIO GRANDE DO NORTE	Cosern	Antonio Carlos Silva	845	2	23	2004
15539	NEOENERGIA S.A	Neoenergia	Antonio Carlos Silva	845	2	23	2004
11258	TELEC. BRASILEIRAS S.A. - TELEBRÁS	Telebras	Antonio Donizete Arruda Linhares	846	2	22	2003
5991	VICUNHA TEXTIL SA	Vicunha Text	Antonio Helio Cacho Galliza	847	1	19	2003
5991	VICUNHA TEXTIL SA	Vicunha Text	Antonio Helio Cacho Galliza	847	1	19	2004
16616	CIA. DISTRIB. DE GÁS DO RIO DE JANEIRO	Ceg	Antonio Jose Alves Junior	848	2	22	2004
14524	CIA ELETRICIDADE DA BAHIA	Coelba	Antonio Jose Brandao De Lima	849	2	23	2004
11584	UNIBANCO UNIAO BANCOS BRAS SA	Unibanco	Antonio Jose Rocha De Almeida	850	1	19	2003
11584	UNIBANCO UNIAO BANCOS BRAS SA	Unibanco	Antonio Jose Rocha De Almeida	850	1	19	2004
18350	AES TIETE SA	AES Tiete	Antonio Luiz De Barros Salles	851	1	12	2003
18350	AES TIETE SA	AES Tiete	Antonio Luiz De Barros Salles	851	1	12	2004
2488	CERAMICA CHIARELLI SA - EM RECUPERAÇÃO JUDICIAL	Chiarelli	Antonio Maria Clare De Almeida	852	2	22	2004
15784	ELETROBRÁS PARTICIPAÇÕES S.A. - ELETROPAR	Eletropar	Aurelio Pavao De Farias	856	2	22	2004
3077	COMPANHIA DE FIACAO E TECIDOS CEDRO E CACHOEIRA	Cedro	Ayres Augusto Alvares Silva Mascarenhas	857	2	22	2007
6343	TUPY SA	Tupy	Bernardo Celso De Rezende Gonzalez	859	2	23	2003
20648	CIA ESTADUAL DE DISTRIBUIÇÃO DE ENERGIA ELETRICA	Ceee-D	Carlos Ernesto Betiollo	860	1	19	2006
3204	CIA ESTADUAL DE GERACAO E TRANSMISSAO DE ENERGIA ELETRICA	Ceee-Gt	Carlos Ernesto Betiollo	860	1	19	2006
19887	UNIVERSO ONLINE SA	Uol	Carlota De Paranagua Moniz	861	2	22	2005
20273	MEDIAL SAUDE S/A	Medial Saude	Cassiano Augusto Franca Leme	862	1	12	2005
22454	T4F ENTRETENIMENTO SA	Time For Fun	Cassiano Augusto Franca Leme	862	1	19	2006
20893	REDECARD S/A	Redecard	Claudio Rudge Ortenblad	864	2	22	2006
20966	SPRINGS GLOBAL PARTICIPAÇÕES S/A	Springs	Crandall Close Bowles	865	2	21	2006
14320	USINAS SIDERURGICAS DE MINAS GERAIS SA	Usiminas	Cristina Fontes Doherty	866	2	23	2004
20010	EQUATORIAL ENERGIA S/A	Equatorial	Darlan Dorea Santos	867	2	22	2005
20010	EQUATORIAL ENERGIA S/A	Equatorial	Darlan Dorea Santos	867	2	27	2006
18660	CPFL ENERGIA SA	CPFL Energia	Davi Ferreira Borges	868	2	23	2003
3204	CIA ESTADUAL DE GERACAO E TRANSMISSAO DE ENERGIA ELETRICA	Ceee-Gt	Diamantino Marques Dos Santos	869	2	23	2003
3204	CIA ESTADUAL DE GERACAO E TRANSMISSAO DE ENERGIA ELETRICA	Ceee-Gt	Diamantino Marques Dos Santos	869	2	23	2004
8486	MARISOL SA	Marisol	Diogenes Eduardo Cardoso Alvares	870	2	22	2003
16535	RIO GRANDE ENERGIA SA	Rio Gde Ener	Douglas Jose Scortegagna	872	2	22	2003
16535	RIO GRANDE ENERGIA SA	Rio Gde Ener	Douglas Jose Scortegagna	872	2	22	2004
16616	CIA. DISTRIB. DE GÁS DO RIO DE JANEIRO	Ceg	Edgar Lobao Dos Santos	873	2	22	2003
20168	ÓLEO E GÁS PARTICIPAÇÕES S/A - EM RECUPERAÇÃO JUDICIAL	OGX Petroleo	Edmundo Julio Jung Marques	875	1	19	2006
9415	SÃO PAULO TURISMO S. A.	SPturis	Edson Jose Diaferia	877	1	19	2004
11312	OI S.A.	Oi	Eduard Klingelhoefer De Sa	878	2	22	2005
11312	OI S.A.	Oi	Eduard Klingelhoefer De Sa	878	2	22	2006
15784	ELETROBRÁS PARTICIPAÇÕES S.A. - ELETROPAR	Eletropar	Elisabeth Elias Bohm	879	2	29	2002
15784	ELETROBRÁS PARTICIPAÇÕES S.A. - ELETROPAR	Eletropar	Elisabeth Elias Bohm	879	2	22	2003
15784	ELETROBRÁS PARTICIPAÇÕES S.A. - ELETROPAR	Eletropar	Elisabeth Elias Bohm	879	2	22	2004
14451	COMPANHIA ENERGÉTICA DE BRASÍLIA - CEB	Ceb	Eliseu De Araujo Melo Junior	880	2	22	2003
14451	COMPANHIA ENERGÉTICA DE BRASÍLIA - CEB	Ceb	Eliseu De Araujo Melo Junior	880	2	22	2004
14451	COMPANHIA ENERGÉTICA DE BRASÍLIA - CEB	Ceb	Eliseu De Araujo Melo Junior	880	2	22	2005
16390	TAM S.A.	Tam S/A	Emilio Romano	881	2	27	2008
16390	TAM S.A.	Tam S/A	Emilio Romano	881	2	27	2010
16390	TAM S.A.	Tam S/A	Emilio Romano	881	2	27	2011
19992	TOTVS S.A	Totvs	Ernesto Mario Haberkorn	882	1	19	2004
15377	HOPI HARI SA	Pq Hopi Hari	Euler De Paula Veloso	884	2	23	2004
21334	NUTRIPLANT INDUSTRIA E COMÉRCIO S/A	Nutriplant	Fabio Henrique Yatecola Bomfim	885	1	19	2007
19992	TOTVS S.A	Totvs	Fabio Jorge Celeguim	887	1	19	2004
19992	TOTVS S.A	Totvs	Fabio Jorge Celeguim	887	1	19	2005
14524	CIA ELETRICIDADE DA BAHIA	Coelba	Fabio Oliveira Moser	888	2	23	2003
19437	ANDRADE GUTIERREZ CONCESSOES S.A.	AGconcessoes	Fernando Antonio Habda	889	2	22	2003
19437	ANDRADE GUTIERREZ CONCESSOES S.A.	AGconcessoes	Fernando Antonio Habda	889	2	22	2004
20354	VANGUARDA AGRO S.A.	V-Agro	Fernando Antonio Lopes Costa	890	1	19	2006
16608	COMPANHIA ENERGÉTICA DO MARANHÃO CEMAR	Cemar	Fernando Antonio Magalhaes De Sousa	891	2	22	2003
16608	COMPANHIA ENERGÉTICA DO MARANHÃO CEMAR	Cemar	Fernando Antonio Magalhaes De Sousa	891	2	22	2004
16608	COMPANHIA ENERGÉTICA DO MARANHÃO CEMAR	Cemar	Fernando Antonio Magalhaes De Sousa	891	2	22	2005
4820	BRASKEM S.A.	Braskem	Fernando De Castro Sa	893	2	23	2004
22594	STATKRAFT ENERGIAS RENOVÁVEIS S.A.	Statkraft	Fernando De Lapuerta Montoya	894	2	23	2014
3050	AMPLA ENERGIA E SERVIÇOS S.A.	Ampla Energ	Fernando Gaston Urbina Soto	895	2	23	2003
3050	AMPLA ENERGIA E SERVIÇOS S.A.	Ampla Energ	Fernando Gaston Urbina Soto	895	2	23	2004
13722	CARAIBA METAIS SA	Caraiba Met	Floriano Zinaro Ribeiro Da Silva	896	2	23	2003
5479	ELUMA SA INDUSTRIA E COMERCIO	Eluma	Floriano Zinaro Ribeiro Da Silva	896	2	23	2003
9393	PARANAPANEMA SA	Paranapanema	Floriano Zinaro Ribeiro Da Silva	896	2	23	2003
20036	BRASILAGRO CIA BRAS DE PROP AGRICOLAS	Brasilagro	Gabriel Pablo Blasi	898	2	22	2010
20036	BRASILAGRO CIA BRAS DE PROP AGRICOLAS	Brasilagro	Gabriel Pablo Blasi	898	2	22	2011
20036	BRASILAGRO CIA BRAS DE PROP AGRICOLAS	Brasilagro	Gabriel Pablo Blasi	898	2	22	2012
20036	BRASILAGRO CIA BRAS DE PROP AGRICOLAS	Brasilagro	Gabriel Pablo Blasi	898	2	22	2013
20036	BRASILAGRO CIA BRAS DE PROP AGRICOLAS	Brasilagro	Gabriel Pablo Blasi	898	2	22	2014
20036	BRASILAGRO CIA BRAS DE PROP AGRICOLAS	Brasilagro	Gabriel Pablo Blasi	898	2	22	2015
20702	VIVER INCORPORADORA E CONSTRUTORA S/A	Viver	Gerson Luiz Bendilati	899	1	19	2006
17639	TIM PARTICIPAÇÕES SA	Tim Part S/A	Gianandrea Castelli Rivolta	900	1	12	2006
20893	REDECARD S/A	Redecard	Gilberto Caldart	901	2	21	2006
21300	ALIANSCE SHOPPING CENTERS S.A	Aliansce	Graeme Mcallister Eadie	903	2	22	2014
21300	ALIANSCE SHOPPING CENTERS S.A	Aliansce	Graeme Mcallister Eadie	903	2	22	2015
19836	COSAN SA INDUSTRIA E COMERCIO	Cosan	Helio Nicoletti	906	2	22	2005
19836	COSAN SA INDUSTRIA E COMERCIO	Cosan	Helio Nicoletti	906	2	22	2006
19836	COSAN SA INDUSTRIA E COMERCIO	Cosan	Helio Nicoletti	906	2	27	2007
22845	BIOSEV S.A.	Biosev	Ian Clive Barnard	907	2	27	2014
2461	CENTRAIS ELETRICAS DE SANTA CATARINA S.A	Celesc	Isolde Espindola	910	2	22	2004
18660	CPFL ENERGIA SA	CPFL Energia	Jayme Hilario Mayer	913	2	23	2003
19445	COMPANHIA DE SANEAMENTO DE MINAS GERAIS	Copasa	Joao Antonio Fleury	914	2	22	2005
3158	CIA TECIDOS NORTE DE MINAS - COTEMINAS	Coteminas	Joao Batista Mendes	915	2	23	2003
3158	CIA TECIDOS NORTE DE MINAS - COTEMINAS	Coteminas	Joao Batista Mendes	915	2	23	2004
13595	PETROBRAS QUÍMICA S.A.- PETROQUISA	Petroquisa	Joao Bernardo De Azevedo Bringel	916	2	22	2004
13595	PETROBRAS QUÍMICA S.A.- PETROQUISA	Petroquisa	Joao Bernardo De Azevedo Bringel	916	2	22	2005
15881	INDS ARTEB SA	Arteb	Joao Carlos Sebastiany	917	1	19	2005
11932	IOCHPE-MAXION SA	Iochp-Maxion	Joao Carlos Silveiro	918	2	23	2003
11932	IOCHPE-MAXION SA	Iochp-Maxion	Joao Carlos Silveiro	918	2	23	2004
16861	CIA CAT. DE ÁGUAS E SANEAMENTO - CASAN	Casan	Joao Da Bega Itamar Da Silveira	919	1	19	2005
11584	UNIBANCO UNIAO BANCOS BRAS SA	Unibanco	Joao Dionisio Amoedo	920	1	19	2003
11584	UNIBANCO UNIAO BANCOS BRAS SA	Unibanco	Joao Dionisio Amoedo	920	2	22	2004
20958	BANCO ABC BRASIL S/A	Abc Brasil	Joao Sayad	921	2	22	2006
3050	AMPLA ENERGIA E SERVIÇOS S.A.	Ampla Energ	Joaquim Pedro De Macedo Santos	922	2	23	2004
80110	DUFRY A.G.	Dufry Ag	Joaquin Moya-Angeler Cabrera	925	2	27	2008
80110	DUFRY A.G.	Dufry Ag	Joaquin Moya-Angeler Cabrera	925	2	27	2009
80110	DUFRY A.G.	Dufry Ag	Joaquin Moya-Angeler Cabrera	925	2	27	2010
80110	DUFRY A.G.	Dufry Ag	Joaquin Moya-Angeler Cabrera	925	2	27	2011
80110	DUFRY A.G.	Dufry Ag	Joaquin Moya-Angeler Cabrera	925	2	22	2012
80110	DUFRY A.G.	Dufry Ag	Joaquin Moya-Angeler Cabrera	925	2	22	2013
80110	DUFRY A.G.	Dufry Ag	Joaquin Moya-Angeler Cabrera	925	2	22	2014
80110	DUFRY A.G.	Dufry Ag	Joaquin Moya-Angeler Cabrera	925	2	22	2015
13994	Petroflex	Petroflex	Jorge Alberto Nogueira	927	1	10	2006
14621	NET SERVIÇOS DE COMUNICAÇÃO S.A.	Net	Jorge Da Gama Braga Neto	928	2	23	2004
108	AÇOS VILLARES SA	Acos Vill	Jose Antonio Jainaga Gomez	929	2	22	2005
19950	Vivax	Vivax	Jose Paulo De Freitas	931	2	22	2006
18937	Telefonica Data BR Hold	Telefonica Data Hld	Jose Ramon Vela Martinez	932	2	22	2004
18937	Telefonica Data BR Hold	Telefonica Data Hld	Jose Ramon Vela Martinez	932	2	22	2005
15636	COMPANHIA DE GÁS DE SÃO PAULO - COMGÁS	Comgas	Jose Renato Ponte	933	2	21	2005
16993	EMAE-EMP.METROPOLITANA ÁGUAS ENERGIA S.A	Emae	Jose Roberto Andrade	934	2	22	2005
16993	EMAE-EMP.METROPOLITANA ÁGUAS ENERGIA S.A	Emae	Jose Roberto Andrade	934	2	22	2006
16535	RIO GRANDE ENERGIA SA	Rio Gde Ener	Jose Romario Ferreira De Bitencourt	935	2	23	2003
16535	RIO GRANDE ENERGIA SA	Rio Gde Ener	Jose Romario Ferreira De Bitencourt	935	2	23	2004
11223	TEKA TECELAGEM KUEHNRICH SA -EM RECUPERAÇÃO JUDICIAL	Teka	Jose Ronoel Piccin	936	2	22	2003
11223	TEKA TECELAGEM KUEHNRICH SA -EM RECUPERAÇÃO JUDICIAL	Teka	Jose Ronoel Piccin	936	2	22	2004
11223	TEKA TECELAGEM KUEHNRICH SA -EM RECUPERAÇÃO JUDICIAL	Teka	Jose Ronoel Piccin	936	2	22	2005
11223	TEKA TECELAGEM KUEHNRICH SA -EM RECUPERAÇÃO JUDICIAL	Teka	Jose Ronoel Piccin	936	2	22	2006
11584	UNIBANCO UNIAO BANCOS BRAS SA	Unibanco	Jose Rubens Spada Junior	937	1	19	2004
10227	SA FABRICA PRODS ALIMCS VIGOR	Vigor	Jose Vicente Veloso De Barros	938	1	19	2003
2062	CAFE SOLUVEL BRASILIA SA	Caf Brasilia	Jose Vitor De Lima	939	2	29	2002
2062	CAFE SOLUVEL BRASILIA SA	Caf Brasilia	Jose Vitor De Lima	939	2	29	2003
19313	AES ELPA SA	AES Elpa	Joseph C Brandt	941	2	20	2003
16527	AES SUL DISTRIB GAUCHA DE ENERGIA S.A.	AES Sul	Joseph C Brandt	941	2	20	2003
18970	AES TIETÊ ENERGIA S.A	AES Tiete E	Joseph C Brandt	941	2	22	2003
18350	AES TIETE SA	AES Tiete	Joseph C Brandt	941	2	20	2003
14176	ELETROPAULO METROPOLITANA EL.S.PAULO S.A	Eletropaulo	Joseph C Brandt	941	2	20	2003
80110	DUFRY A.G.	Dufry Ag	Joseph Didomizio	942	1	19	2008
80110	DUFRY A.G.	Dufry Ag	Joseph Didomizio	942	1	19	2009
80110	DUFRY A.G.	Dufry Ag	Joseph Didomizio	942	1	19	2010
80110	DUFRY A.G.	Dufry Ag	Joseph Didomizio	942	1	19	2011
80110	DUFRY A.G.	Dufry Ag	Joseph Didomizio	942	1	19	2012
80110	DUFRY A.G.	Dufry Ag	Joseph Didomizio	942	1	19	2013
80110	DUFRY A.G.	Dufry Ag	Joseph Didomizio	942	1	19	2014
80110	DUFRY A.G.	Dufry Ag	Joseph Didomizio	942	1	19	2015
11584	UNIBANCO UNIAO BANCOS BRAS SA	Unibanco	Josmar Beltrami	943	1	19	2002
922	BANCO DA AMAZÔNIA S.A.	Amazonia	Lara Caracciolo Amorelli	945	2	22	2006
13471	PLASCAR PARTICIPAÇÕES INDUSTRIAIS S.A	Plascar Part	Lazaro Yoshinobu Terasaka	947	2	22	2003
13471	PLASCAR PARTICIPAÇÕES INDUSTRIAIS S.A	Plascar Part	Lazaro Yoshinobu Terasaka	947	2	22	2004
12653	Klabin S/A	Klabin S/A	Leonardo Klabin	950	2	23	2003
11320	TELEMAR NORTE LESTE S.A.	Telemar N L	Leonardo Roslindo Pimenta	951	2	23	2003
11320	TELEMAR NORTE LESTE S.A.	Telemar N L	Leonardo Roslindo Pimenta	951	2	23	2004
16292	BRF - BRASIL FOODS S.A.	BRF SA	Levy Pinto De Castro	952	2	23	2004
108	AÇOS VILLARES SA	Acos Vill	Licinio Velasco Junior	953	2	22	2005
108	AÇOS VILLARES SA	Acos Vill	Licinio Velasco Junior	953	2	22	2006
18970	AES TIETÊ ENERGIA S.A	AES Tiete E	Lidiane Delesderrier Goncalves	954	2	22	2003
18376	CTEEP - CIA TRANSMISSÃO ENERGIA ELÉTRICA PAULISTA	Tran Paulist	Luis Fernando Alarcon Mantilla	956	2	20	2010
18376	CTEEP - CIA TRANSMISSÃO ENERGIA ELÉTRICA PAULISTA	Tran Paulist	Luis Fernando Alarcon Mantilla	956	2	20	2011
18376	CTEEP - CIA TRANSMISSÃO ENERGIA ELÉTRICA PAULISTA	Tran Paulist	Luis Fernando Alarcon Mantilla	956	2	20	2012
18376	CTEEP - CIA TRANSMISSÃO ENERGIA ELÉTRICA PAULISTA	Tran Paulist	Luis Fernando Alarcon Mantilla	956	2	20	2013
18376	CTEEP - CIA TRANSMISSÃO ENERGIA ELÉTRICA PAULISTA	Tran Paulist	Luis Fernando Alarcon Mantilla	956	2	20	2014
19925	BR PROPERTIES S.A.	BR Propert	Luis Fernando Casari Davantel	957	1	12	2004
19925	BR PROPERTIES S.A.	BR Propert	Luis Fernando Casari Davantel	957	1	12	2005
9547	Souto Vidigal	Souto Vidig	Luis Roberto Souto Vidigal	958	1	19	2002
20168	ÓLEO E GÁS PARTICIPAÇÕES S/A - EM RECUPERAÇÃO JUDICIAL	OGX Petroleo	Luiz Antonio Nascimento Reis	959	1	19	2006
20680	BANCO SOFISA SA	Sofisa	Luiz Antonio Vianna Rosa	960	1	19	2006
11258	TELEC. BRASILEIRAS S.A. - TELEBRÁS	Telebras	Luiz Awazu Pereira Da Silva	961	2	22	2006
19992	TOTVS S.A	Totvs	Luiz Cesar Zaratin Bairao	962	1	19	2004
19992	TOTVS S.A	Totvs	Luiz Cesar Zaratin Bairao	962	1	19	2005
19992	TOTVS S.A	Totvs	Luiz Cesar Zaratin Bairao	962	1	19	2006
18350	AES TIETE SA	AES Tiete	Luiz David Travesso	963	2	20	2002
19313	AES ELPA SA	AES Elpa	Luiz Henrique De Oliveira Castro Bevilaqua	964	2	23	2003
19313	AES ELPA SA	AES Elpa	Luiz Henrique De Oliveira Castro Bevilaqua	964	2	23	2004
2437	CENTRAIS ELETRICAS BRASILEIRAS SA	Eletrobras	Luiz Henrique Proenca Soares	965	2	22	2005
16527	AES SUL DISTRIB GAUCHA DE ENERGIA S.A.	AES Sul	Manuel Francisco Perez Dubuc	966	2	20	2013
14176	ELETROPAULO METROPOLITANA EL.S.PAULO S.A	Eletropaulo	Manuel Francisco Perez Dubuc	966	2	22	2013
19313	AES ELPA SA	AES Elpa	Manuel Francisco Perez Dubuc	966	2	22	2014
16527	AES SUL DISTRIB GAUCHA DE ENERGIA S.A.	AES Sul	Manuel Francisco Perez Dubuc	966	2	20	2014
18970	AES TIETÊ ENERGIA S.A	AES Tiete E	Manuel Francisco Perez Dubuc	966	2	22	2014
14176	ELETROPAULO METROPOLITANA EL.S.PAULO S.A	Eletropaulo	Manuel Francisco Perez Dubuc	966	2	22	2014
17329	TRACTEBEL ENERGIA SA	Engie Brasil	Manuel Francois Colcombert	967	2	23	2010
17329	TRACTEBEL ENERGIA SA	Engie Brasil	Manuel Francois Colcombert	967	2	23	2011
17329	TRACTEBEL ENERGIA SA	Engie Brasil	Manuel Francois Colcombert	967	2	23	2012
17329	TRACTEBEL ENERGIA SA	Engie Brasil	Manuel Francois Colcombert	967	2	23	2013
13722	CARAIBA METAIS SA	Caraiba Met	Marcelino Canelada Campos	969	2	23	2003
5479	ELUMA SA INDUSTRIA E COMERCIO	Eluma	Marcelino Canelada Campos	969	2	23	2003
9393	PARANAPANEMA SA	Paranapanema	Marcelino Canelada Campos	969	2	23	2003
13722	CARAIBA METAIS SA	Caraiba Met	Marcelino Canelada Campos	969	2	23	2004
5479	ELUMA SA INDUSTRIA E COMERCIO	Eluma	Marcelino Canelada Campos	969	2	23	2004
9393	PARANAPANEMA SA	Paranapanema	Marcelino Canelada Campos	969	2	23	2004
15636	COMPANHIA DE GÁS DE SÃO PAULO - COMGÁS	Comgas	Marcelo Augusto Raposo Mota	972	2	22	2006
14524	CIA ELETRICIDADE DA BAHIA	Coelba	Marcelo Camara Aguiar	973	2	23	2003
15539	NEOENERGIA S.A	Neoenergia	Marcelo Camara Aguiar	973	2	23	2003
15539	NEOENERGIA S.A	Neoenergia	Marcelo Camara Aguiar	973	2	23	2004
18414	IDEIASNET SA	Ideiasnet	Marcelo Farias De Araujo	974	2	23	2003
18414	IDEIASNET SA	Ideiasnet	Marcelo Farias De Araujo	974	2	23	2004
20265	BROOKFIELD INCORPORAÇÕES S.A.	Brookfield	Marcelo Jose Basilio De Souza Marinho	975	2	22	2005
18350	AES TIETE SA	AES Tiete	Marco De La Rosa Ascanio	978	2	22	2011
18350	AES TIETE SA	AES Tiete	Marco De La Rosa Ascanio	978	2	22	2012
5479	ELUMA SA INDUSTRIA E COMERCIO	Eluma	Marta Xavier Goncalves	982	2	23	2003
9393	PARANAPANEMA SA	Paranapanema	Marta Xavier Goncalves	982	2	23	2003
14320	USINAS SIDERURGICAS DE MINAS GERAIS SA	Usiminas	Marta Xavier Goncalves	982	2	22	2003
5479	ELUMA SA INDUSTRIA E COMERCIO	Eluma	Marta Xavier Goncalves	982	2	23	2004
9393	PARANAPANEMA SA	Paranapanema	Marta Xavier Goncalves	982	2	23	2004
14320	USINAS SIDERURGICAS DE MINAS GERAIS SA	Usiminas	Marta Xavier Goncalves	982	2	22	2004
19453	ECORODOVIAS INFRAESTRUTURA E LOGÍSTICA S.A.	Ecorodovias	Paulo Augusto Franzine	983	1	19	2004
19453	ECORODOVIAS INFRAESTRUTURA E LOGÍSTICA S.A.	Ecorodovias	Paulo Augusto Franzine	983	1	19	2005
19453	ECORODOVIAS INFRAESTRUTURA E LOGÍSTICA S.A.	Ecorodovias	Paulo Augusto Franzine	983	1	19	2006
19453	ECORODOVIAS INFRAESTRUTURA E LOGÍSTICA S.A.	Ecorodovias	Paulo Augusto Franzine	983	1	19	2007
3603	CIA LECO DE PRODS ALIMENTICIOS	Leco	Paulo Cesar Correa De Lima	985	1	19	2006
13471	PLASCAR PARTICIPAÇÕES INDUSTRIAIS S.A	Plascar Part	Paulo Jose De Carvalho	986	2	22	2003
13471	PLASCAR PARTICIPAÇÕES INDUSTRIAIS S.A	Plascar Part	Paulo Jose De Carvalho	986	2	22	2004
80110	DUFRY A.G.	Dufry Ag	Rene Riedi	987	1	19	2008
80110	DUFRY A.G.	Dufry Ag	Rene Riedi	987	1	19	2009
80110	DUFRY A.G.	Dufry Ag	Rene Riedi	987	1	19	2010
80110	DUFRY A.G.	Dufry Ag	Rene Riedi	987	1	19	2011
80110	DUFRY A.G.	Dufry Ag	Rene Riedi	987	1	19	2012
80110	DUFRY A.G.	Dufry Ag	Rene Riedi	987	1	19	2013
80110	DUFRY A.G.	Dufry Ag	Rene Riedi	987	1	19	2014
80110	DUFRY A.G.	Dufry Ag	Rene Riedi	987	1	19	2015
6343	TUPY SA	Tupy	Rafael Caminha Marchesini	987	2	23	2004
16446	SANTOS BRASIL S.A.	Santos Bras	Ricardo Aurelio Mario Vega Orellana	988	2	23	2003
16446	SANTOS BRASIL S.A.	Santos Bras	Ricardo Aurelio Mario Vega Orellana	988	2	23	2004
16446	SANTOS BRASIL S.A.	Santos Bras	Ricardo Aurelio Mario Vega Orellana	988	2	22	2005
17892	SANTOS BRASIL PARTICIPACOES S.A.	Santos Brp	Ricardo Aurelio Mario Vega Orellana	988	2	22	2006
16446	SANTOS BRASIL S.A.	Santos Bras	Ricardo Aurelio Mario Vega Orellana	988	2	22	2006
20141	CREMER SA	Cremer	Ricardo Palazzo De Almeida Barros	989	1	12	2006
19658	RENAR MAÇAS SA	Pomifrutas	Ricardo Sampaio Correa Filho	990	1	19	2004
22454	T4F ENTRETENIMENTO SA	Time For Fun	Ricardo Wagner Lopes Barbosa	991	1	19	2006
22454	T4F ENTRETENIMENTO SA	Time For Fun	Ricardo Wagner Lopes Barbosa	991	1	19	2007
6343	TUPY SA	Tupy	Roberto Koeler Lira	993	2	23	2004
6343	TUPY SA	Tupy	Rogerio Tavares Nogueira	994	1	19	2003
6343	TUPY SA	Tupy	Rogerio Tavares Nogueira	994	1	19	2004
6343	TUPY SA	Tupy	Rogerio Tavares Nogueira	994	1	11	2005
6343	TUPY SA	Tupy	Rogerio Tavares Nogueira	994	1	11	2006
11231	TEKNO S.A. INDÚSTRIA E COMÉRCIO	Tekno	Sebastiao Farias Paulino Da Silva	995	2	23	2003
11231	TEKNO S.A. INDÚSTRIA E COMÉRCIO	Tekno	Sebastiao Farias Paulino Da Silva	995	2	23	2004
19950	Vivax	Vivax	Sergio Gomes Malta	998	2	21	2004
19950	Vivax	Vivax	Sergio Gomes Malta	998	2	21	2005
19828	BANCO NOSSA CAIXA S/A	Nossa Caixa	Sergio Luiz Goncalves Pereira	999	2	22	2005
12793	FIBRIA CELULOSE S.A.	Fibria	Sergio Marnio Gandra Vaz	1000	1	19	2002
12793	FIBRIA CELULOSE S.A.	Fibria	Sergio Marnio Gandra Vaz	1000	1	19	2003
12793	FIBRIA CELULOSE S.A.	Fibria	Sergio Marnio Gandra Vaz	1000	1	19	2004
19623	DIAGNOSTICOS DA AMERICA SA	Dasa	Sergio Ricardo Davanso	1003	1	19	2004
19925	BR PROPERTIES S.A.	BR Propert	Silvia Maria Moreira Torre	1004	2	29	2002
19925	BR PROPERTIES S.A.	BR Propert	Silvia Maria Moreira Torre	1004	2	22	2003
2577	CESP - COMPANHIA ENERGÉTICA DE SÃO PAULO	Cesp	Simao Robson Oliveira Jatene	1006	2	22	2005
21172	AMIL PARTICIPAÇÕES S/A	Amil	Simon L. Stevens	1007	2	22	2013
14621	NET SERVIÇOS DE COMUNICAÇÃO S.A.	Net	Simone Lahorgue Nunes	1008	2	23	2002
16446	SANTOS BRASIL S.A.	Santos Bras	Thiago De Assis Filho	1009	2	23	2003
16446	SANTOS BRASIL S.A.	Santos Bras	Thiago De Assis Filho	1009	2	23	2004
3204	CIA ESTADUAL DE GERACAO E TRANSMISSAO DE ENERGIA ELETRICA	Ceee-Gt	Valdete Ali Odes	1010	2	23	2003
3204	CIA ESTADUAL DE GERACAO E TRANSMISSAO DE ENERGIA ELETRICA	Ceee-Gt	Valdete Ali Odes	1010	2	23	2004
80110	DUFRY A.G.	Dufry Ag	Andres Holzer Neumann	1012	2	22	2008
80110	DUFRY A.G.	Dufry Ag	Andres Holzer Neumann	1012	2	22	2009
80110	DUFRY A.G.	Dufry Ag	Andres Holzer Neumann	1012	2	22	2010
80110	DUFRY A.G.	Dufry Ag	Andres Holzer Neumann	1012	2	22	2011
80110	DUFRY A.G.	Dufry Ag	Andres Holzer Neumann	1012	2	22	2012
80110	DUFRY A.G.	Dufry Ag	Andres Holzer Neumann	1012	2	21	2013
80110	DUFRY A.G.	Dufry Ag	Andres Holzer Neumann	1012	2	21	2014
80110	DUFRY A.G.	Dufry Ag	Andres Holzer Neumann	1012	2	21	2015
18350	AES TIETE SA	AES Tiete	Annmarie Reynolds	1014	2	22	2013
18350	AES TIETE SA	AES Tiete	Annmarie Reynolds	1014	2	22	2014
80110	DUFRY A.G.	Dufry Ag	Dante Marro	1015	1	19	2008
80110	DUFRY A.G.	Dufry Ag	Dante Marro	1015	1	19	2009
80110	DUFRY A.G.	Dufry Ag	Dante Marro	1015	1	19	2010
80110	DUFRY A.G.	Dufry Ag	Dante Marro	1015	1	19	2011
80110	DUFRY A.G.	Dufry Ag	Dante Marro	1015	1	19	2012
16616	CIA. DISTRIB. DE GÁS DO RIO DE JANEIRO	Ceg	Francesc Solbes Pons	1016	2	22	2013
17639	TIM PARTICIPAÇÕES SA	Tim Part S/A	Francesca Petralia	1017	2	22	2013
17639	TIM PARTICIPAÇÕES SA	Tim Part S/A	Francesca Petralia	1017	2	22	2014
17639	TIM PARTICIPAÇÕES SA	Tim Part S/A	Francesca Petralia	1017	2	22	2015
80110	DUFRY A.G.	Dufry Ag	George Koutsolioutsos	1018	2	22	2014
80110	DUFRY A.G.	Dufry Ag	George Koutsolioutsos	1018	2	22	2015
80110	DUFRY A.G.	Dufry Ag	Jose H. Gonzalez	1019	1	19	2008
80110	DUFRY A.G.	Dufry Ag	Jose H. Gonzalez	1019	1	19	2009
80110	DUFRY A.G.	Dufry Ag	Jose H. Gonzalez	1019	1	19	2010
80110	DUFRY A.G.	Dufry Ag	Jose H. Gonzalez	1019	1	19	2011
80110	DUFRY A.G.	Dufry Ag	Jose H. Gonzalez	1019	1	19	2012
22616	BANCO BTG PACTUAL S/A	Btgp Banco	Juan Carlos Garcia Canizares	1022	2	22	2013
80152	BTG PACTUAL PARTICIPATIONS, LTD.	Btg Pactual	Juan Carlos Garcia Canizares	1022	2	22	2013
22616	BANCO BTG PACTUAL S/A	Btgp Banco	Juan Carlos Garcia Canizares	1022	2	22	2014
80152	BTG PACTUAL PARTICIPATIONS, LTD.	Btg Pactual	Juan Carlos Garcia Canizares	1022	2	22	2014
22616	BANCO BTG PACTUAL S/A	Btgp Banco	Juan Carlos Garcia Canizares	1022	2	22	2015
80152	BTG PACTUAL PARTICIPATIONS, LTD.	Btg Pactual	Juan Carlos Garcia Canizares	1022	2	22	2015
80110	DUFRY A.G.	Dufry Ag	Luis Marin	1024	1	19	2015
80110	DUFRY A.G.	Dufry Ag	Mario Fontana	1026	2	27	2008
80110	DUFRY A.G.	Dufry Ag	Mario Fontana	1026	2	27	2009
80110	DUFRY A.G.	Dufry Ag	Mario Fontana	1026	2	27	2010
80110	DUFRY A.G.	Dufry Ag	Mario Fontana	1026	2	27	2011
80110	DUFRY A.G.	Dufry Ag	Mario Fontana	1026	2	22	2012
18414	IDEIASNET SA	Ideiasnet	Martin Edward Patterson	1027	2	28	2015
80110	DUFRY A.G.	Dufry Ag	Pacal C. Duclos	1028	1	19	2008
80110	DUFRY A.G.	Dufry Ag	Pacal C. Duclos	1028	1	19	2009
80110	DUFRY A.G.	Dufry Ag	Pacal C. Duclos	1028	1	19	2010
80110	DUFRY A.G.	Dufry Ag	Pacal C. Duclos	1028	1	19	2011
80110	DUFRY A.G.	Dufry Ag	Pacal C. Duclos	1028	1	19	2012
80110	DUFRY A.G.	Dufry Ag	Pacal C. Duclos	1028	1	19	2013
80110	DUFRY A.G.	Dufry Ag	Pacal C. Duclos	1028	1	19	2014
80110	DUFRY A.G.	Dufry Ag	Pacal C. Duclos	1028	1	19	2015
17639	TIM PARTICIPAÇÕES SA	Tim Part S/A	Patrizio Graziani	1029	2	22	2013
80110	DUFRY A.G.	Dufry Ag	Steven M. Tadler	1030	2	22	2008
80110	DUFRY A.G.	Dufry Ag	Steven M. Tadler	1030	2	22	2009
80110	DUFRY A.G.	Dufry Ag	Steven M. Tadler	1030	2	22	2010
80110	DUFRY A.G.	Dufry Ag	Steven M. Tadler	1030	2	22	2011
80110	DUFRY A.G.	Dufry Ag	Steven M. Tadler	1030	2	22	2012
18350	AES TIETE SA	AES Tiete	Vicente Javier Giorgio	1031	2	22	2013
18350	AES TIETE SA	AES Tiete	Vicente Javier Giorgio	1031	2	22	2014
10243	MASSA FALIDA DA SA IND E COMERCIO CHAPEC	Chapeco	Ivan Santos De Nadai	1032	2	29	2003
10243	MASSA FALIDA DA SA IND E COMERCIO CHAPEC	Chapeco	Ivan Santos De Nadai	1032	2	29	2004
17329	TRACTEBEL ENERGIA SA	Engie Brasil	Guy Marie Numa Joseph Ghislain Richelle	1033	2	22	2011
17329	TRACTEBEL ENERGIA SA	Engie Brasil	Guy Marie Numa Joseph Ghislain Richelle	1033	2	22	2012
17329	TRACTEBEL ENERGIA SA	Engie Brasil	Guy Marie Numa Joseph Ghislain Richelle	1033	2	22	2013
17329	TRACTEBEL ENERGIA SA	Engie Brasil	Guy Marie Numa Joseph Ghislain Richelle	1033	2	22	2014
17329	TRACTEBEL ENERGIA SA	Engie Brasil	Guy Marie Numa Joseph Ghislain Richelle	1033	2	22	2015
22845	BIOSEV S.A.	Biosev	Adrien Dominique Lucien Tardy	1035	2	21	2012
22845	BIOSEV S.A.	Biosev	Adrien Dominique Lucien Tardy	1035	2	21	2013
22845	BIOSEV S.A.	Biosev	Adrien Dominique Lucien Tardy	1035	2	21	2014
22845	BIOSEV S.A.	Biosev	Adrien Dominique Lucien Tardy	1035	2	21	2015
80047	WILSON SONS LIMITED	Wilson Sons	Andres Rozental	1036	2	22	2010
80047	WILSON SONS LIMITED	Wilson Sons	Andres Rozental	1036	2	22	2011
80047	WILSON SONS LIMITED	Wilson Sons	Andres Rozental	1036	2	22	2012
80047	WILSON SONS LIMITED	Wilson Sons	Andres Rozental	1036	2	22	2013
80047	WILSON SONS LIMITED	Wilson Sons	Andres Rozental	1036	2	22	2014
80047	WILSON SONS LIMITED	Wilson Sons	Andres Rozental	1036	2	22	2015
16616	CIA. DISTRIB. DE GÁS DO RIO DE JANEIRO	Ceg	Carlos Miravent Pi	1042	3	39	2015
20036	BRASILAGRO CIA BRAS DE PROP AGRICOLAS	Brasilagro	David Alberto Perednik	1048	2	22	2013
20036	BRASILAGRO CIA BRAS DE PROP AGRICOLAS	Brasilagro	David Alberto Perednik	1048	2	22	2014
20036	BRASILAGRO CIA BRAS DE PROP AGRICOLAS	Brasilagro	David Alberto Perednik	1048	2	22	2015
140	YARA BRASIL FERTILIZANTES S.A.	Yara Brasil	Egil Olav Hogna	1051	2	21	2010
18368	DUKE ENERGY INT,GERAÇÃO PARANAPANEMA SA	Ger Paranap	Elizabeth Christina Delarosa	1052	2	22	2010
18368	DUKE ENERGY INT,GERAÇÃO PARANAPANEMA SA	Ger Paranap	Elizabeth Christina Delarosa	1052	2	22	2011
18368	DUKE ENERGY INT,GERAÇÃO PARANAPANEMA SA	Ger Paranap	Elizabeth Christina Delarosa	1052	2	22	2012
18368	DUKE ENERGY INT,GERAÇÃO PARANAPANEMA SA	Ger Paranap	Elizabeth Christina Delarosa	1052	2	22	2013
18368	DUKE ENERGY INT,GERAÇÃO PARANAPANEMA SA	Ger Paranap	Elizabeth Christina Delarosa	1052	2	22	2014
18368	DUKE ENERGY INT,GERAÇÃO PARANAPANEMA SA	Ger Paranap	Elizabeth Christina Delarosa	1052	2	22	2015
16527	AES SUL DISTRIB GAUCHA DE ENERGIA S.A.	AES Sul	Elizabeth Hanckenson	1053	2	22	2013
16527	AES SUL DISTRIB GAUCHA DE ENERGIA S.A.	AES Sul	Elizabeth Hanckenson	1053	2	22	2014
17710	VIVO PARTICIPAÇÕES SA	Vivo	Emilio Gayo Rodriguez	1055	2	22	2010
16616	CIA. DISTRIB. DE GÁS DO RIO DE JANEIRO	Ceg	German Patricio Macchi	1058	2	22	2013
16616	CIA. DISTRIB. DE GÁS DO RIO DE JANEIRO	Ceg	German Patricio Macchi	1058	2	22	2015
3395	COMPANHIA INDUSTRIAL CATAGUASES	Ind Cataguas	Gustavo Peixoto Ferreira Leite	1059	2	23	2010
3395	COMPANHIA INDUSTRIAL CATAGUASES	Ind Cataguas	Gustavo Peixoto Ferreira Leite	1059	2	23	2011
3395	COMPANHIA INDUSTRIAL CATAGUASES	Ind Cataguas	Gustavo Peixoto Ferreira Leite	1059	2	23	2012
3395	COMPANHIA INDUSTRIAL CATAGUASES	Ind Cataguas	Gustavo Peixoto Ferreira Leite	1059	2	23	2013
3395	COMPANHIA INDUSTRIAL CATAGUASES	Ind Cataguas	Gustavo Peixoto Ferreira Leite	1059	2	23	2014
17914	MMX MINERAÇÃO E METÁLICOS S.A.	MMX Miner	Hee June Ahn	1062	2	22	2010
11312	OI S.A.	Oi	Joao Manuel Pires De Sousa	1065	2	23	2014
19763	EDP ENERGIAS DO BRASIL S/A	Energias BR	Joao Manuel Verissimo Marques Da Cruz	1066	2	22	2015
15539	NEOENERGIA S.A	Neoenergia	Juan Gaspar Pardo De Santayana Montes	1068	2	23	2011
15539	NEOENERGIA S.A	Neoenergia	Juan Gaspar Pardo De Santayana Montes	1068	2	23	2012
80152	BTG PACTUAL PARTICIPATIONS, LTD.	Btg Pactual	Linbo He (Ludwig)	1071	2	22	2011
80152	BTG PACTUAL PARTICIPATIONS, LTD.	Btg Pactual	Linbo He (Ludwig)	1071	2	22	2012
20150	AFLUENTE GERAÇÃO DE ENERGIA ELÉTRICA S.A.	Afluente	Pablo Luis Mendivil Ruas	1076	2	23	2014
22179	AFLUENTE TRANSMISSÃO DE ENERGIA ELETRICA S/A	Afluente T	Pablo Luis Mendivil Ruas	1076	2	23	2014
15539	NEOENERGIA S.A	Neoenergia	Pablo Luis Mendivil Ruas	1076	2	23	2014
22179	AFLUENTE TRANSMISSÃO DE ENERGIA ELETRICA S/A	Afluente T	Pablo Luis Mendivil Ruas	1076	2	23	2015
15539	NEOENERGIA S.A	Neoenergia	Pablo Luis Mendivil Ruas	1076	2	23	2015
16616	CIA. DISTRIB. DE GÁS DO RIO DE JANEIRO	Ceg	Pedro Ignacio Bernal	1077	2	23	2013
16616	CIA. DISTRIB. DE GÁS DO RIO DE JANEIRO	Ceg	Pedro Ignacio Bernal	1077	2	23	2015
20524	EVEN CONSTRUTORA E INCORPORADORA S/A	Even	Roberto De Aguiar Attuch Jr	1078	2	27	2013
20524	EVEN CONSTRUTORA E INCORPORADORA S/A	Even	Roberto De Aguiar Attuch Jr	1078	2	27	2014
20524	EVEN CONSTRUTORA E INCORPORADORA S/A	Even	Roberto De Aguiar Attuch Jr	1078	2	27	2015
16527	AES SUL DISTRIB GAUCHA DE ENERGIA S.A.	AES Sul	Scarlett Maria Alvarez Uzcategui	1082	2	22	2011
16527	AES SUL DISTRIB GAUCHA DE ENERGIA S.A.	AES Sul	Scarlett Maria Alvarez Uzcategui	1082	2	22	2012
16527	AES SUL DISTRIB GAUCHA DE ENERGIA S.A.	AES Sul	Scarlett Maria Alvarez Uzcategui	1082	2	22	2013
16527	AES SUL DISTRIB GAUCHA DE ENERGIA S.A.	AES Sul	Scarlett Maria Alvarez Uzcategui	1082	2	22	2015
20974	COMPANHIA PROVIDENCIA IND E COMERCIO	Providencia	Scott Michael Tracey	1083	2	20	2015
14346	WHIRLPOOL S.A	Whirlpool	Sergio Augusto Franca Leme	1084	1	19	2013
19550	NATURA COSMETICOS SA	Natura	Silvia Freire Dente Da Silva Dias Lagnado	1085	2	27	2015
16950	DALETH PARTICIPAÇÕES SA - EM LIQUIDAÇÃO	Daleth Part	Benjamim Sessions	1088	2	22	2005
16950	DALETH PARTICIPAÇÕES SA - EM LIQUIDAÇÃO	Daleth Part	Benjamim Sessions	1088	2	22	2006
16950	DALETH PARTICIPAÇÕES SA - EM LIQUIDAÇÃO	Daleth Part	Benjamim Sessions	1088	2	22	2007
17647	EMBRATEL PARTICIPAÇÕES SA	Embratel Part	Jonathan Clark Crane	1091	2	29	2002
15598	ELEVADORES ATLAS SCHINDLER SA	Elevad Atlas	David John Bauhs	1093	2	29	2002
15423	INEPAR TELECOMUNICACOES S.A.	Atompar	Donald William Murden	1095	2	29	2002
20087	EMBRAER-EMPRESA BRAS DE AERONAUTICA S.A.	Embraer	Satoshi Yokota	000.027.632-49	1	19	2002
20087	EMBRAER-EMPRESA BRAS DE AERONAUTICA S.A.	Embraer	Satoshi Yokota	000.027.632-49	1	19	2003
20087	EMBRAER-EMPRESA BRAS DE AERONAUTICA S.A.	Embraer	Satoshi Yokota	000.027.632-49	1	19	2004
20087	EMBRAER-EMPRESA BRAS DE AERONAUTICA S.A.	Embraer	Satoshi Yokota	000.027.632-49	1	19	2005
20087	EMBRAER-EMPRESA BRAS DE AERONAUTICA S.A.	Embraer	Satoshi Yokota	000.027.632-49	1	19	2006
20087	EMBRAER-EMPRESA BRAS DE AERONAUTICA S.A.	Embraer	Satoshi Yokota	000.027.632-49	1	19	2007
20087	EMBRAER-EMPRESA BRAS DE AERONAUTICA S.A.	Embraer	Satoshi Yokota	000.027.632-49	2	22	2010
20087	EMBRAER-EMPRESA BRAS DE AERONAUTICA S.A.	Embraer	Satoshi Yokota	000.027.632-49	2	22	2011
20087	EMBRAER-EMPRESA BRAS DE AERONAUTICA S.A.	Embraer	Satoshi Yokota	000.027.632-49	2	22	2012
21148	CONSTRUTORA TENDA S/A	Tenda	Luiz Henrique Almeida Diniz	000.041.726-20	1	19	2011
21148	CONSTRUTORA TENDA S/A	Tenda	Luiz Henrique Almeida Diniz	000.041.726-20	1	19	2012
21148	CONSTRUTORA TENDA S/A	Tenda	Luiz Henrique Almeida Diniz	000.041.726-20	1	19	2013
21148	CONSTRUTORA TENDA S/A	Tenda	Luiz Henrique Almeida Diniz	000.041.726-20	1	19	2014
21148	CONSTRUTORA TENDA S/A	Tenda	Luiz Henrique Almeida Diniz	000.041.726-20	1	19	2015
3077	COMPANHIA DE FIACAO E TECIDOS CEDRO E CACHOEIRA	Cedro	Luciana Curi Araujo Mattos Mascarenhas	000.065.926-60	2	22	2010
3077	COMPANHIA DE FIACAO E TECIDOS CEDRO E CACHOEIRA	Cedro	Luciana Curi Araujo Mattos Mascarenhas	000.065.926-60	2	22	2011
3077	COMPANHIA DE FIACAO E TECIDOS CEDRO E CACHOEIRA	Cedro	Luciana Curi Araujo Mattos Mascarenhas	000.065.926-60	2	22	2012
3077	COMPANHIA DE FIACAO E TECIDOS CEDRO E CACHOEIRA	Cedro	Luciana Curi Araujo Mattos Mascarenhas	000.065.926-60	2	22	2013
3077	COMPANHIA DE FIACAO E TECIDOS CEDRO E CACHOEIRA	Cedro	Luciana Curi Araujo Mattos Mascarenhas	000.065.926-60	2	22	2014
3077	COMPANHIA DE FIACAO E TECIDOS CEDRO E CACHOEIRA	Cedro	Luciana Curi Araujo Mattos Mascarenhas	000.065.926-60	2	22	2015
1325	BANCO MERCANTIL BRASIL SA	Merc Brasil	Helio De Araujo	000.095.476-49	1	19	2004
1325	BANCO MERCANTIL BRASIL SA	Merc Brasil	Helio De Araujo	000.095.476-49	1	19	2005
1325	BANCO MERCANTIL BRASIL SA	Merc Brasil	Helio De Araujo	000.095.476-49	1	19	2006
1325	BANCO MERCANTIL BRASIL SA	Merc Brasil	Helio De Araujo	000.095.476-49	1	19	2007
1325	BANCO MERCANTIL BRASIL SA	Merc Brasil	Helio De Araujo	000.095.476-49	1	19	2008
1325	BANCO MERCANTIL BRASIL SA	Merc Brasil	Helio De Araujo	000.095.476-49	1	19	2009
1325	BANCO MERCANTIL BRASIL SA	Merc Brasil	Helio De Araujo	000.095.476-49	1	11	2010
1325	BANCO MERCANTIL BRASIL SA	Merc Brasil	Helio De Araujo	000.095.476-49	1	11	2011
1325	BANCO MERCANTIL BRASIL SA	Merc Brasil	Helio De Araujo	000.095.476-49	1	11	2012
1325	BANCO MERCANTIL BRASIL SA	Merc Brasil	Helio De Araujo	000.095.476-49	1	11	2013
1325	BANCO MERCANTIL BRASIL SA	Merc Brasil	Helio De Araujo	000.095.476-49	1	11	2014
1325	BANCO MERCANTIL BRASIL SA	Merc Brasil	Helio De Araujo	000.095.476-49	1	11	2015
1325	BANCO MERCANTIL BRASIL SA	Merc Brasil	Milton De Araujo	000.095.556-68	3	33	2002
3140	CIA SEGUROS MINAS BRASIL	Seg Min Bras	Milton De Araujo	000.095.556-68	2	29	2002
8540	MERCANTIL DO BR FINC SA CFI	Merc Financ	Milton De Araujo	000.095.556-68	2	20	2002
1325	BANCO MERCANTIL BRASIL SA	Merc Brasil	Milton De Araujo	000.095.556-68	3	30	2003
3140	CIA SEGUROS MINAS BRASIL	Seg Min Bras	Milton De Araujo	000.095.556-68	2	22	2003
8540	MERCANTIL DO BR FINC SA CFI	Merc Financ	Milton De Araujo	000.095.556-68	2	20	2003
1325	BANCO MERCANTIL BRASIL SA	Merc Brasil	Milton De Araujo	000.095.556-68	3	30	2004
3140	CIA SEGUROS MINAS BRASIL	Seg Min Bras	Milton De Araujo	000.095.556-68	2	29	2004
8540	MERCANTIL DO BR FINC SA CFI	Merc Financ	Milton De Araujo	000.095.556-68	2	20	2004
1325	BANCO MERCANTIL BRASIL SA	Merc Brasil	Milton De Araujo	000.095.556-68	3	30	2005
3140	CIA SEGUROS MINAS BRASIL	Seg Min Bras	Milton De Araujo	000.095.556-68	2	29	2005
8540	MERCANTIL DO BR FINC SA CFI	Merc Financ	Milton De Araujo	000.095.556-68	2	20	2005
1325	BANCO MERCANTIL BRASIL SA	Merc Brasil	Milton De Araujo	000.095.556-68	3	30	2006
3140	CIA SEGUROS MINAS BRASIL	Seg Min Bras	Milton De Araujo	000.095.556-68	2	29	2006
8540	MERCANTIL DO BR FINC SA CFI	Merc Financ	Milton De Araujo	000.095.556-68	2	20	2006
1325	BANCO MERCANTIL BRASIL SA	Merc Brasil	Milton De Araujo	000.095.556-68	3	33	2007
3140	CIA SEGUROS MINAS BRASIL	Seg Min Bras	Milton De Araujo	000.095.556-68	2	29	2007
8540	MERCANTIL DO BR FINC SA CFI	Merc Financ	Milton De Araujo	000.095.556-68	2	20	2007
1325	BANCO MERCANTIL BRASIL SA	Merc Brasil	Milton De Araujo	000.095.556-68	3	30	2008
3140	CIA SEGUROS MINAS BRASIL	Seg Min Bras	Milton De Araujo	000.095.556-68	2	29	2008
8540	MERCANTIL DO BR FINC SA CFI	Merc Financ	Milton De Araujo	000.095.556-68	2	20	2008
20613	METALFRIO SOLUTIONS S/A	Metalfrio	Milton De Araujo	000.095.556-68	2	20	2008
1325	BANCO MERCANTIL BRASIL SA	Merc Brasil	Milton De Araujo	000.095.556-68	3	30	2009
8540	MERCANTIL DO BR FINC SA CFI	Merc Financ	Milton De Araujo	000.095.556-68	2	20	2009
1325	BANCO MERCANTIL BRASIL SA	Merc Brasil	Milton De Araujo	000.095.556-68	3	30	2010
8540	MERCANTIL DO BR FINC SA CFI	Merc Financ	Milton De Araujo	000.095.556-68	2	20	2010
1325	BANCO MERCANTIL BRASIL SA	Merc Brasil	Milton De Araujo	000.095.556-68	3	30	2011
8540	MERCANTIL DO BR FINC SA CFI	Merc Financ	Milton De Araujo	000.095.556-68	2	20	2011
1325	BANCO MERCANTIL BRASIL SA	Merc Brasil	Milton De Araujo	000.095.556-68	3	30	2012
8540	MERCANTIL DO BR FINC SA CFI	Merc Financ	Milton De Araujo	000.095.556-68	2	20	2012
1325	BANCO MERCANTIL BRASIL SA	Merc Brasil	Milton De Araujo	000.095.556-68	3	30	2013
8540	MERCANTIL DO BR FINC SA CFI	Merc Financ	Milton De Araujo	000.095.556-68	2	20	2013
3140	CIA SEGUROS MINAS BRASIL	Seg Min Bras	Antonio De Araujo	000.095.716-04	2	29	2002
3140	CIA SEGUROS MINAS BRASIL	Seg Min Bras	Antonio De Araujo	000.095.716-04	2	22	2003
3140	CIA SEGUROS MINAS BRASIL	Seg Min Bras	Antonio De Araujo	000.095.716-04	2	22	2004
3140	CIA SEGUROS MINAS BRASIL	Seg Min Bras	Antonio De Araujo	000.095.716-04	2	22	2005
3140	CIA SEGUROS MINAS BRASIL	Seg Min Bras	Antonio De Araujo	000.095.716-04	2	22	2006
3140	CIA SEGUROS MINAS BRASIL	Seg Min Bras	Antonio De Araujo	000.095.716-04	2	22	2007
3140	CIA SEGUROS MINAS BRASIL	Seg Min Bras	Antonio De Araujo	000.095.716-04	2	22	2008
2453	CIA ENERG MINAS GERAIS - CEMIG	Cemig	Francelino Pereira Dos Santos	000.115.841-49	2	22	2004
2453	CIA ENERG MINAS GERAIS - CEMIG	Cemig	Francelino Pereira Dos Santos	000.115.841-49	2	22	2005
2453	CIA ENERG MINAS GERAIS - CEMIG	Cemig	Francelino Pereira Dos Santos	000.115.841-49	2	22	2006
2453	CIA ENERG MINAS GERAIS - CEMIG	Cemig	Francelino Pereira Dos Santos	000.115.841-49	2	22	2007
2453	CIA ENERG MINAS GERAIS - CEMIG	Cemig	Francelino Pereira Dos Santos	000.115.841-49	2	22	2008
2453	CIA ENERG MINAS GERAIS - CEMIG	Cemig	Francelino Pereira Dos Santos	000.115.841-49	2	22	2009
2453	CIA ENERG MINAS GERAIS - CEMIG	Cemig	Francelino Pereira Dos Santos	000.115.841-49	2	22	2010
2453	CIA ENERG MINAS GERAIS - CEMIG	Cemig	Francelino Pereira Dos Santos	000.115.841-49	2	22	2011
2453	CIA ENERG MINAS GERAIS - CEMIG	Cemig	Francelino Pereira Dos Santos	000.115.841-49	2	22	2012
1309	BANCO MERCANTIL DE INVESTIMENTOS S.A.	Merc Invest	Marisa De Araujo Longo	000.127.936-04	2	22	2004
1309	BANCO MERCANTIL DE INVESTIMENTOS S.A.	Merc Invest	Marisa De Araujo Longo	000.127.936-04	2	22	2005
1309	BANCO MERCANTIL DE INVESTIMENTOS S.A.	Merc Invest	Marisa De Araujo Longo	000.127.936-04	2	22	2006
1309	BANCO MERCANTIL DE INVESTIMENTOS S.A.	Merc Invest	Marisa De Araujo Longo	000.127.936-04	2	22	2007
8540	MERCANTIL DO BR FINC SA CFI	Merc Financ	Marisa De Araujo Longo	000.127.936-04	2	22	2007
1309	BANCO MERCANTIL DE INVESTIMENTOS S.A.	Merc Invest	Marisa De Araujo Longo	000.127.936-04	2	22	2008
8540	MERCANTIL DO BR FINC SA CFI	Merc Financ	Marisa De Araujo Longo	000.127.936-04	2	22	2008
20613	METALFRIO SOLUTIONS S/A	Metalfrio	Marisa De Araujo Longo	000.127.936-04	2	22	2008
1309	BANCO MERCANTIL DE INVESTIMENTOS S.A.	Merc Invest	Marisa De Araujo Longo	000.127.936-04	2	22	2009
8540	MERCANTIL DO BR FINC SA CFI	Merc Financ	Marisa De Araujo Longo	000.127.936-04	2	22	2009
1309	BANCO MERCANTIL DE INVESTIMENTOS S.A.	Merc Invest	Marisa De Araujo Longo	000.127.936-04	2	22	2010
8540	MERCANTIL DO BR FINC SA CFI	Merc Financ	Marisa De Araujo Longo	000.127.936-04	2	22	2010
1309	BANCO MERCANTIL DE INVESTIMENTOS S.A.	Merc Invest	Marisa De Araujo Longo	000.127.936-04	2	22	2011
8540	MERCANTIL DO BR FINC SA CFI	Merc Financ	Marisa De Araujo Longo	000.127.936-04	2	22	2011
1309	BANCO MERCANTIL DE INVESTIMENTOS S.A.	Merc Invest	Marisa De Araujo Longo	000.127.936-04	2	22	2012
8540	MERCANTIL DO BR FINC SA CFI	Merc Financ	Marisa De Araujo Longo	000.127.936-04	2	22	2012
1309	BANCO MERCANTIL DE INVESTIMENTOS S.A.	Merc Invest	Marisa De Araujo Longo	000.127.936-04	2	22	2013
8540	MERCANTIL DO BR FINC SA CFI	Merc Financ	Marisa De Araujo Longo	000.127.936-04	2	22	2013
18597	DTCOM - DIRECT TO COMPANY S.A.	Dtcom Direct	Joao Elisio Ferraz De Campos	000.128.079-15	2	27	2009
18597	DTCOM - DIRECT TO COMPANY S.A.	Dtcom Direct	Joao Elisio Ferraz De Campos	000.128.079-15	2	22	2010
19046	BROOKFIELD SÃO PAULO EMPREEND IMOBILIÁRIOS S.A.	Company	Joao Elisio Ferraz De Campos	000.128.079-15	2	22	2011
18597	DTCOM - DIRECT TO COMPANY S.A.	Dtcom Direct	Joao Elisio Ferraz De Campos	000.128.079-15	2	22	2011
18597	DTCOM - DIRECT TO COMPANY S.A.	Dtcom Direct	Joao Elisio Ferraz De Campos	000.128.079-15	2	29	2013
18597	DTCOM - DIRECT TO COMPANY S.A.	Dtcom Direct	Joao Elisio Ferraz De Campos	000.128.079-15	2	29	2014
18597	DTCOM - DIRECT TO COMPANY S.A.	Dtcom Direct	Joao Elisio Ferraz De Campos	000.128.079-15	2	29	2015
1325	BANCO MERCANTIL BRASIL SA	Merc Brasil	Renato Augusto De Araujo	000.136.766-87	1	19	2002
1325	BANCO MERCANTIL BRASIL SA	Merc Brasil	Renato Augusto De Araujo	000.136.766-87	1	19	2003
1325	BANCO MERCANTIL BRASIL SA	Merc Brasil	Renato Augusto De Araujo	000.136.766-87	1	19	2004
1325	BANCO MERCANTIL BRASIL SA	Merc Brasil	Renato Augusto De Araujo	000.136.766-87	1	19	2005
1325	BANCO MERCANTIL BRASIL SA	Merc Brasil	Renato Augusto De Araujo	000.136.766-87	1	19	2006
1325	BANCO MERCANTIL BRASIL SA	Merc Brasil	Renato Augusto De Araujo	000.136.766-87	1	19	2007
1325	BANCO MERCANTIL BRASIL SA	Merc Brasil	Renato Augusto De Araujo	000.136.766-87	1	19	2008
1325	BANCO MERCANTIL BRASIL SA	Merc Brasil	Renato Augusto De Araujo	000.136.766-87	1	19	2009
1325	BANCO MERCANTIL BRASIL SA	Merc Brasil	Renato Augusto De Araujo	000.136.766-87	1	11	2010
1325	BANCO MERCANTIL BRASIL SA	Merc Brasil	Renato Augusto De Araujo	000.136.766-87	1	11	2011
1325	BANCO MERCANTIL BRASIL SA	Merc Brasil	Renato Augusto De Araujo	000.136.766-87	1	11	2012
1325	BANCO MERCANTIL BRASIL SA	Merc Brasil	Renato Augusto De Araujo	000.136.766-87	1	11	2013
1325	BANCO MERCANTIL BRASIL SA	Merc Brasil	Renato Augusto De Araujo	000.136.766-87	1	11	2014
1325	BANCO MERCANTIL BRASIL SA	Merc Brasil	Renato Augusto De Araujo	000.136.766-87	1	11	2015
1325	BANCO MERCANTIL BRASIL SA	Merc Brasil	Luiz Ethewaldo De Albuquerque Guimaraes	000.141.923-49	1	19	2002
1228	BANCO DO NORDESTE DO BRASIL SA	Nord Brasil	Luiz Ethewaldo De Albuquerque Guimaraes	000.141.923-49	1	19	2003
1325	BANCO MERCANTIL BRASIL SA	Merc Brasil	Luiz Ethewaldo De Albuquerque Guimaraes	000.141.923-49	1	12	2003
1228	BANCO DO NORDESTE DO BRASIL SA	Nord Brasil	Luiz Ethewaldo De Albuquerque Guimaraes	000.141.923-49	1	12	2004
1325	BANCO MERCANTIL BRASIL SA	Merc Brasil	Luiz Ethewaldo De Albuquerque Guimaraes	000.141.923-49	1	12	2004
1228	BANCO DO NORDESTE DO BRASIL SA	Nord Brasil	Luiz Ethewaldo De Albuquerque Guimaraes	000.141.923-49	1	12	2005
1325	BANCO MERCANTIL BRASIL SA	Merc Brasil	Luiz Ethewaldo De Albuquerque Guimaraes	000.141.923-49	1	12	2005
1228	BANCO DO NORDESTE DO BRASIL SA	Nord Brasil	Luiz Ethewaldo De Albuquerque Guimaraes	000.141.923-49	1	12	2006
1228	BANCO DO NORDESTE DO BRASIL SA	Nord Brasil	Luiz Ethewaldo De Albuquerque Guimaraes	000.141.923-49	1	12	2007
9415	SÃO PAULO TURISMO S. A.	SPturis	Marco Antonio De Oliveira Maciel	000.145.404-87	2	22	2010
1325	BANCO MERCANTIL BRASIL SA	Merc Brasil	Flavio Batista De Noronha Guarani	000.150.756-72	3	39	2002
1325	BANCO MERCANTIL BRASIL SA	Merc Brasil	Flavio Batista De Noronha Guarani	000.150.756-72	3	32	2003
1325	BANCO MERCANTIL BRASIL SA	Merc Brasil	Flavio Batista De Noronha Guarani	000.150.756-72	2	22	2004
1325	BANCO MERCANTIL BRASIL SA	Merc Brasil	Flavio Batista De Noronha Guarani	000.150.756-72	2	22	2005
1325	BANCO MERCANTIL BRASIL SA	Merc Brasil	Flavio Batista De Noronha Guarani	000.150.756-72	2	22	2006
1325	BANCO MERCANTIL BRASIL SA	Merc Brasil	Flavio Batista De Noronha Guarani	000.150.756-72	2	22	2008
5940	FERTIBRAS SA	Fertibras	Paulo Fernando Queiroz De Figueiredo	000.162.094-00	2	29	2002
10472	SARAIVA SA LIVREIROS EDITORES	Saraiva Livr	Wander Soares	000.164.036-49	1	19	2002
10472	SARAIVA SA LIVREIROS EDITORES	Saraiva Livr	Wander Soares	000.164.036-49	1	19	2003
18155	BAHEMA EQUIPAMENTOS SA	Bahema Equipament	Carlos Turiano Meira Mantin	000.164.463-72	3	30	2002
20338	M DIAS BRANCO SA IND E COM DE ALIMENTOS	M.Diasbranco	Francisco Ivens De Sa Dias Branco	000.165.433-00	3	30	2003
20338	M DIAS BRANCO SA IND E COM DE ALIMENTOS	M.Diasbranco	Francisco Ivens De Sa Dias Branco	000.165.433-00	3	30	2004
20338	M DIAS BRANCO SA IND E COM DE ALIMENTOS	M.Diasbranco	Francisco Ivens De Sa Dias Branco	000.165.433-00	3	30	2005
20338	M DIAS BRANCO SA IND E COM DE ALIMENTOS	M.Diasbranco	Francisco Ivens De Sa Dias Branco	000.165.433-00	3	30	2006
20338	M DIAS BRANCO SA IND E COM DE ALIMENTOS	M.Diasbranco	Francisco Ivens De Sa Dias Branco	000.165.433-00	3	30	2007
20338	M DIAS BRANCO SA IND E COM DE ALIMENTOS	M.Diasbranco	Francisco Ivens De Sa Dias Branco	000.165.433-00	3	30	2008
20338	M DIAS BRANCO SA IND E COM DE ALIMENTOS	M.Diasbranco	Francisco Ivens De Sa Dias Branco	000.165.433-00	3	30	2009
[truncated: 65,958 more rows]

## Sheet: Legend Class and Code
Class	Class_Description	Code	Code_Description
3	Belongs to Cia management team and Board simultaneously	30	Board President and CEO
		31	Board Vice-President and CEO
2	Belongs exclusively to the Board	32	Board Vice-President and Cia Vice-President
		33	Effective Board Director and CEO
1	Managers that doesn't belongs to the board	34	Effective Board Director and Cia Vice-President
		35	Effective Director and Investor Relationship Manager
		36	Substitute Director and CEO
		37	Substitute Director and Vice-President
		38	Substitute Director and Investor Relationship Manager
		39	Director and Manager
		20	Board President
		21	Board Vice-President
		22	Effective Director
		23	Substitute Director
		24	Independent Board President
		25	Independent Board Vice-President
		27	Independent Effective Director
		28	Independent Substitute Director
		29	Others Directors
		10	CEO
		11	Vice-President
		12	Investor's Relationship Manager
		19	Others Managers
